# Supplementary material for: A framework for TRIM21-mediated protein depletion in early mouse embryos: recapitulation of Tead4 null phenotype over three days
Source: BMC Genomics. 2019 Oct 21;20:755. doi: 10.1186/s12864-019-6106-2 (PMC6805607; doi:10.1186/s12864-019-6106-2)
Supplement: Supplementary file 1 — Additional file 1: Table 1. Summary of the processed riBAQ data. [file 12864_2019_6106_MOESM1_ESM.xlsx]

## Sheet: Tabelle1
			average riBAQ ('picomoles')								estimated picograms								order of magnitude LOG10
Protein IDs	Gene symbol	Mol. weight [kDa]	MII	1c	2c	4c	8c	16c	32c		MII	1c	2c	4c	8c	16c	32c		MII	1c	2c	4c	8c	16c	32c
Q8K4S1	Plce1	255.04	7.09417e-08			3.33842e-09				Plce1	0.018093			0.00085143				Plce1	-1.74249			-3.06985
CON__Q7Z3Z0;Q8VCW2	Krt25	49.317			4.27658e-08					Krt25			0.00210908					Krt25			-2.67591
Q8VHP7	Serpinb1b	42.887							1.52093e-07	Serpinb1b							0.0065228	Serpinb1b							-2.18557
B2RX88	Cspp1	138.31			9.00284e-08					Cspp1			0.0124518					Cspp1			-1.90477
Q80U04	Pja2	77.957	1.16026e-07							Pja2	0.00904502							Pja2	-2.04359
Q3U1T9	Dennd1b	48.21	1.20057e-07							Dennd1b	0.00578797							Dennd1b	-2.23747
Q9DCK4	Znf414	31.988	1.29237e-07							Znf414	0.00413403							Znf414	-2.38363
Q6PGB8	Smarca1	121.71	1.31004e-07							Smarca1	0.0159445							Smarca1	-1.79739
Q3ULW8	Parp3	59.948	1.32883e-07							Parp3	0.00796608							Parp3	-2.09876
Q149T7	Ppm1j	55.549				4.42228e-08				Ppm1j				0.00245653				Ppm1j				-2.60968
Q8K2R5	Znf668	68.346	1.25037e-07	6.46337e-08						Znf668	0.00854576	0.00441746						Znf668	-2.06825	-2.35483
Q70KY4	Foxo6	57.594			2.58982e-07					Foxo6			0.0149158					Foxo6			-1.82635
Q7TN22	Txndc16	92.104	2.4242e-07							Txndc16	0.0223278							Txndc16	-1.65115
P41245	Mmp9	80.534				8.47899e-08				Mmp9				0.00682847				Mmp9				-2.16568
Q8CJF8	Ago4	97.036		2.03436e-07						Ago4		0.0197406						Ago4		-1.70464
Q9D6I7	Fam69a	48.936					1.41555e-07			Fam69a					0.00692715			Fam69a					-2.15945
Q8VEK2	Rhbdd2	39.108	8.56271e-07							Rhbdd2	0.0334871							Rhbdd2	-1.47512
Q91VH1	Adipor1	42.366	3.54711e-07							Adipor1	0.0150277							Adipor1	-1.82311
P10648;E9Q6L7	Gsta2;Gm10639	25.542						2.99785e-07		Gsta2;Gm10639						0.00765711		Gsta2;Gm10639						-2.11594
Q8BL99	Dopey1	269.25	4.10728e-07							Dopey1	0.110589							Dopey1	-0.95629
D3YUM8	Gm4950	22.976					1.90074e-07			Gm4950					0.00436714			Gm4950					-2.3598
O88990	Actn3	103.04	1.09311e-06							Actn3	0.112634							Actn3	-0.948332
B1ARW8	0	11.318			5.99823e-07					0			0.0067888					0			-2.16821
P27808	Mgat1	51.69			6.28657e-07					Mgat1			0.0324953					Mgat1			-1.48818
Q9D8P7	Gtf3c6	25.548		3.83738e-07						Gtf3c6		0.00980373						Gtf3c6		-2.00861
O88329	Myo1a	118.69					2.71102e-07			Myo1a					0.0321771			Myo1a					-1.49245
Q3UTQ7	Prdm10	133.74			7.15381e-07					Prdm10			0.0956751					Prdm10			-1.0192
O08804	Serpinb6b	42.535	2.3071e-07	2.98557e-07						Serpinb6b	0.00981326	0.0126991						Serpinb6b	-2.00819	-1.89623
Q9Z273	Tulp1	60.335	6.77562e-07							Tulp1	0.0408807							Tulp1	-1.38848
Q52KG5	Kif26a	196.31	6.23647e-07			3.53982e-08		7.66944e-09		Kif26a	0.122428			0.00694902		0.00150559		Kif26a	-0.912119			-2.15808		-2.82229
P97402	Gcnt2	45.696			2.62473e-08					Gcnt2			0.0011994					Gcnt2			-2.92104
Q99JT5	Krcc1	30.718	7.32471e-07							Krcc1	0.0225001							Krcc1	-1.64782
Q3U3I9	Znf865	111.67	2.58085e-06	4.99225e-07						Znf865	0.288203	0.0557484						Znf865	-0.540301	-1.25377
Q91W63	Nmrk1	22.303	7.71864e-07							Nmrk1	0.0172149							Nmrk1	-1.7641
Q14BI7	Tdrd9	155.98	2.03938e-07	2.06746e-07	2.97701e-07				1.13327e-07	Tdrd9	0.0318103	0.0322482	0.0464354				0.0176768	Tdrd9	-1.49743	-1.49149	-1.33315				-1.7526
Q6NXL5	Acap3	92.789					3.96707e-07			Acap3					0.03681			Acap3					-1.43403
Q8BH70	Fbxl4	70.268	8.70896e-07							Fbxl4	0.0611961							Fbxl4	-1.21328
F8VPU6	Usp9y	292.26	3.06106e-07							Usp9y	0.0894624							Usp9y	-1.04836
Q925N0	Sfxn5	37.328	1.67606e-06							Sfxn5	0.062564							Sfxn5	-1.20368
Q9Z2Y2	B4galt2	41.909	1.01032e-06							B4galt2	0.0423413							B4galt2	-1.37324
Q8BSU7;Q8BJG4	Mob3a	25.552	4.42844e-06							Mob3a	0.113156							Mob3a	-0.946324
Q99LQ1	Mbip	38.333		7.84795e-07						Mbip		0.0300835						Mbip		-1.52167
Q61884	Mns1	60.235					5.3707e-07			Mns1					0.0323504			Mns1					-1.49012
P56564	Slc1a3	59.622	4.62372e-08							Slc1a3	0.00275676							Slc1a3	-2.5596
Q9Z331	Krt6b	60.322	1.19592e-06							Krt6b	0.07214							Krt6b	-1.14182
Q8R1K4	Phykpl	51.965	1.21615e-06							Phykpl	0.0631975							Phykpl	-1.1993
Q641P0	Actr3b	47.579	5.77399e-07	8.54817e-07						Actr3b	0.0274721	0.0406713						Actr3b	-1.56111	-1.39071
E9Q1Z0	4732456N10Rik	58.224			1.49838e-06					4732456N10Rik			0.0872417					4732456N10Rik			-1.05928
Q7TPD6	Raver2	72.03							1.39405e-07	Raver2							0.0100413	Raver2							-1.99821
A2A7B5	Prdm2	187.2	4.44178e-08		3.46472e-07		4.83792e-07			Prdm2	0.00831502		0.0648595		0.0905659			Prdm2	-2.08014		-1.18803		-1.04304
Q8BQC8	Rbak	81.674	5.30973e-08							Rbak	0.00433667							Rbak	-2.36284
Q9EQJ0	Tpcn1	94.495					9.65923e-08			Tpcn1					0.00912749			Tpcn1					-2.03965
Q8CHV6	Tada2a	51.338	7.19657e-08							Tada2a	0.00369457							Tada2a	-2.43244
Q5DTW2	Sfmbt2	105.98	7.53056e-08							Sfmbt2	0.00798089							Sfmbt2	-2.09795
Q9CQK3	Rdm1	31.234	7.72226e-08							Rdm1	0.00241197							Rdm1	-2.61763
P85965	Dppa5b	13.948			2.34144e-06					Dppa5b			0.0326584					Dppa5b			-1.48601
Q9CZR3	Tomm40l	34.004	8.6593e-06		7.53012e-08					Tomm40l	0.294451		0.00256054					Tomm40l	-0.530987		-2.59167
Q8R1G1	Tasp1	44.36					9.50498e-07			Tasp1					0.0421641			Tasp1					-1.37506
Q8BFQ9	Klhl42	55.598	1.37906e-07	2.66653e-07						Klhl42	0.00766728	0.0148254						Klhl42	-2.11536	-1.82899
Q3U2V3	Nudt18	35.693	8.18053e-08							Nudt18	0.00291988							Nudt18	-2.53464
Q3TDK6	Rogdi	32.1	1.51693e-06						4.62076e-06	Rogdi	0.0486934						0.148326	Rogdi	-1.31253						-0.828782
Q64323	Piga	54.468	8.85846e-08							Piga	0.00482503							Piga	-2.3165
P19246	Nefh	116.99		9.20243e-08						Nefh		0.0107659						Nefh		-1.96795
Q9JJJ7	Porcn	52.507	2.05863e-06							Porcn	0.108092							Porcn	-0.966205
Q6P1I3	0	50.255	5.38136e-07	2.15324e-08	2.09718e-08					0	0.027044	0.00108211	0.00105394					0	-1.56793	-2.96573	-2.97719
A2ALS5	Rap1gap	73.432	2.37143e-06							Rap1gap	0.174139							Rap1gap	-0.759104
O70250	Pgam2	28.827				7.61221e-07				Pgam2				0.0219437				Pgam2				-1.65869
Q64518	Atp2a3	113.64	5.43892e-09	6.60563e-08					7.30372e-08	Atp2a3	0.000618079	0.00750664					0.00829995	Atp2a3	-3.20896	-2.12455					-2.08092
Q9Z2B5	Eif2ak3	124.68	4.85084e-08					5.849e-08		Eif2ak3	0.00604803					0.00729254		Eif2ak3	-2.21839					-2.13712
A2AQ07	Tubb1	50.44		1.71045e-06						Tubb1		0.0862753						Tubb1		-1.06411
Q3UHL1	Camkv	54.819		1.27642e-07			1.83683e-07	1.06666e-06		Camkv		0.00699718			0.0100693	0.0584733		Camkv		-2.15508			-1.997	-1.23304
Q9QXN0	Shroom3	214.89	3.63666e-07						1.48196e-07	Shroom3	0.0781482						0.0318459	Shroom3	-1.10708						-1.49695
Q6RUT7	Ccsmst1	15.348	9.46469e-07						4.95309e-06	Ccsmst1	0.0145264						0.07602	Ccsmst1	-1.83784						-1.11907
Q6GQV0	0	47.847					1.87825e-07			0					0.00898686			0					-2.04639
CON__Q9UE12;CON__Q15323;CON__Q497I4;Q497I4	0	47.237	1.66929e-06	1.79136e-06						0	0.0788523	0.0846186						0	-1.10319	-1.07253
Q9QXW0	Fbxl6	59.267	5.33366e-08					6.08463e-08		Fbxl6	0.0031611					0.00360618		Fbxl6	-2.50016					-2.44295
Q6P5G0	Mapk4	65.574	1.06092e-07							Mapk4	0.00695688							Mapk4	-2.15759
Q91Z92	B3galt6	37.021				2.74192e-08	9.97282e-08			B3galt6				0.00101509	0.00369204			B3galt6				-2.9935	-2.43273
Q62083	Pick1	46.597	1.10085e-07							Pick1	0.00512961							Pick1	-2.28992
P03995	Gfap	49.899		1.97386e-06						Gfap		0.0984935						Gfap		-1.00659
Q8VCI0	Plbd1	62.998				7.49635e-07		4.99567e-07		Plbd1				0.0472255		0.0314717		Plbd1				-1.32582		-1.50208
Q91Z69	Srgap1	121.43	7.59661e-08	2.93666e-07		5.71243e-07				Srgap1	0.00922457	0.0356599		0.0693661				Srgap1	-2.03505	-1.44782		-1.15885
Q9QY15	Ddx25	54.876	5.499e-07		9.1353e-08					Ddx25	0.0301763		0.00501309					Ddx25	-1.52033		-2.29989
A2AQA1	Zfp345	66.016							1.78168e-07	Zfp345							0.011762	Zfp345							-1.92952
Q8K1B8	Fermt3	75.634	1.69818e-06			1.62407e-07				Fermt3	0.12844			0.0122835				Fermt3	-0.8913			-1.91068
Q8CGA3	Slc43a2	62.43			3.62578e-06					Slc43a2			0.226357					Slc43a2			-0.645205
Q1W617	Shroom4	163.24	9.75408e-08	1.68133e-07						Shroom4	0.0159226	0.0274461						Shroom4	-1.79799	-1.56152
Q3UQA7	Selh	12.974						2.50632e-06		Selh						0.032517		Selh						-1.48789
Q9CYW4	Hdhd3	28.027	5.27964e-07							Hdhd3	0.0147973							Hdhd3	-1.82982
A0A0J9YUW3	0	68.731	8.96847e-08	1.18972e-07		1.70669e-07				0	0.00616412	0.00817706		0.0117303				0	-2.21013	-2.0874		-1.93069
O88512	Ap1g2	87.862						1.56046e-07		Ap1g2						0.0137105		Ap1g2						-1.86295
Q8BMA3	Cnksr3	61.869	1.29239e-07							Cnksr3	0.00799587							Cnksr3	-2.09713
Q80YS6	Afap1	80.614	1.95404e-08	5.18074e-08				3.29985e-08	8.40999e-08	Afap1	0.00157523	0.0041764				0.00266014	0.00677963	Afap1	-2.80266	-2.3792				-2.57509	-2.16879
Q9JJB1	Tmem191c	33.974	3.34448e-06							Tmem191c	0.113626							Tmem191c	-0.944524
Q8CIP4	Mark4	82.643		1.33092e-07						Mark4		0.0109991						Mark4		-1.95864
E0CXC2;Q8VC56	Gm28043	81.37		2.33491e-06						Gm28043		0.189992						Gm28043		-0.721266
Q61542	Stard3	50.469					1.57165e-06			Stard3					0.0793195			Stard3					-1.10062
Q3UPH7	Arhgef40	165.13	3.73009e-07			3.34793e-08	2.21469e-07			Arhgef40	0.061595			0.00552844	0.0365711			Arhgef40	-1.21045			-2.2574	-1.43686
Q8C5U9	Ubqln3	70.752			2.03844e-07			7.36239e-08		Ubqln3			0.0144224			0.00520904		Ubqln3			-1.84096			-2.28324
Q7TN37	Trpm4	135.76	2.86511e-08	7.38304e-08	1.51552e-08	2.41514e-08		1.43506e-07		Trpm4	0.00388968	0.0100232	0.00205747	0.00327879		0.0194824		Trpm4	-2.41009	-1.99899	-2.68667	-2.48429		-1.71036
Q6DFU8	Zfp948	78.173	1.37357e-07							Zfp948	0.0107376							Zfp948	-1.96909
Q3UK37	0	46.796						1.67505e-07		0						0.00783855		0						-2.10576
Q60751	Igf1r	155.79	8.44027e-08					7.13894e-08		Igf1r	0.0131491					0.0111218		Igf1r	-1.8811					-1.95383
E9PZQ1	Ddx60	197.65	1.26377e-07	1.9963e-07				8.60178e-07		Ddx60	0.0249784	0.0394569				0.170014		Ddx60	-1.60244	-1.40388				-0.769515
Q9D516	Ccdc130	43.88	9.83002e-07			7.1339e-08		1.15318e-07		Ccdc130	0.0431341			0.00313036		0.00506015		Ccdc130	-1.36518			-2.50441		-2.29584
Q80SX8	Pif1	70.941		2.63053e-06						Pif1		0.186613						Pif1		-0.729059
P03893	Mtnd2	38.752	1.51233e-07							Mtnd2	0.00586057							Mtnd2	-2.23206
Q8BGG6	Mospd3	25.433	5.50689e-06				1.75524e-07			Mospd3	0.140057				0.0044641			Mospd3	-0.853696				-2.35027
Q9JLG8	Capn15	118.72	1.52143e-07							Capn15	0.0180624							Capn15	-1.74322
P13808	Slc4a2	136.81		1.60551e-07						Slc4a2		0.0219649						Slc4a2		-1.65827
Q8BGD5	Cpt1c	90.029		9.7818e-08	5.83953e-08					Cpt1c		0.00880646	0.00525727					Cpt1c		-2.0552	-2.27924
Q80TZ9	Rere	171.75	1.33948e-07	2.37036e-06	1.25425e-07			1.8141e-08		Rere	0.0230056	0.407109	0.0215417			0.00311571		Rere	-1.63817	-0.390289	-1.66672			-2.50644
A2ASI9	Pramef25	56.541	3.7209e-06	3.08251e-07						Pramef25	0.210384	0.0174288						Pramef25	-0.676988	-1.75873
Q9D6H2	Hspb11	16.28	2.66824e-05	7.04757e-07						Hspb11	0.43439	0.0114734						Hspb11	-0.362121	-1.94031
Q9DAN6	Gtsf1	19.083	6.0277e-06							Gtsf1	0.115027							Gtsf1	-0.939202
Q9DC04	Rgs3	106.22			1.25424e-07		4.23266e-08			Rgs3			0.0133226		0.00449593			Rgs3			-1.87541		-2.34718
O08580	Esrra	45.464	1.72416e-07							Esrra	0.0078387							Esrra	-2.10576
Q920M5	Coro6	52.598				1.50569e-06				Coro6				0.0791964				Coro6				-1.10129
P97499	Tep1	291.46	1.52016e-07	4.21703e-07			8.58755e-07	1.15958e-07		Tep1	0.0443067	0.122909			0.250293	0.0337972		Tep1	-1.35353	-0.910415			-0.601552	-1.47112
Q9CYH5	Gfod2	42.241	3.48967e-08		5.10063e-08		2.09376e-07	6.74723e-08		Gfod2	0.00147407		0.00215456		0.00884424	0.0028501		Gfod2	-2.83148		-2.66664		-2.05334	-2.54514
Q8BWY4	Mblac1	26.923	5.42323e-07					2.23229e-07		Mblac1	0.014601					0.00601001		Mblac1	-1.83562					-2.22113
Q8C0N1	Kif2b	75.468							1.66557e-06	Kif2b							0.125698	Kif2b							-0.900673
Q8BGJ9	U2af1l4	25.836			5.50692e-06					U2af1l4			0.142277					U2af1l4			-0.846866
Q9CZ69	Cmtm6	19.824	3.50698e-06	1.11538e-06						Cmtm6	0.0695223	0.0221112						Cmtm6	-1.15788	-1.65539
Q8C006	Trim35	57.345	1.16936e-07					2.25574e-07		Trim35	0.00670569					0.0129356		Trim35	-2.17356					-1.88821
Q99MW5	Tex13	21.75	3.61401e-08	1.09913e-06	9.96921e-07		9.83022e-07	1.68518e-07		Tex13	0.000786047	0.023906	0.021683		0.0213807	0.00366526		Tex13	-3.10455	-1.62149	-1.66388		-1.66998	-2.4359
P62492	Rab11a	24.393			5.77062e-06					Rab11a			0.140763					Rab11a			-0.851512
CON__Q3MHN2	0	61.998				1.61431e-06				0				0.100084				0				-0.999636
Q8BZB2	Ppcdc	22.344	1.0832e-06							Ppcdc	0.0242029							Ppcdc	-1.61613
A2A8Q4	Gm13152	43.299	2.75516e-06							Gm13152	0.119296							Gm13152	-0.923375
Q6T264	Maml1	107.72	9.15627e-06			1.59938e-06				Maml1	0.986313			0.172286				Maml1	-0.00598512			-0.763751
Q8BTF8	Ralyl	32.451	5.1131e-06							Ralyl	0.165925							Ralyl	-0.780088
J3QPC3	BC024978	38.9							5.50395e-07	BC024978							0.0214104	BC024978							-1.66938
E9PYP2	Nbeal1	306.17	1.72816e-07		1.85324e-08			3.12453e-07	5.3863e-09	Nbeal1	0.0529112		0.00567405			0.0956636	0.00164912	Nbeal1	-1.27645		-2.24611			-1.01925	-2.78275
Q6NS59	Fam135a	166.86	6.41238e-07	3.79908e-07		8.17944e-07	3.40246e-07	4.24727e-08		Fam135a	0.106997	0.0633915		0.136482	0.0567735	0.007087		Fam135a	-0.970629	-1.19797		-0.864924	-1.24585	-2.14954
Q8C827	Zfp62	104.81	8.34928e-09	2.02864e-07	2.50776e-07			2.27926e-08		Zfp62	0.000875088	0.0212622	0.0262839			0.0023889		Zfp62	-3.05795	-1.67239	-1.58031			-2.6218
L7N267;E9PZP6	Zfp960;Zfp97	64.057	1.08324e-06		9.27755e-08		7.75835e-08	4.20975e-08		Zfp960;Zfp97	0.0693893		0.00594292		0.00496977	0.00269664		Zfp960;Zfp97	-1.15871		-2.226		-2.30366	-2.56918
Q99MK9	Rassf1	38.789	1.72099e-07	1.03197e-07			3.2895e-08			Rassf1	0.00667555	0.0040029			0.00127596			Rassf1	-2.17551	-2.39763			-2.89416
Q8HWB2;P01898;O19441;V9GXR0	H2-Q4;H2-Q10;H2-Q1	39.617	1.94764e-07				2.64348e-07			H2-Q4;H2-Q10;H2-Q1	0.00771595				0.0104727			H2-Q4;H2-Q10;H2-Q1	-2.11261				-1.97994
P70351	Ezh1	85.187	1.73641e-07							Ezh1	0.0147919							Ezh1	-1.82997
P70181	Pip5k1b	60.803						2.65571e-07		Pip5k1b						0.0161475		Pip5k1b						-1.79189
Q8K0T4	Katnal1	55.164		3.89268e-06						Katnal1		0.214736						Katnal1		-0.668095
O88428	Papss2	70.35			7.33943e-07			3.9333e-06		Papss2			0.0516329			0.276708		Papss2			-1.28707			-0.557979
Q99M15	Pstpip2	38.948	9.86878e-07							Pstpip2	0.0384369							Pstpip2	-1.41525
Q9JJI6	Pigo	119.16	4.3004e-07							Pigo	0.0512436							Pigo	-1.29036
Q3ULB5	Pak6	74.866	2.24096e-07							Pak6	0.0167772							Pak6	-1.77528
Q3US59;Q8R0S1	Gm28047;Atf7	44.792	1.21222e-06						1.40564e-05	Gm28047;Atf7	0.0542977						0.629615	Gm28047;Atf7	-1.26522						-0.200925
Q9JME5	Ap3b2	119.19	2.53589e-07		5.30699e-08					Ap3b2	0.0302253		0.00632541					Ap3b2	-1.51963		-2.19891
Q8K2Y0	Rnf219	79.957	1.76722e-07						3.90921e-06	Rnf219	0.0141301						0.312569	Rnf219	-1.84985						-0.505054
Q8K2G4	Bbs7	80.319	5.82797e-08	3.17712e-08	9.22712e-08				1.04008e-07	Bbs7	0.00468097	0.00255183	0.00741113				0.00835379	Bbs7	-2.32966	-2.59315	-2.13012				-2.07812
A2AG06	Gm1564	108.83		3.99826e-07	1.82613e-07		1.16192e-07		4.95407e-09	Gm1564		0.0435131	0.0198738		0.0126452		0.000539152	Gm1564		-1.36138	-1.70172		-1.89807		-3.26829
Q8BS54	Zmym6	139.34				2.92376e-07				Zmym6				0.0407396				Zmym6				-1.38998
Q91WG5	Prkag2	62.948	7.44095e-08	3.73169e-08	1.29572e-07					Prkag2	0.00468393	0.00234903	0.0081563					Prkag2	-2.32939	-2.62911	-2.08851
Q9EPL0	Xylt2	96.81	2.18161e-07	2.22602e-07		3.34561e-07		3.77748e-07	3.48533e-07	Xylt2	0.0211202	0.0215501		0.0323889		0.0365697	0.0337414	Xylt2	-1.6753	-1.66655		-1.4896		-1.43688	-1.47184
P35917	Flt4	153.01		4.75505e-07	9.08554e-07		5.03886e-07	1.29521e-06	5.2167e-06	Flt4		0.072757	0.139018		0.0770996	0.19818	0.798207	Flt4		-1.13813	-0.856929		-1.11295	-0.70294	-0.0978845
Q9JMH7	Neu3	46.846	9.50966e-08					2.75015e-07		Neu3	0.0044549					0.0128833		Neu3	-2.35116					-1.88997
O89114	Dnajb5	39.119	2.32572e-07							Dnajb5	0.00909798							Dnajb5	-2.04106
Q91ZX7	Lrp1	504.74	5.02368e-07	4.16106e-08	1.92063e-08	1.34898e-08	1.9819e-07	6.93127e-08		Lrp1	0.253565	0.0210026	0.00969417	0.00680883	0.100034	0.0349849		Lrp1	-0.59591	-1.67773	-2.01349	-2.16693	-0.999851	-1.45612
P63044	Vamp2	12.691		1.27593e-06				1.94793e-07		Vamp2		0.0161929				0.00247212		Vamp2		-1.79068				-2.60693
F6T2D2	Gm21994	38.247					2.71696e-07			Gm21994					0.0103915			Gm21994					-1.98332
Q60I26	Als2cl	108.14	9.87059e-07			1.18827e-08		1.65974e-08		Als2cl	0.106741			0.00128499		0.00179484		Als2cl	-0.971671			-2.8911		-2.74597
A8DUK4	Hbbt1	15.748	1.84845e-06	2.32304e-06	9.76061e-07					Hbbt1	0.0291093	0.0365832	0.015371					Hbbt1	-1.53597	-1.43672	-1.8133
Q8R205	Zc3h10	46.12			7.51613e-08	2.12848e-07				Zc3h10			0.00346644	0.00981657				Zc3h10			-2.46012	-2.00804
P55065	Pltp	54.452				3.25802e-07				Pltp				0.0177406				Pltp				-1.75103
CON__Q7Z3Y9	0	51.91				1.98692e-06				0				0.103141				0				-0.986569
Q9DAI4	Zbtb43	52.651							6.4996e-07	Zbtb43							0.034221	Zbtb43							-1.46571
Q62219	Tgfb1i1	50.1	2.41871e-07							Tgfb1i1	0.0121177							Tgfb1i1	-1.91658
F6SU29	Zfp125	21.226		2.45209e-07						Zfp125		0.0052048						Zfp125		-2.2836
A2AEY4	Map7d3	98.229	1.70614e-07	3.07235e-08				4.52492e-08	4.39053e-07	Map7d3	0.0167592	0.00301794				0.00444478	0.0431277	Map7d3	-1.77575	-2.52029				-2.35215	-1.36524
Q9Z185	Padi1	73.823			2.2568e-06			3.36445e-06		Padi1			0.166604			0.248374		Padi1			-0.778315			-0.604894
CON__Q6IME9;Q6IME9;CON__Q14CN4-1	Krt72	56.75		2.73469e-06	2.65756e-06					Krt72		0.155194	0.150817					Krt72		-0.809126	-0.82155
P52651	Rhox5	23.045	4.43751e-07	2.93608e-07				8.41125e-08		Rhox5	0.0102262	0.00676619				0.00193837		Rhox5	-1.99028	-2.16966				-2.71256
Q64467	Gapdhs	47.656					2.9714e-06			Gapdhs					0.141605			Gapdhs					-0.848922
Q8BIY1	Gpatch3	59.179	2.87442e-06							Gpatch3	0.170106							Gpatch3	-0.769281
B2RXC2	Itpkb	102.67		1.62654e-06	1.30778e-06		1.34592e-06		2.21816e-07	Itpkb		0.166997	0.13427		0.138186		0.0227739	Itpkb		-0.777292	-0.872021		-0.859537		-1.64256
Q61193;Q03385	Rgl2	83.825	2.53963e-07							Rgl2	0.0212885							Rgl2	-1.67186
Q9CR78	Msantd3	32.324	2.67507e-07	7.06165e-08	1.05324e-07			8.76281e-08		Msantd3	0.00864691	0.00228261	0.00340448			0.00283249		Msantd3	-2.06314	-2.64157	-2.46795			-2.54783
L7N2E7	Gm7221	51.79			2.42107e-07					Gm7221			0.0125387					Gm7221			-1.90175
P97367;P97368;Q60954	Meis2	51.727						1.66961e-07	3.26479e-07	Meis2						0.00863637	0.0168878	Meis2						-2.06367	-1.77243
Q8BW22	Ss18l1	43.729						5.18817e-06		Ss18l1						0.226874		Ss18l1						-0.644216
Q91WL8	Wwox	46.512	5.05025e-06				2.36014e-07		4.74208e-08	Wwox	0.234897				0.0109775		0.00220564	Wwox	-0.629122				-1.9595		-2.65647
O35914	Bnc1	106.66	1.03055e-06				2.62547e-06			Bnc1	0.109919				0.280033			Bnc1	-0.958927				-0.552791
G3X9I0	Zfp105	58.42		2.89131e-07			2.94804e-06			Zfp105		0.016891			0.172224			Zfp105		-1.77234			-0.763905
Q8BKR5	Ppp1r37	77.573			2.37374e-07	4.30513e-07	2.54999e-08	3.29943e-07	2.57703e-07	Ppp1r37			0.0184138	0.0333962	0.0019781	0.0255947	0.0199908	Ppp1r37			-1.73486	-1.4763	-2.70375	-1.59185	-1.69917
O88939	Zbtb7a	60.28		8.95732e-08				2.20686e-07		Zbtb7a		0.00539947				0.0133029		Zbtb7a		-2.26765				-1.87605
Q5SXC4	Vezf1	56.556	2.67084e-07				8.73642e-08		1.12955e-07	Vezf1	0.0151052				0.00494097		0.00638827	Vezf1	-1.82087				-2.30619		-2.19462
Q9D799	Mtfmt	43.092	9.91171e-08				2.08231e-07			Mtfmt	0.00427115				0.00897309			Mtfmt	-2.36945				-2.04706
P54818	Galc	77.256	2.67793e-07							Galc	0.0206886							Galc	-1.68427
Q9R087	Gpc6	63.056	4.50184e-08					3.42487e-07		Gpc6	0.00283868					0.0215959		Gpc6	-2.54688					-1.66563
Q6P3B9	Rbfa	39.317	1.8211e-06		2.89736e-07					Rbfa	0.0716002		0.0113915					Rbfa	-1.14509		-1.94342
O35709	Enc1	66.112	1.44571e-07			1.78756e-07		1.46302e-07		Enc1	0.0095579			0.0118179		0.00967232		Enc1	-2.01964			-1.92746		-2.01447
P81122	Irs2	136.76				2.72892e-07		1.04445e-07		Irs2				0.0373208		0.0142838		Irs2				-1.42805		-1.84515
P61460	Depdc5	180.38	1.30398e-07			5.90146e-09	2.96247e-07	1.0727e-07		Depdc5	0.0235211			0.00106451	0.0534371	0.0193493		Depdc5	-1.62854			-2.97285	-1.27216	-1.71333
Q99PE2	Ankra2	34.062	2.36011e-07			5.04167e-07				Ankra2	0.00803902			0.0171729				Ankra2	-2.0948			-1.76516
Q6NVE3	Spin2c	29.207			8.84713e-06					Spin2c			0.258398					Spin2c			-0.587711
Q9WVD4	Clcn5	83.1	1.02383e-06	3.01024e-07						Clcn5	0.0850801	0.0250151						Clcn5	-1.07017	-1.6018
Q5GH66	Xkr5	74.633	2.92313e-07	1.28528e-06						Xkr5	0.0218162	0.0959246						Xkr5	-1.66122	-1.01807
O35625	Axin1	96.275	1.92517e-07				4.66384e-08	8.2289e-08		Axin1	0.0185346				0.00449011	0.00792238		Axin1	-1.73202				-2.34774	-2.10114
Q61315	Apc	311.09	1.59408e-07	3.68978e-09			3.98401e-07		1.52509e-07	Apc	0.0495901	0.00114785			0.123938		0.0474439	Apc	-1.3046	-2.94011			-0.906794		-1.32382
B2RRF6	Znf518a	165.6		3.04561e-07						Znf518a		0.0504353						Znf518a		-1.29726
F8VPJ6	Rfx7	157.64	1.81246e-07	1.06314e-07		9.11315e-08		3.5237e-08		Rfx7	0.0285715	0.0167593		0.014366		0.00555476		Rfx7	-1.54407	-1.77575		-1.84266		-2.25533
Q8R092	0	28.691	3.04127e-07							0	0.00872572							0	-2.0592
A2AG50	Map7d2	86.049	1.01071e-07		1.01286e-07				3.9099e-07	Map7d2	0.00869709		0.00871557				0.0336443	Map7d2	-2.06063		-2.0597				-1.47309
P62509	Esrrg	51.306	8.09779e-06							Esrrg	0.415465							Esrrg	-0.381465
Q9Z0F8	Adam17	93.055	1.20555e-06			4.19887e-07				Adam17	0.112183			0.0390726				Adam17	-0.950074			-1.40813
Q811C2	Atg4c	52.055	2.16257e-07					1.26649e-07		Atg4c	0.0112573					0.00659271		Atg4c	-1.94857					-2.18094
Q0VEE6	Znf800	74.812	3.91315e-06		3.02033e-07					Znf800	0.29275		0.0225957					Znf800	-0.533503		-1.64597
Q9ERE8	Mesdc1	37.786		2.28814e-06			1.70464e-06	9.66155e-07		Mesdc1		0.0864595			0.0644115	0.0365071		Mesdc1		-1.06319			-1.19104	-1.43762
Q0HA38	Ttc21b	150.79	5.521e-08	4.29448e-07	4.32062e-08	1.31851e-07	5.34566e-08			Ttc21b	0.00832512	0.0647564	0.00651507	0.0198819	0.00806073			Ttc21b	-2.07961	-1.18872	-2.18608	-1.70154	-2.09363
A2A9C3	Szt2	377.62	2.90499e-06	1.92089e-07	8.28797e-08	2.84491e-08	1.44892e-07			Szt2	1.09698	0.0725365	0.031297	0.010743	0.0547142			Szt2	0.0402003	-1.13944	-1.5045	-1.96888	-1.2619
Q7TSH8	Kiaa0195	151.79	8.76608e-08	2.55852e-07						Kiaa0195	0.013306	0.0388357						Kiaa0195	-1.87595	-1.41077
Q3U5Q7	Cmpk2	50.036	3.35808e-06	6.53442e-07						Cmpk2	0.168025	0.0326956						Cmpk2	-0.774626	-1.48551
Q9JIC3	Dclre1a	113.57	2.17261e-06	4.72108e-07	4.24989e-07			1.59909e-07		Dclre1a	0.246743	0.0536173	0.0482659			0.0181609		Dclre1a	-0.607755	-1.2707	-1.31636			-1.74086
Q9CXY1	Tmem175	55.577		5.89553e-06						Tmem175		0.327656						Tmem175		-0.484582
O35450	Fkbpl	38.301	2.40277e-07							Fkbpl	0.00920285							Fkbpl	-2.03608
Q9D219	Bcl9	148.97	1.09507e-07			1.10177e-08	1.74028e-08	8.64312e-09	5.30891e-07	Bcl9	0.0163132			0.00164131	0.0025925	0.00128757	0.0790868	Bcl9	-1.78746			-2.78481	-2.58628	-2.89023	-1.1019
G5E905	Zfp871	71.499	2.54485e-06		6.34991e-08		3.17956e-06			Zfp871	0.181954		0.00454012		0.227335			Zfp871	-0.740037		-2.34293		-0.643333
Q8BJT9	Edem2	64.609	2.76239e-07	3.17617e-07	3.59311e-07					Edem2	0.0178475	0.0205209	0.0232147					Edem2	-1.74842	-1.6878	-1.63424
Q60969	Styx	25.43		1.04425e-07		1.04777e-07		1.31388e-07	1.34844e-07	Styx		0.00265552		0.00266447		0.00334119	0.00342908	Styx		-2.57585		-2.57439		-2.4761	-2.46482
E9Q1M1	Pdzd2	296.72		1.02943e-06	4.91704e-07	1.09822e-06	1.13402e-06	3.82043e-07	1.36119e-06	Pdzd2		0.305454	0.145898	0.325865	0.336486	0.11336	0.403893	Pdzd2		-0.515054	-0.835949	-0.486963	-0.473033	-0.945541	-0.393734
P09041	Pgk2	44.852		1.15456e-07		1.89754e-06	6.61007e-07			Pgk2		0.00517844		0.0851085	0.0296475			Pgk2		-2.2858		-1.07003	-1.52801
A2AX52	Col6a4	250.8	3.97201e-07	1.56568e-07	8.24775e-08	5.68905e-07	4.31431e-07			Col6a4	0.0996181	0.0392672	0.0206853	0.142681	0.108203			Col6a4	-1.00166	-1.40597	-1.68434	-0.845632	-0.965761
Q7TMM8	Parp16	36.764		6.13678e-06						Parp16		0.225613						Parp16		-0.646636
Q9CYQ7	Narf	51.815	6.65503e-08	3.97712e-08	6.91626e-08	1.0373e-07		1.16571e-07		Narf	0.0034483	0.00206075	0.00358366	0.00537478		0.00604013		Narf	-2.46239	-2.68598	-2.44567	-2.26964		-2.21895
Q8C0J6	Sowahc	54.937	1.67802e-07				6.77701e-07			Sowahc	0.00921856				0.0372309			Sowahc	-2.03534				-1.4291
Q04891;Q61473;P35710;P40645	Sox13	68.167	1.89237e-07				3.11884e-07			Sox13	0.0128997				0.0212602			Sox13	-1.88942				-1.67243
E0CYQ0	Kctd17	33.342	1.78475e-06							Kctd17	0.0595071							Kctd17	-1.22543
Q9D174	Ss18l2	8.873	3.41765e-06							Ss18l2	0.0303248							Ss18l2	-1.5182
Q9CXI3	Moxd1	69.677	1.23966e-07	2.34114e-07						Moxd1	0.0086376	0.0163124						Moxd1	-2.06361	-1.78748
P22725	Wnt5a	42.309				2.95332e-06				Wnt5a				0.124952				Wnt5a				-0.903256
Q3TLI0	Trappc10	141.59	1.38202e-07	1.45794e-07			7.54507e-08			Trappc10	0.019568	0.0206429			0.0106831			Trappc10	-1.70845	-1.68523			-1.9713
Q8K3P5	Cnot6	63.303		1.75691e-07	9.27065e-08		8.51063e-08			Cnot6		0.0111218	0.0058686		0.00538748			Cnot6		-1.95383	-2.23147		-2.26861
Q62210	Birc2	69.676	3.04287e-07	2.8907e-07			9.63334e-08			Birc2	0.0212015	0.0201412			0.00671213			Birc2	-1.67363	-1.69591			-2.17314
Q0VGT4	Zgrf1	205.73	2.75488e-07		8.86947e-08					Zgrf1	0.0566761		0.0182472					Zgrf1	-1.2466		-1.7388
A0A087WPN2	Gm3604	66.337	1.44108e-07		4.99722e-08	6.16817e-08	8.53952e-08		3.85463e-07	Gm3604	0.00955969		0.00331501	0.00409178	0.00566486		0.0255704	Gm3604	-2.01956		-2.47952	-2.38809	-2.24681		-1.59226
Q3UE17	Mex3d	65.329			3.49223e-07					Mex3d			0.0228144					Mex3d			-1.64179
Q5SV42	Serpinb1c	41.92			1.11359e-05					Serpinb1c			0.466816					Serpinb1c			-0.330855
Q80X44	Zbtb24	78.75	2.05245e-07							Zbtb24	0.0161631							Zbtb24	-1.79148
O88908	Soat2	60.597	1.31015e-07			3.1257e-06				Soat2	0.00793914			0.189408				Soat2	-2.10023			-0.722601
Q8BGT1	Flrt3	72.878				3.13572e-06				Flrt3				0.228525				Flrt3				-0.641066
Q922C1	0	69.272	2.86458e-08		3.29519e-07					0	0.00198435		0.0228265					0	-2.70238		-1.64156
Q91VW9;Q5SZT6	Zkscan3	62.641	1.7216e-07				5.1023e-08	4.57069e-07		Zkscan3	0.0107843				0.00319613	0.0286313		Zkscan3	-1.96721				-2.49538	-1.54316
Q9CXE2	Bcl7a	22.781						4.63148e-07		Bcl7a						0.010551		Bcl7a						-1.97671
G3UVV3;O08900	Zfp407	245.96	3.20994e-07			2.83841e-08	1.46795e-08	5.43046e-08		Zfp407	0.0789517			0.00698135	0.00361056	0.0133567		Zfp407	-1.10264			-2.15606	-2.44243	-1.8743
O54788	Dffb	39.449	3.75379e-07		2.96187e-07					Dffb	0.0148083		0.0116843					Dffb	-1.82949		-1.9324
Q6PAK3	Prmt8	45.276						4.68401e-07		Prmt8						0.0212073		Prmt8						-1.67351
P31254	Uba1y	118.04	3.8821e-07							Uba1y	0.0458243							Uba1y	-1.3389
D3Z5Y8;E9QAG8	Gm15446;Znf431	64.427	3.24417e-07	6.21739e-08			1.59629e-07	2.26362e-07		Gm15446;Znf431	0.0209012	0.00400568			0.0102844	0.0145838		Gm15446;Znf431	-1.67983	-2.39732			-1.98782	-1.83613
Q6KAQ7	Zzz3	102.31	3.46399e-06			3.4967e-07				Zzz3	0.354401			0.0357748				Zzz3	-0.450506			-1.44642
Q4QQM5	Fam73a	67.535	1.29587e-07		2.46167e-07					Fam73a	0.00875164		0.0166249					Fam73a	-2.05791		-1.77924
O08911	Mapk12	42.043		1.32495e-07	1.43598e-07		1.26268e-07			Mapk12		0.00557051	0.00603729		0.00530867			Mapk12		-2.25411	-2.21916		-2.27501
P06803;P58750	Pim1	44.541	6.94914e-07				4.6453e-07			Pim1	0.0309522				0.0206906			Pim1	-1.50931				-1.68423
Q5SXA9	Wwc1	124.11	8.23521e-08	2.1066e-08			7.54839e-09	3.60076e-07		Wwc1	0.0102207	0.0026145			0.000936831	0.0446891		Wwc1	-1.99052	-2.58261			-3.02834	-1.3498
Q8K2Q5	Chchd7	10.101	4.02875e-07							Chchd7	0.00406944							Chchd7	-2.39047
P28843	Dpp4	87.436	3.25459e-07	4.89006e-06	1.30566e-07	9.21784e-08			2.9192e-06	Dpp4	0.0284568	0.427567	0.0114162	0.00805971			0.255244	Dpp4	-1.54581	-0.368995	-1.94248	-2.09368			-0.593045
Q8BXK4	0	45.952	2.24796e-07							0	0.0103298							0	-1.98591
B2RY04	Dock5	214.43	3.52406e-07		1.1176e-08		4.10787e-08	2.29855e-07		Dock5	0.0755664		0.00239646		0.00880851	0.0492879		Dock5	-1.12167		-2.62043		-2.0551	-1.30726
Q80YR9	Rbm12b1	96.594		5.47325e-08			1.76786e-07	2.01817e-07	1.01622e-07	Rbm12b1		0.00528683			0.0170765	0.0194943	0.00981608	Rbm12b1		-2.2768			-1.7676	-1.71009	-2.00806
Q8BYZ1	Abi3	39.106			8.37142e-06		1.19397e-06		2.41027e-06	Abi3			0.327373		0.0466914		0.0942562	Abi3			-0.484957		-1.33076		-1.02569
A0A087WNP5	Gm4767	58.051	2.75943e-07					3.06374e-06		Gm4767	0.0160188					0.177853		Gm4767	-1.79537					-0.749939
P41778	Pbx1	46.625		4.23511e-07						Pbx1		0.0197462						Pbx1		-1.70452
Q64318	Zeb1	122.46	2.653e-07	3.07932e-07				1.82099e-07		Zeb1	0.0324887	0.0377094				0.0222998		Zeb1	-1.48827	-1.42355				-1.6517
Q91YT8	Tmem63a	91.859			7.83268e-08	5.29431e-08	1.44288e-07	1.79376e-07	7.48952e-08	Tmem63a			0.00719502	0.0048633	0.0132542	0.0164773	0.0068798	Tmem63a			-2.14297	-2.31307	-1.87765	-1.78311	-2.16242
Q6P5E8	Dgkq	102.25	3.16968e-08	4.64155e-08	1.30697e-07		1.07593e-07	9.87378e-08	4.1822e-07	Dgkq	0.003241	0.00474598	0.0133638		0.0110014	0.0100959	0.042763	Dgkq	-2.48932	-2.32367	-1.87407		-1.95855	-1.99585	-1.36893
Q6PCQ0	Iqce	86.355	2.8634e-07	5.67569e-08	2.06882e-08	1.22358e-08	3.02525e-08	3.6178e-08		Iqce	0.0247269	0.00490124	0.00178653	0.00105662	0.00261246	0.00312415		Iqce	-1.60683	-2.30969	-2.74799	-2.97608	-2.58295	-2.50527
Q9D8U2	Tmem41a	29.37	3.46908e-06					9.61025e-07		Tmem41a	0.101887					0.0282253		Tmem41a	-0.991882					-1.54936
Q80U12	Sgsm2	113.08	5.5496e-07	1.39142e-06				7.51168e-07		Sgsm2	0.0627549	0.157341				0.084942		Sgsm2	-1.20235	-0.803157				-1.07088
A2AEU1	Mcf2	127.17	1.44124e-07	2.90686e-07						Mcf2	0.0183282	0.0369665						Mcf2	-1.73688	-1.43219
P0DJE0	Pet100	9.4097			4.12096e-07					Pet100			0.0038777					Pet100			-2.41143
Q8K1N2	Phldb2	141.48	3.58042e-07					4.16098e-08	3.75041e-06	Phldb2	0.0506558					0.00588695	0.530608	Phldb2	-1.29537					-2.23011	-0.275227
P53783	Sox1	39.052		4.44476e-07						Sox1		0.0173577						Sox1		-1.76051
Q9ESN9	Mapk8ip3	147.56				1.67078e-07	1.11987e-07	6.03813e-07	1.0211e-05	Mapk8ip3				0.024654	0.0165249	0.0890987	1.50674	Mapk8ip3				-1.60811	-1.78186	-1.05013	0.178038
Q8R3W2	0610009B22Rik	16.445	4.45253e-07							0610009B22Rik	0.00732219							0610009B22Rik	-2.13536
P53349	Map3k1	161.29	2.07142e-07		2.30631e-07					Map3k1	0.0334099		0.0371985					Map3k1	-1.47612		-1.42947
Q810Y8	Pramel7	55.833							6.8048e-07	Pramel7							0.0379932	Pramel7							-1.42029
A2AUM9	Cep152	196.53	8.97378e-08	3.62523e-07			3.22671e-06			Cep152	0.0176362	0.0712467			0.634146			Cep152	-1.7536	-1.14724			-0.197811
Q9JKN1	Slc30a7	41.789		5.24144e-07			6.41449e-07			Slc30a7		0.0219034			0.0268055			Slc30a7		-1.65949			-1.57178
Q8VD63	Tspyl4	44.811	4.63784e-06							Tspyl4	0.207826							Tspyl4	-0.682299
A2ARP1	Ppip5k1	159.92					5.3845e-07			Ppip5k1					0.086109			Ppip5k1					-1.06495
Q8CJF9	Ago3	97.276	4.15489e-07						1.40295e-07	Ago3	0.0404171						0.0136474	Ago3	-1.39343						-1.86495
O55230	Rad51d	35.259	4.88028e-07	1.82561e-07			3.11714e-07			Rad51d	0.0172074	0.00643692			0.0109907			Rad51d	-1.76429	-2.19132			-1.95897
P48379	Rfx2	79.189						1.05991e-06		Rfx2						0.0839334		Rfx2						-1.07607
Q3KNJ2	Nhej1	32.739				6.09232e-07				Nhej1				0.0199456				Nhej1				-1.70015
Q6PD24	Ankrd13d	68.075	1.66901e-07			4.24625e-07				Ankrd13d	0.0113618			0.0289064				Ankrd13d	-1.94455			-1.53901
P97318	Dab1	63.577	4.80393e-07							Dab1	0.0305419							Dab1	-1.5151
Q8C0D9	Cep68	78.748	4.72784e-07			8.04821e-08	4.66779e-07			Cep68	0.0372308			0.00633781	0.0367579			Cep68	-1.4291			-2.19806	-1.43465
G3X9T1	Zfp715	100.73			2.998e-07				1.40913e-07	Zfp715			0.0301989				0.0141941	Zfp715			-1.52001				-1.84789
Q922Q6	Abhd14a	27.839			2.60272e-07			2.5302e-07		Abhd14a			0.00724571			0.00704383		Abhd14a			-2.13992			-2.15219
Q3UPW2	Elf3	44.273	2.11047e-07		2.60019e-07					Elf3	0.00934369		0.0115118					Elf3	-2.02948		-1.93886
Q8R2Y3	Dolk	59.145	4.47213e-07		7.63636e-07					Dolk	0.0264504		0.0451652					Dolk	-1.57757		-1.3452
Q9CWJ3	Katnbl1	34.035					5.20533e-06		4.15834e-06	Katnbl1					0.177164		0.141529	Katnbl1					-0.751626		-0.849155
Q8BXA7	Phlpp2	145.95		3.6049e-07		1.62597e-08	1.59597e-07			Phlpp2		0.0526135		0.00237311	0.0232931			Phlpp2		-1.2789		-2.62468	-1.63277
Q8R0S4	Cacnb4	57.949					2.03978e-06	6.66873e-06		Cacnb4					0.118203	0.386446		Cacnb4					-0.92737	-0.412911
B2RQE8	Arhgap42	94.635		2.68638e-07			1.22402e-07	1.56369e-07	8.22193e-07	Arhgap42		0.0254225			0.0115835	0.0147979	0.0778083	Arhgap42		-1.59478			-1.93616	-1.8298	-1.10897
G3X8Q1	Cabin1	243.17	5.04538e-07	6.66135e-08			1.7705e-07	1.58734e-07	7.05824e-08	Cabin1	0.122688	0.0161984			0.0430534	0.0385993	0.0171635	Cabin1	-0.911196	-1.79053			-1.36599	-1.41342	-1.76539
Q62273	Slc26a2	81.603	2.55856e-07	1.37763e-07	1.44872e-07		2.37813e-07		5.25498e-07	Slc26a2	0.0208787	0.0112419	0.011822		0.0194062		0.0428822	Slc26a2	-1.6803	-1.94916	-1.92731		-1.71206		-1.36772
P33242	Nr5a1	52.077			4.87823e-07					Nr5a1			0.0254043					Nr5a1			-1.59509
P97348	Rhod	23.562					6.04044e-07			Rhod					0.0142325			Rhod					-1.84672
A2AAE1	Kiaa1109	555.36	2.34034e-06		3.73155e-07	3.79544e-07	2.38299e-07	3.86909e-07		Kiaa1109	1.29973		0.207236	0.210784	0.132342	0.214874		Kiaa1109	0.113854		-0.683536	-0.676163	-0.878303	-0.667816
Q91WM0	Zfp617	64.216			1.11494e-07	5.51962e-07				Zfp617			0.00715972	0.0354448				Zfp617			-2.1451	-1.45045
CON__Q3KUS7	0	85.411	6.16252e-06							0	0.526347							0	-0.278728
D3Z5F7;P70345	Gm20521	37.244		2.58657e-07			4.50237e-08	2.88829e-07		Gm20521		0.00963344			0.00167686	0.0107572		Gm20521		-2.01622			-2.7755	-1.9683
Q3U0M1	Trappc9	128.23	3.36602e-07	4.16763e-07						Trappc9	0.0431625	0.0534415						Trappc9	-1.36489	-1.27212
Q58FA4	E2f8	93.275	4.7595e-07	1.11806e-06						E2f8	0.0443942	0.104287						E2f8	-1.35267	-0.981771
Q5U680	Slc25a26	29.026	3.40954e-07					2.44169e-07		Slc25a26	0.00989653					0.00708726		Slc25a26	-2.00452					-2.14952
Q3TQS0	Calr4	49.447		1.57539e-06		3.52236e-06	2.52185e-07		5.45478e-07	Calr4		0.0778982		0.17417	0.0124698		0.0269723	Calr4		-1.10847		-0.759027	-1.90414		-1.56908
Q8BW00	Ptrh1	22.16	6.41807e-07				1.13384e-06	1.50231e-06	1.11435e-06	Ptrh1	0.0142224				0.0251258	0.0332913	0.0246939	Ptrh1	-1.84703				-1.59988	-1.47767	-1.60741
Q8BR07	Bicd1	95.895		1.84877e-07	5.57907e-07	7.01199e-08	7.11504e-08	4.55087e-08	1.10259e-08	Bicd1		0.0177288	0.0535005	0.00672415	0.00682296	0.00436406	0.00105733	Bicd1		-1.75132	-1.27164	-2.17236	-2.16603	-2.36011	-2.97579
Q9Z139	Ror1	104.09					1.38732e-08	1.88974e-07	1.03285e-06	Ror1					0.00144406	0.0196703	0.10751	Ror1					-2.84041	-1.70619	-0.968553
Q9WU60	Atrn	158.06	8.29486e-07							Atrn	0.131109							Atrn	-0.882369
O70281	Tpst1	42.132	2.44658e-07		6.13538e-08		1.27325e-07	1.5943e-07		Tpst1	0.0103079		0.00258496		0.00536446	0.00671712		Tpst1	-1.98683		-2.58755		-2.27047	-2.17282
Q3UHA3	Spg11	273.93	6.08547e-08	1.41085e-07	1.73495e-07	2.63104e-07			3.23102e-07	Spg11	0.0166699	0.0386475	0.0475255	0.072072			0.0885074	Spg11	-1.77807	-1.41288	-1.32307	-1.14223			-1.05302
F6QRE9	Erich3	180.07	3.11718e-07	8.66669e-08				7.63972e-08		Erich3	0.056131	0.0156061				0.0137568		Erich3	-1.2508	-1.80671				-1.86148
Q91W97	Hkdc1	102.26	5.54357e-07	6.45202e-08	7.56565e-07			3.23087e-07	6.11876e-07	Hkdc1	0.0566885	0.00659783	0.0773664			0.0330389	0.0625705	Hkdc1	-1.2465	-2.1806	-1.11145			-1.48097	-1.20363
P59280	Klhl8	69.787	1.65698e-06	5.57974e-07	1.31082e-07	1.45741e-07				Klhl8	0.115636	0.0389394	0.00914781	0.0101708				Klhl8	-0.936907	-1.40961	-2.03868	-1.99264
Q00560	Il6st	102.45	1.0999e-07	1.61097e-07	1.32376e-07			1.63828e-07		Il6st	0.0112685	0.0165044	0.0135619			0.0167841		Il6st	-1.94813	-1.7824	-1.86768			-1.7751
Q63943;Q8CFN5;Q60929	Mef2d;Mef2c;Mef2a	55.064			1.6156e-06				1.37834e-06	Mef2d;Mef2c;Mef2a			0.0889614				0.075897	Mef2d;Mef2c;Mef2a			-1.0508				-1.11978
E9QAF4	Phldb3	72.786						1.26109e-06		Phldb3						0.0917897		Phldb3						-1.03721
Q6NSQ9	G6pc3	38.781	5.64683e-07							G6pc3	0.021899							G6pc3	-1.65958
Q91Z46	Dusp7	45.219			1.13731e-06	1.46906e-06	1.11319e-06	1.77642e-06	1.33905e-05	Dusp7			0.0514279	0.0664293	0.0503374	0.080328	0.605506	Dusp7			-1.2888	-1.17764	-1.29811	-1.09513	-0.217881
P01910	H2-Aa	28.351	1.30851e-05							H2-Aa	0.370975							H2-Aa	-0.430655
Q9DB98	Leng1	30.469			5.36267e-07					Leng1			0.0163395					Leng1			-1.78676
Q91ZX6	Senp2	67.579	3.1256e-07							Senp2	0.0211225							Senp2	-1.67526
Q6P8I6	Cox11	30.849	1.01727e-07	5.60852e-08		6.2217e-08		2.24366e-07	5.08304e-07	Cox11	0.00313817	0.00173017		0.00191933		0.00692147	0.0156807	Cox11	-2.50332	-2.76191		-2.71685		-2.1598	-1.80464
Q9EQN9	Slc19a2	55.676	6.11457e-07							Slc19a2	0.0340435							Slc19a2	-1.46797
B1AZA5	Tmem245	97.356	2.60819e-06	9.88223e-07	1.65935e-06					Tmem245	0.253923	0.0962095	0.161548					Tmem245	-0.595299	-1.01678	-0.791699
Q2VPA6	Helq	119.1	1.29206e-07		3.16432e-07	3.71606e-07	3.15667e-07		1.15939e-07	Helq	0.0153884		0.037687	0.0442583	0.0375959		0.0138083	Helq	-1.81281		-1.42381	-1.35401	-1.42486		-1.85986
Q3V3N7	Bbs1	65.094			4.53719e-08	1.24489e-07	4.40419e-07		1.85504e-07	Bbs1			0.00295344	0.00810348	0.0286687		0.0120752	Bbs1			-2.52967	-2.09133	-1.54259		-1.91811
Q3U0D9	Hace1	102.11	4.82719e-07	3.20411e-07		1.47999e-07	7.80794e-08	1.00726e-07		Hace1	0.0492905	0.0327171		0.0151121	0.00797269	0.0102852		Hace1	-1.30724	-1.48522		-1.82067	-2.0984	-1.98779
Q9JJZ2	Tuba8	50.051	3.60348e-07	8.79005e-07						Tuba8	0.0180358	0.0439951						Tuba8	-1.74387	-1.3566
Q80ZW2	Them6	23.802	1.61881e-05	3.94354e-07	1.95464e-07					Them6	0.385308	0.00938642	0.00465244					Them6	-0.414192	-2.0275	-2.33232
P31809;Q925P2	Ceacam1	57.015	4.42923e-07		1.15817e-07	1.96793e-07				Ceacam1	0.0252533		0.00660329	0.0112201				Ceacam1	-1.59768		-2.18024	-1.95
Q3UHK8	Tnrc6a	203.22	1.11265e-07	3.37265e-08	5.20585e-08	2.91769e-08	3.38343e-08	2.41974e-07	3.53796e-07	Tnrc6a	0.0226112	0.00685389	0.0105793	0.00592934	0.00687581	0.049174	0.0718984	Tnrc6a	-1.64568	-2.16406	-1.97554	-2.22699	-2.16268	-1.30826	-1.14328
Q640N2	Arl13b	48.143						7.35656e-07		Arl13b						0.0354167		Arl13b						-1.45079
Q62440	Tle1	83.096	1.56759e-07	1.46255e-07	5.11345e-08		2.95844e-07	1.3353e-07	1.23831e-07	Tle1	0.0130261	0.0121532	0.00424907		0.0245834	0.0110958	0.0102899	Tle1	-1.88519	-1.91531	-2.37171		-1.60936	-1.95484	-1.98759
Q8BH83	Ankrd9	35.512	5.55176e-07		5.28601e-08					Ankrd9	0.0197154		0.00187717					Ankrd9	-1.70519		-2.7265
Q99J78	Def8	52.311	7.88616e-07			4.75467e-07	3.04957e-07	2.88203e-07		Def8	0.0412533			0.0248722	0.0159526	0.0150762		Def8	-1.38454			-1.60429	-1.79717	-1.82171
A2A5K6	Znf335	145.6							1.66453e-06	Znf335							0.242355	Znf335							-0.615548
P15208	Insr	155.61	8.26799e-07	1.65767e-07	2.26078e-07		9.0602e-07	2.44501e-07	2.21438e-07	Insr	0.128658	0.025795	0.0351801		0.140986	0.0380468	0.034458	Insr	-0.890562	-1.58846	-1.4537		-0.850825	-1.41968	-1.46271
Q9D5K4	S100pbp	44.472	1.38342e-06		5.83166e-07					S100pbp	0.0615235		0.0259346					S100pbp	-1.21096		-1.58612
Q9JHL1	Slc9a3r2	37.402	5.77955e-07		1.06618e-07		2.21346e-07	3.86006e-07		Slc9a3r2	0.0216167		0.00398772		0.00827879	0.0144374		Slc9a3r2	-1.66521		-2.39928		-2.08203	-1.84051
Q9WTS2	Fut8	66.556	8.77366e-07	4.11163e-07	1.0331e-08					Fut8	0.058394	0.0273654	0.000687591					Fut8	-1.23363	-1.5628	-3.16267
Q62511;Q3U381	Zfp91	63.388	2.9323e-07		1.5305e-07	1.60091e-07	1.17825e-07	4.82958e-08		Zfp91	0.0185873		0.00970151	0.0101479	0.00746871	0.00306138		Zfp91	-1.73078		-2.01316	-1.99363	-2.12675	-2.51408
Q9D0A0	Det1	63.837			7.85155e-08				7.51437e-07	Det1			0.00501219				0.0479695	Det1			-2.29997				-1.31904
Q60675	Lama2	343.81	3.20818e-07				7.67021e-08	3.00224e-07	5.33251e-07	Lama2	0.110301				0.026371	0.10322	0.183337	Lama2	-0.957422				-1.57887	-0.986236	-0.73675
Q8BNI4	Derl2	27.639		4.08803e-06	4.68362e-06		1.58342e-06	7.59361e-07	5.37796e-06	Derl2		0.112989	0.129451		0.0437641	0.020988	0.148641	Derl2		-0.946963	-0.887896		-1.35888	-1.67803	-0.82786
Q9D6X5	Slc52a3	49.558						1.26096e-05		Slc52a3						0.624907		Slc52a3						-0.204185
Q61703	Itih2	105.93	5.13811e-07			2.86675e-06	1.38159e-06			Itih2	0.054428			0.303675	0.146352			Itih2	-1.26418			-0.517591	-0.834602
Q75NR7	Recql4	135.12	3.06722e-07	3.46052e-08		4.34667e-08	3.90823e-08			Recql4	0.0414443	0.00467586		0.00587322	0.0052808			Recql4	-1.38253	-2.33014		-2.23112	-2.2773
P0C028;P0C027	Nudt11;Nudt10	18.593	5.78944e-07	1.13671e-06						Nudt11;Nudt10	0.0107643	0.0211349						Nudt11;Nudt10	-1.96801	-1.675
Q9WUF3	Casp8ap2	219.09	3.85491e-08			2.35853e-06	7.57516e-08	4.26941e-08		Casp8ap2	0.00844571			0.516729	0.0165964	0.00935385		Casp8ap2	-2.07336			-0.286737	-1.77999	-2.02901
Q8K0C8	Cox19	10.82			1.15208e-06	1.74192e-07		5.86289e-07		Cox19			0.0124655	0.00188475		0.00634364		Cox19			-1.90429	-2.72475		-2.19766
Q7TSH4	Ccp110	111.14	1.73168e-06	1.06762e-08		8.9399e-08		6.89056e-07		Ccp110	0.192459	0.00118655		0.0099358		0.0765817		Ccp110	-0.715663	-2.92571		-2.0028		-1.11588
Q8BLG0	Phf20	115.28		1.40413e-07	2.6425e-07	1.12548e-07	6.77837e-08	3.80604e-08		Phf20		0.0161868	0.0304628	0.0129746	0.0078141	0.0043876		Phf20		-1.79084	-1.51623	-1.88691	-2.10712	-2.35777
Q3UU56	Gm29609	100.31			3.53863e-07					Gm29609			0.0354959					Gm29609			-1.44982
Q3TVI8	Pbxip1	81.163		8.82518e-08			6.66185e-07			Pbxip1		0.00716278			0.0540696			Pbxip1		-2.14492			-1.26705
P01029	C4b	192.91		6.53002e-07		4.22935e-06				C4b		0.125971		0.815883				C4b		-0.899731		-0.0883719
Q8BMI4	Gen1	101.78	3.38223e-07	1.28663e-07	2.53113e-06	4.06803e-08	2.27974e-07	2.68411e-08		Gen1	0.0344243	0.0130954	0.257618	0.00414044	0.0232032	0.00273189		Gen1	-1.46314	-1.88288	-0.589023	-2.38295	-1.63445	-2.56354
Q9DC60	Ubiad1	36.684	6.4029e-07			5.13004e-06	2.69412e-07			Ubiad1	0.0234884			0.18819	0.00988309			Ubiad1	-1.62915			-0.725403	-2.00511
Q8R5M8	Cadm1	49.788	1.27088e-06	1.24256e-06	5.07866e-07					Cadm1	0.0632746	0.0618646	0.0252856					Cadm1	-1.19877	-1.20856	-1.59713
Q566J8	Adck4	59.231	1.12662e-06	5.80928e-07			6.21845e-07			Adck4	0.0667309	0.034409			0.0368325			Adck4	-1.17567	-1.46333			-1.43377
Q02739	Gjb5	31.194	2.35061e-07		4.66457e-07					Gjb5	0.00733248		0.0145507					Gjb5	-2.13475		-1.83712
Q3TUF7	Yeats2	148.95	3.01236e-07	2.98587e-07	2.10899e-07	8.93354e-08		1.93577e-07		Yeats2	0.0448692	0.0444746	0.0314134	0.0133065		0.0288333		Yeats2	-1.34805	-1.35189	-1.50288	-1.87594		-1.54011
Q9JI91	Actn2	103.83			1.723e-06					Actn2			0.1789					Actn2			-0.747391
Q5XJY6	Fancb	80.088				3.12169e-07			1.25528e-06	Fancb				0.025001			0.100533	Fancb				-1.60204			-0.997691
CON__Q7Z3Y7;CON__Q148H6	0	53.025						8.38499e-07		0						0.0444614		0						-1.35202
CON__Q3TTY5;Q3TTY5	Krt2	70.922		9.19045e-07						Krt2		0.0651805						Krt2		-1.18588
Q8BUV6	Lsm11	39.906	3.1884e-07		4.62821e-07					Lsm11	0.0127236		0.0184693					Lsm11	-1.89539		-1.73355
P58283	Rnf216	97.681	1.86713e-07				5.89623e-07	2.28921e-07		Rnf216	0.0182383				0.057595	0.0223613		Rnf216	-1.73902				-1.23962	-1.6505
Q52KB6	C2cd3	255.34	2.11547e-08	5.38694e-07	3.95831e-08	1.60488e-07	3.84113e-08	9.63917e-07		C2cd3	0.00540165	0.13755	0.0101072	0.040979	0.00980795	0.246127		C2cd3	-2.26747	-0.861539	-1.99537	-1.38744	-2.00842	-0.608842
P16406	Enpep	107.96							5.50027e-06	Enpep							0.59381	Enpep							-0.226353
Q8BXJ2	Trerf1	132.4	2.67902e-07	3.51168e-07	5.32953e-08	1.14709e-07	1.61963e-07	1.40333e-07		Trerf1	0.0354703	0.0464947	0.00705629	0.0151874	0.0214439	0.01858		Trerf1	-1.45014	-1.3326	-2.15142	-1.81852	-1.6687	-1.73095
Q8VCX2	Slc35c2	40.301		1.59838e-07	2.35942e-07	1.2605e-07		2.40354e-07		Slc35c2		0.00644164	0.00950871	0.00507994		0.00968649		Slc35c2		-2.191	-2.02188	-2.29414		-2.01383
Q9JLT4	Txnrd2	56.602	5.83909e-07					8.13848e-07		Txnrd2	0.0330504					0.0460654		Txnrd2	-1.48082					-1.33663
Q9CXE6	Xrcc3	38.445	5.33241e-07						4.62675e-07	Xrcc3	0.0205005						0.0177876	Xrcc3	-1.68824						-1.74988
Q6P2L6	Whsc1l1	161	1.17724e-07				7.4753e-08	2.79979e-07	5.22768e-07	Whsc1l1	0.0189535				0.0120352	0.0450765	0.0841657	Whsc1l1	-1.72231				-1.91955	-1.34605	-1.07486
Q7TT00	Supt20h	59.519	4.63481e-07	3.33655e-07	3.93563e-07			7.9051e-08	4.5439e-07	Supt20h	0.027586	0.0198588	0.0234245			0.00470504	0.0270449	Supt20h	-1.55931	-1.70205	-1.63033			-2.32744	-1.56792
Q60790	Rasa3	95.986	6.05718e-07	1.51482e-07	1.39233e-07	9.58951e-08		3.27832e-07	3.2038e-06	Rasa3	0.0581405	0.0145402	0.0133644	0.00920458		0.0314672	0.30752	Rasa3	-1.23552	-1.83743	-1.87405	-2.036		-1.50214	-0.512127
Q8VHQ4;Q8VHP8	Rab40c	31.348	4.52468e-07		3.67012e-07		8.56986e-08			Rab40c	0.014184		0.0115051		0.00268648			Rab40c	-1.8482		-1.93911		-2.57082
Q68FE8	Znf280d	107.83	6.79745e-08	2.49581e-07	2.32587e-07		1.02224e-07	2.92814e-07	2.60958e-08	Znf280d	0.00732969	0.0269123	0.0250799		0.0110228	0.0315741	0.00281391	Znf280d	-2.13491	-1.57005	-1.60067		-1.95771	-1.50067	-2.55069
CON__Q5XKE5	0	57.809	5.6024e-07		4.60461e-06			1.42151e-08		0	0.0323869		0.266188			0.000821761		0	-1.48963		-0.574812			-3.08525
E9Q5G7;L7N1Y3	Oog1;Gm10436	56.632			5.36149e-07					Oog1;Gm10436			0.0303632					Oog1;Gm10436			-1.51765
Q5U464	Asap3	99.275	6.91446e-07		3.3943e-08					Asap3	0.0686433		0.00336969					Asap3	-1.1634		-2.47241
Q91YY2	B4galt3	44.084	7.2789e-07							B4galt3	0.0320883							B4galt3	-1.49365
Q5SWW4	Med13	238.59	7.0552e-07				2.71817e-07			Med13	0.16833				0.0648528			Med13	-0.773838				-1.18807
Q60519;Q62217	Sema5b	120.33	1.54863e-07	6.83443e-08	5.89637e-08	9.03636e-08	7.07613e-08	4.669e-07		Sema5b	0.0186347	0.00822386	0.0070951	0.0108735	0.00851471	0.056182		Sema5b	-1.72968	-2.08492	-2.14904	-1.96363	-2.06983	-1.2504
B1AXH1	Nhsl2	91.872			9.59448e-06		3.27432e-07		9.98669e-06	Nhsl2			0.881464		0.0300819		0.917497	Nhsl2			-0.0547956		-1.5217		-0.0373954
Q9DCN7	Rnft1	45.276	5.93893e-06	9.3742e-07		6.61298e-07				Rnft1	0.268891	0.0424426		0.0299409				Rnft1	-0.570424	-1.3722		-1.52373
Q9QUI1	Fam89b	20.14	7.48153e-07	7.91279e-07						Fam89b	0.0150678	0.0159364						Fam89b	-1.82195	-1.79761
CON__P05787;CON__H-INV:HIT000016045	0	53.704				1.00216e-06				0				0.0538198				0				-1.26906
Q7TT16	Ipmk	44.452		7.47719e-07						Ipmk		0.0332376						Ipmk		-1.47837
D3YX43	Vsig10	60.521	5.54444e-07		9.11432e-08	3.36936e-08	6.1138e-08			Vsig10	0.0335555		0.00551608	0.00203917	0.00370013			Vsig10	-1.47424		-2.25837	-2.69055	-2.43178
Q6PD29	Znf513	58.067	3.20226e-06	6.74904e-07						Znf513	0.185946	0.0391896						Znf513	-0.730614	-1.40683
Q9Z1J2	Nek4	88.993	7.31261e-07	2.77671e-07			4.87133e-08	4.11895e-07		Nek4	0.0650771	0.0247107			0.00433515	0.0366558		Nek4	-1.18657	-1.60711			-2.363	-1.43586
Q69ZN6	Gnptab	140.98	6.9185e-07						1.50022e-07	Gnptab	0.097537						0.0211501	Gnptab	-1.01083						-1.67469
Q9CQG6	Tmem147	25.335	4.38698e-07		2.92851e-07					Tmem147	0.0111144		0.00741938					Tmem147	-1.95411		-2.12963
Q6PD21	Shb	54.707	3.25291e-06							Shb	0.177957							Shb	-0.749685
Q8R089	Fbrs	49.038	1.86822e-07		2.47211e-07		5.23023e-08	3.15506e-07		Fbrs	0.0091614		0.0121227		0.0025648	0.0154718		Fbrs	-2.03804		-1.9164		-2.59095	-1.81046
Q9CY18	Snx7	45	1.16031e-07		2.02151e-07		3.81263e-07	1.16147e-07		Snx7	0.0052214		0.00909679		0.0171568	0.00522662		Snx7	-2.28221		-2.04111		-1.76556	-2.28178
F6RGI3	Gm340	136.18		5.44155e-08	1.06592e-07	1.53737e-08		2.21462e-07	1.08107e-06	Gm340		0.00741031	0.0145157	0.00209359		0.0301587	0.14722	Gm340		-2.13016	-1.83816	-2.67911		-1.52059	-0.832034
Q9JL26	Fmnl1	122.06	6.8663e-07	4.12903e-08		5.55219e-08				Fmnl1	0.0838101	0.00503989		0.006777				Fmnl1	-1.0767	-2.29758		-2.16896
Q69ZT1	Fan1	112.92	4.1437e-07					4.38685e-07		Fan1	0.0467907					0.0495363		Fan1	-1.32984					-1.30508
Q6PIE5	Atp1a2	112.22		1.47165e-07	1.43534e-07			7.06428e-08	6.35591e-07	Atp1a2		0.0165148	0.0161074			0.00792753	0.0713261	Atp1a2		-1.78213	-1.79298			-2.10086	-1.14675
Q6PFH3	Dcaf15	66.642	3.53086e-07		1.31114e-07	2.73445e-07	1.88283e-07	2.01215e-07		Dcaf15	0.0235304		0.0087377	0.0182229	0.0125476	0.0134094		Dcaf15	-1.62837		-2.0586	-1.73938	-1.90144	-1.87259
P18828	Sdc1	32.904	3.37216e-06	6.88433e-07						Sdc1	0.110958	0.0226522						Sdc1	-0.954843	-1.64489
Q8BKN5	Tubgcp5	117.98	1.14748e-06		2.83518e-08	2.79415e-07	2.67668e-07	1.95067e-07	1.6883e-08	Tubgcp5	0.13538		0.00334494	0.0329654	0.0315795	0.023014	0.00199185	Tubgcp5	-0.868445		-2.47561	-1.48194	-1.5006	-1.63801	-2.70074
Q8R4U6	Top1mt	69.003						5.09358e-07		Top1mt						0.0351472		Top1mt						-1.45411
Q9CQI4	Nwc	27.653				1.07844e-06				Nwc				0.0298221				Nwc				-1.52546
Q80W71	Plekha8	57.961	1.50817e-05	1.01734e-06				1.84944e-07		Plekha8	0.874148	0.0589663				0.0107195		Plekha8	-0.058415	-1.2294				-1.96982
Q8K2W3	Txndc11	105.96	2.15871e-06			5.32224e-07	3.66267e-07			Txndc11	0.228737			0.0563944	0.0388096			Txndc11	-0.640663			-1.24876	-1.41106
Q80W31	Znf569	77.247	3.01635e-06		7.48261e-07					Znf569	0.233004		0.0578009					Znf569	-0.632637		-1.23807
Q8CHD8	Rab11fip3	118.53		7.61309e-07	4.13699e-08					Rab11fip3		0.090238	0.00490357					Rab11fip3		-1.04461	-2.30949
Q4VAE3	Tmem65	24.918	8.08546e-07							Tmem65	0.0201473							Tmem65	-1.69578
Q9ESN6	Trim2	81.444	1.85766e-07	1.24427e-06	4.95119e-06	2.52651e-06	1.51041e-06		8.59231e-07	Trim2	0.0151296	0.101338	0.403245	0.205769	0.123014		0.0699792	Trim2	-1.82017	-0.994226	-0.394431	-0.68662	-0.910045		-1.15503
Q9EQQ0	Suv39h2	54.097			1.98612e-07	6.25968e-08	1.6598e-07	1.94966e-07	6.72639e-07	Suv39h2			0.0107443	0.0033863	0.00897902	0.0105471	0.0363878	Suv39h2			-1.96882	-2.47027	-2.04677	-1.97687	-1.43904
Q6NV66	Zfp646	196.8	2.44362e-07	6.20641e-09	1.29012e-07	1.56589e-07	1.57814e-07	8.1872e-07	6.45205e-08	Zfp646	0.0480904	0.00122142	0.0253896	0.0308167	0.0310578	0.161124	0.0126976	Zfp646	-1.31794	-2.91313	-1.59534	-1.51121	-1.50783	-0.792839	-1.89628
Q8VCZ6	Sgsm3	85.489	1.08962e-06		2.35799e-07	1.58306e-07	6.9312e-08	9.03746e-08	4.74068e-07	Sgsm3	0.0931507		0.0201583	0.0135334	0.00592542	0.00772603	0.0405276	Sgsm3	-1.03081		-1.69555	-1.86859	-2.22728	-2.11204	-1.39225
P52194	Clgn	69.43	2.14847e-07	1.59722e-07	1.85536e-07		2.92719e-07			Clgn	0.0149168	0.0110895	0.0128818		0.0203235			Clgn	-1.82632	-1.95509	-1.89002		-1.692
Q9CSV6	Sft2d3	21.58	2.7262e-06	2.14355e-06		2.35911e-06	4.40818e-06	1.03689e-06		Sft2d3	0.0588314	0.0462579		0.0509097	0.0951285	0.022376		Sft2d3	-1.23039	-1.33481		-1.2932	-1.02169	-1.65022
Q8C165	Pm20d1	55.662	1.96361e-07	1.87256e-07		4.9631e-07	4.89111e-08		1.18061e-07	Pm20d1	0.0109298	0.0104231		0.0276256	0.00272249		0.00657149	Pm20d1	-1.96139	-1.982		-1.55869	-2.56503		-2.18234
E9PV87	Talpid3	166.72	8.9404e-07	2.28141e-07	1.26012e-07		8.25461e-07	4.47352e-07		Talpid3	0.149054	0.0380356	0.0210087		0.137621	0.0745825		Talpid3	-0.826655	-1.41981	-1.6776		-0.861316	-1.12736
P02463	Col4a1	160.68	9.10215e-07	4.25709e-07	4.15147e-08	2.49763e-07		1.10383e-07	7.78899e-07	Col4a1	0.146253	0.068403	0.00667059	0.040132		0.0177363	0.125154	Col4a1	-0.834894	-1.16493	-2.17584	-1.39651		-1.75114	-0.902557
O35231	Kifc3	92.555	1.71148e-07	1.38841e-06	3.49486e-07		2.12435e-07	2.81217e-07		Kifc3	0.0158406	0.128504	0.0323466		0.0196619	0.026028		Kifc3	-1.80023	-0.891083	-1.49017		-1.70637	-1.58456
Q9D114	Hddc3	20.262	3.24864e-06	9.37859e-07						Hddc3	0.0658239	0.0190029						Hddc3	-1.18162	-1.72118
P70424;Q8VDG6	Erbb2	138.58		3.89427e-08	3.11098e-07	7.47608e-08	3.14526e-08	4.75454e-07		Erbb2		0.00539667	0.0431119	0.0103604	0.0043587	0.0658885		Erbb2		-2.26787	-1.3654	-1.98463	-2.36064	-1.18119
P20067	Id1	17.913					9.80848e-07			Id1					0.0175699			Id1					-1.75523
Q6NTA4	Rragb	43.191			5.33877e-07		1.99097e-07	1.28964e-07		Rragb			0.0230587		0.00859919	0.00557008		Rragb			-1.63717		-2.06554	-2.25414
Q8C1B2	Tiparp	75.9	4.5981e-06	3.07922e-06	8.4759e-06	1.96434e-06		9.85734e-07		Tiparp	0.348996	0.233713	0.643321	0.149093		0.0748172		Tiparp	-0.457179	-0.631317	-0.191572	-0.826542		-1.126
P42703	Lifr	122.57	3.69215e-07		3.03156e-08	1.71566e-07	3.00843e-07	7.23237e-07		Lifr	0.0452547		0.00371578	0.0210288	0.0368743	0.0886471		Lifr	-1.34434		-2.42995	-1.67719	-1.43328	-1.05234
Q6GQT1	A2mp	164.35	5.96747e-08	2.70384e-06	6.38875e-07	4.41432e-06	6.536e-07	6.40021e-07	3.59479e-07	A2mp	0.00980753	0.444376	0.104999	0.725493	0.107419	0.105188	0.0590805	A2mp	-2.00844	-0.35225	-0.978815	-0.139367	-0.968918	-0.978036	-1.22856
Q69ZZ9	Kiaa0754	104.64	1.3539e-07				8.44518e-07			Kiaa0754	0.0141673				0.0883704			Kiaa0754	-1.84871				-1.05369
Q6ZQF7	Jade2	92.173	8.21988e-07	1.07057e-07			8.35024e-08			Jade2	0.0757651	0.00986779			0.00769667			Jade2	-1.12053	-2.00578			-2.1137
Q69Z38	Peak1	191.09	1.10435e-07	4.01981e-07	2.4369e-07	1.24058e-07				Peak1	0.0211031	0.0768145	0.0465667	0.0237063				Peak1	-1.67565	-1.11456	-1.33192	-1.62514
Q9CX84	Rgs19	24.677		6.53376e-07	2.13524e-07					Rgs19		0.0161233	0.00526914					Rgs19		-1.79254	-2.27826
Q6NVE9	Pptc7	33.048					5.52044e-07	4.83221e-07		Pptc7					0.0182439	0.0159695		Pptc7					-1.73888	-1.79671
Q69ZF3	Gba2	103.29	1.75661e-06							Gba2	0.18144							Gba2	-0.741267
Q9D0N8	Tmem88	17.358	2.10817e-06	5.48087e-06		2.84234e-06	2.72052e-06			Tmem88	0.0365935	0.095137		0.0493374	0.0472227			Tmem88	-1.4366	-1.02165		-1.30682	-1.32585
Q9DAV9	Tmem38b	32.64	5.01562e-07	1.04899e-07	4.48443e-07	4.18195e-07				Tmem38b	0.016371	0.00342389	0.0146372	0.0136499				Tmem38b	-1.78593	-2.46548	-1.83454	-1.86487
D3Z6P9	Ddx43	72.271		9.03703e-07						Ddx43		0.0653115						Ddx43		-1.18501
Q00651	Itga4	115.69	8.95043e-07							Itga4	0.103547							Itga4	-0.98486
Q69ZZ6	Tmcc1	71.642	2.95192e-07			3.30962e-08	5.94478e-08		2.2274e-06	Tmcc1	0.0211482			0.00237108	0.00425896		0.159576	Tmcc1	-1.67473			-2.62505	-2.3707		-0.797033
Q8CE64	Znf276	67.338	3.74921e-07	8.88787e-08		1.68039e-07	3.40609e-07	8.43741e-08	2.38423e-07	Znf276	0.0252464	0.00598492		0.0113154	0.0229359	0.00568158	0.0160549	Znf276	-1.5978	-2.22294		-1.94633	-1.63948	-2.24553	-1.79439
Q924S7;Q924S8	Spred2	46.794	1.456e-06		1.91617e-06	4.97616e-07				Spred2	0.0681319		0.0896653	0.0232854				Spred2	-1.16665		-1.04738	-1.63292
Q6PAL8	Dennd5a	146.65	2.50541e-07		1.70683e-06			6.84441e-08	1.5401e-05	Dennd5a	0.0367419		0.250307			0.0100373	2.25855	Dennd5a	-1.43484		-0.601527			-1.99838	0.35383
CON__Q3MHH8	0	57.407			8.60889e-07					0			0.0494211					0			-1.30609
Q91XD8	Slc25a38	35.389			8.34735e-07	1.88558e-07	1.12886e-07	4.38272e-07		Slc25a38			0.0295404	0.00667289	0.00399494	0.01551		Slc25a38			-1.52958	-2.17569	-2.39849	-1.80939
Q5FWH2;E9PZ96	Unkl	79.635	2.76814e-08	1.71406e-07	3.17977e-07	1.21059e-07	1.22718e-07	2.44316e-07		Unkl	0.00220441	0.0136499	0.0253221	0.00964051	0.00977267	0.0194561		Unkl	-2.65671	-1.86487	-1.5965	-2.0159	-2.00999	-1.71094
Q6DFV7	Ncoa7	106.36	6.3964e-05				6.30871e-07	4.61422e-07		Ncoa7	6.80321				0.0670995	0.0490768		Ncoa7	0.832714				-1.17328	-1.30912
Q8VIJ8	Nprl3	63.617	5.53996e-07	2.28917e-07				1.80918e-07		Nprl3	0.0352435	0.014563				0.0115095		Nprl3	-1.45292	-1.83675				-1.93894
P06537	Nr3c1	86.052	1.03383e-06	1.01311e-07	1.6599e-07	3.06379e-07	1.616e-07	4.44838e-07	1.11148e-07	Nr3c1	0.088963	0.00871803	0.0142837	0.0263645	0.013906	0.0382792	0.00956447	Nr3c1	-1.05079	-2.05958	-1.84516	-1.57898	-1.8568	-1.41704	-2.01934
Q6ZPG2	Wdr90	202.97	4.14961e-08		3.55548e-08	5.14368e-08	5.2011e-08	3.53762e-08	1.10785e-06	Wdr90	0.00842246		0.00721657	0.0104401	0.0105567	0.0071803	0.22486	Wdr90	-2.07456		-2.14167	-1.98129	-1.97647	-2.14386	-0.648088
Q8K341	Atat1	47.163	1.93558e-07	1.60708e-07				9.08961e-08	1.56155e-06	Atat1	0.00912879	0.00757945				0.00428693	0.0736472	Atat1	-2.03959	-2.12036				-2.36785	-1.13284
P70218	Map4k1	91.534	3.85221e-07	1.39388e-07	2.76636e-07	9.4979e-07		6.75474e-08	3.51325e-07	Map4k1	0.0352608	0.0127587	0.0253216	0.0869381		0.00618288	0.0321582	Map4k1	-1.45271	-1.89419	-1.59651	-1.06079		-2.20881	-1.49271
Q8R0Y6	Aldh1l1	98.708	1.39012e-06					3.92715e-07	1.33326e-06	Aldh1l1	0.137216					0.0387641	0.131603	Aldh1l1	-0.862596					-1.41157	-0.880733
B1ASA5	Zfp362	45.672		9.30695e-07				4.88833e-07		Zfp362		0.0425067				0.022326		Zfp362		-1.37154				-1.65119
Q8BHZ4	Znf592	137.51	5.44077e-07	5.07906e-07	1.93902e-07	2.52522e-08	2.02384e-07			Znf592	0.0748161	0.0698421	0.0266634	0.00347243	0.0278298			Znf592	-1.12601	-1.15588	-1.57408	-2.45937	-1.55549
Q5SXI5	Znf496	66.576	6.66712e-07			5.2274e-06	3.50869e-06			Znf496	0.044387			0.34802	0.233594			Znf496	-1.35274			-0.458396	-0.631538
Q3UGF1	Wdr19	151.46	4.45026e-06	4.69804e-07		1.45113e-06		1.90591e-07		Wdr19	0.674036	0.0711565		0.219788		0.0288669		Wdr19	-0.171317	-1.14779		-0.657997		-1.5396
E9PW43	Gm10320	11.788		8.61382e-06		2.78583e-06			1.04933e-05	Gm10320		0.10154		0.0328393			0.123695	Gm10320		-0.993364		-1.48361			-0.907648
Q91VS8	Farp2	121.28	3.40798e-07	8.35974e-08	9.68854e-08	2.25097e-07	4.37188e-07	1.08892e-06	1.31846e-06	Farp2	0.041332	0.0101387	0.0117503	0.0272997	0.0530221	0.132064	0.159903	Farp2	-1.38371	-1.99402	-1.92995	-1.56384	-1.27554	-0.879215	-0.796144
Q9CQ73	Pkp2	88.103	7.66296e-07	1.85907e-07		1.6939e-07	1.8911e-07	4.75567e-07		Pkp2	0.0675129	0.0163789		0.0149238	0.0166611	0.0418989		Pkp2	-1.17061	-1.78571		-1.82612	-1.7783	-1.3778
O88196	Ttc3	223.93	5.57184e-07	7.38953e-07	3.49773e-07	5.14854e-07	5.37206e-08	4.43044e-07	2.23144e-07	Ttc3	0.12477	0.165474	0.0783246	0.115291	0.0120297	0.0992108	0.0499685	Ttc3	-0.903889	-0.781271	-1.1061	-0.938204	-1.91975	-1.00344	-1.3013
P51141	Dvl1	75.358							2.61069e-06	Dvl1							0.196736	Dvl1							-0.706115
Q5DTV4	Zc3h12c	99.429	4.60185e-07	4.75323e-07	2.12749e-07	1.11628e-06				Zc3h12c	0.0457558	0.0472609	0.0211534	0.110991				Zc3h12c	-1.33955	-1.3255	-1.67462	-0.954714
A2A7A5	Gm13154	61.386			1.46032e-07	8.76717e-08	1.8281e-07	4.80219e-07	5.29211e-07	Gm13154			0.00896432	0.00538182	0.011222	0.0294787	0.0324861	Gm13154			-2.04748	-2.26907	-1.94993	-1.53049	-1.4883
P50427	Sts	66.59	1.47955e-06		1.81278e-07			1.50943e-07		Sts	0.0985233		0.0120713			0.0100513		Sts	-1.00646		-1.91825			-1.99778
Q6PB60	Bhlhb9	59.822	2.61749e-07	1.881e-07	2.55652e-07			3.05113e-07		Bhlhb9	0.0156583	0.0112525	0.0152936			0.0182525		Bhlhb9	-1.80525	-1.94875	-1.81549			-1.73868
Q91ZT9	Asb8	31.735				5.96163e-06	2.20229e-06		5.18553e-06	Asb8				0.189192	0.0698898		0.164563	Asb8				-0.723097	-1.15559		-0.783669
Q8C561	Lmbrd2	81.1		2.94421e-07			7.89569e-07			Lmbrd2		0.0238775			0.064034			Lmbrd2		-1.62201			-1.19359
Q8BHB9	Clic6	62.885	9.76786e-07	1.29256e-07						Clic6	0.0614252	0.00812829						Clic6	-1.21165	-2.09
Q9WUP4	Srd5a3	37.935		8.80754e-07				4.93727e-07		Srd5a3		0.0334114				0.0187295		Srd5a3		-1.47611				-1.72747
P08551	Nefl	61.508	4.47283e-06	1.13031e-05	4.83175e-07	1.36352e-06		5.61938e-08		Nefl	0.275115	0.695231	0.0297191	0.0838676		0.00345637		Nefl	-0.560486	-0.157871	-1.52696	-1.07641		-2.46138
Q61115	Ptch1	159.27	2.94117e-07		1.08617e-06					Ptch1	0.046844		0.172994					Ptch1	-1.32935		-0.761969
Q61329	Zfhx3	406.57		1.16342e-06						Zfhx3		0.473012						Zfhx3		-0.325128
Q7TSI1	Plekhm1	118.53	4.95227e-07				1.95285e-07			Plekhm1	0.0586993				0.0231471			Plekhm1	-1.23137				-1.6355
E9PXF8	Sbf2	210.46	1.59416e-07	3.80351e-07	3.66362e-07	5.67954e-08		2.17834e-07	2.92396e-07	Sbf2	0.0335507	0.0800488	0.0771046	0.0119532		0.0458453	0.0615377	Sbf2	-1.4743	-1.09665	-1.11292	-1.92252		-1.3387	-1.21086
Q8BZ21	Kat6a	224.92	1.88245e-07	2.44832e-07	2.90128e-07	4.79011e-08	6.93624e-08	2.04938e-07		Kat6a	0.0423402	0.0550677	0.0652557	0.0107739	0.015601	0.0460947		Kat6a	-1.37325	-1.2591	-1.18538	-1.96763	-1.80685	-1.33635
P48967	Cdc25c	50.046	1.84968e-07	3.38771e-07	1.9292e-07			3.484e-07		Cdc25c	0.00925689	0.0169541	0.00965485			0.017436		Cdc25c	-2.03353	-1.77072	-2.01525			-1.75855
Q8BGZ3	Dcaf12	50.459	4.25711e-07		1.68492e-07	1.94571e-07		5.33873e-07		Dcaf12	0.0214809		0.00850192	0.00981784		0.0269387		Dcaf12	-1.66795		-2.07048	-2.00798		-1.56962
Q8BW56	Gtdc1	51.016	1.70418e-07	5.33453e-07	1.91594e-07				8.50323e-07	Gtdc1	0.00869404	0.0272146	0.00977437				0.0433801	Gtdc1	-2.06078	-1.5652	-2.00991				-1.36271
Q8CCE9	E4f1	84.295	1.02811e-06							E4f1	0.0866647							E4f1	-1.06216
B8QI36	Ppfia4	133.71	2.23708e-06							Ppfia4	0.299119							Ppfia4	-0.524156
Q99LG7	Zfp958	54.826	6.46737e-07			1.67792e-06			4.94385e-07	Zfp958	0.035458			0.0919935			0.0271051	Zfp958	-1.45029			-1.03624			-1.56695
Q8K0L3	Acsm2	64.268	4.87715e-07	4.4882e-07	1.43808e-06		3.87687e-07			Acsm2	0.0313444	0.0288448	0.0924223		0.0249158			Acsm2	-1.50384	-1.53993	-1.03422		-1.60352
P23949	Zfp36l2	50.069	1.22842e-07	5.38475e-07	3.57297e-07					Zfp36l2	0.00615055	0.0269609	0.0178895					Zfp36l2	-2.21109	-1.56927	-1.7474
Q8BMQ3	Bnc2	125.33	4.1427e-07	3.83432e-08		5.89893e-08	1.27638e-07	4.73578e-08	1.39438e-06	Bnc2	0.0519205	0.00480555		0.00739313	0.0159969	0.00593536	0.174758	Bnc2	-1.28466	-2.31826		-2.13117	-1.79597	-2.22655	-0.757562
Q6IE82	Jade3	93.454	3.3037e-07	3.86194e-07	1.02645e-07			4.86785e-07	3.8947e-07	Jade3	0.0308744	0.0360914	0.00959259			0.045492	0.0363975	Jade3	-1.5104	-1.4426	-2.01806			-1.34206	-1.43893
Q99KZ6	Znf639	55.677		4.66226e-07		3.64284e-06	1.65228e-07			Znf639		0.0259581		0.202823	0.00919942			Znf639		-1.58573		-0.692884	-2.03624
Q3UJV1	Ccdc61	57.368	2.28676e-07	5.26276e-07		3.67855e-06		1.91382e-07		Ccdc61	0.0131187	0.0301914		0.211031		0.0109792		Ccdc61	-1.88211	-1.52012		-0.675653		-1.95943
Q9CRC3	0	13.189	1.4997e-05	8.0323e-06		1.76072e-06	9.49691e-07	3.94847e-06	8.46959e-06	0	0.197796	0.105938		0.0232221	0.0125255	0.0520763	0.111705	0	-0.703784	-0.974948		-1.6341	-1.90221	-1.28336	-0.951926
Q8C5W0	Clmn	117.23		1.85991e-05						Clmn		2.18037						Clmn		0.33853
Q9JHC9	Elf2	63.202	2.49082e-07	6.98884e-08		1.53657e-08	2.57149e-07	4.49415e-07		Elf2	0.0157425	0.00441709		0.00097114	0.0162524	0.028404		Elf2	-1.80293	-2.35486		-3.01272	-1.78908	-1.54662
Q3U3N6	Enthd2	60.761	6.33564e-07	8.19642e-08	2.16092e-07					Enthd2	0.038496	0.00498023	0.01313					Enthd2	-1.41458	-2.30275	-1.88174
Q921I6	Sh3bp4	107.58	1.47892e-08	4.59777e-07	1.4484e-07			1.17704e-07		Sh3bp4	0.00159103	0.0494628	0.0155819			0.0126626		Sh3bp4	-2.79832	-1.30572	-1.80738			-1.89748
E9Q238	Kank1	148.25		3.06861e-07	3.05294e-07				1.22941e-06	Kank1		0.0454921	0.0452598				0.18226	Kank1		-1.34206	-1.34429				-0.739308
P51612	Xpc	104.52	1.5389e-07				2.08677e-07	7.23124e-07		Xpc	0.0160846				0.0218109	0.075581		Xpc	-1.79359				-1.66133	-1.12159
Q69ZB8	Zcchc2	124.52	9.03804e-07	4.72001e-08		7.64992e-08	6.56378e-08			Zcchc2	0.112542	0.00587736		0.00952568	0.00817322			Zcchc2	-0.948687	-2.23082		-2.0211	-2.08761
Q9DB00	Gon4l	248.74	1.92256e-07	1.01242e-07	2.40711e-07	2.04954e-08	2.78388e-07	3.62091e-07	9.89844e-08	Gon4l	0.0478218	0.0251829	0.0598744	0.00509803	0.0692462	0.0900666	0.0246214	Gon4l	-1.32037	-1.59889	-1.22276	-2.2926	-1.1596	-1.04544	-1.60869
Q8VIG6	Traip	53.149					1.17058e-06		2.07133e-07	Traip					0.0622152		0.0110089	Traip					-1.2061		-1.95825
Q9CWV1	Mcm8	92.37	5.4629e-08	3.08507e-06			1.31169e-07	4.12397e-07	2.1235e-07	Mcm8	0.00504608	0.284968			0.0121161	0.0380931	0.0196147	Mcm8	-2.29705	-0.545203			-1.91664	-1.41915	-1.70742
Q80Z19	Muc2	293.43	1.23637e-07	7.34427e-08	8.09094e-08	1.01736e-07	1.4427e-07	3.19427e-07	4.72562e-07	Muc2	0.0362788	0.0215503	0.0237412	0.0298523	0.0423332	0.0937294	0.138664	Muc2	-1.44035	-1.66655	-1.6245	-1.52502	-1.37332	-1.02812	-0.858037
Q6P9Z1	Smarcd3	54.985	3.25647e-05	2.6836e-08	5.87451e-07		3.32938e-07	1.45e-07	4.52258e-07	Smarcd3	1.79057	0.00147558	0.032301		0.0183066	0.00797285	0.0248674	Smarcd3	0.252992	-2.83104	-1.49078		-1.73739	-2.09839	-1.60437
Q91V17	Znrf1	23.842	3.0125e-07	3.37265e-07		7.26006e-09	1.78174e-07	3.15341e-07	1.47124e-07	Znrf1	0.00718241	0.00804106		0.000173094	0.00424804	0.00751836	0.00350774	Znrf1	-2.14373	-2.09469		-3.76172	-2.37181	-2.12388	-2.45497
Q80VJ8	Ccdc155	72.443	1.13061e-06							Ccdc155	0.0819051							Ccdc155	-1.08669
CON__P02584	0	15.057				9.20114e-06				0				0.138542				0				-0.85842
Q8BJU9	Mtrf1l	42.248	1.35061e-06					1.35673e-06		Mtrf1l	0.0570608					0.0573189		Mtrf1l	-1.24366					-1.2417
Q61072	Adam9	92.079	5.62838e-07	1.64486e-07	1.0447e-07		1.73913e-07	3.14666e-07	1.20641e-07	Adam9	0.0518256	0.0151457	0.00961946		0.0160137	0.0289741	0.0111085	Adam9	-1.28546	-1.81971	-2.01685		-1.79551	-1.53799	-1.95435
Q61382	Traf4	53.503	3.53506e-07	4.26367e-07	1.5069e-07		2.18013e-07			Traf4	0.0189136	0.0228119	0.00806236		0.0116643			Traf4	-1.72323	-1.64184	-2.09354		-1.93314
Q8R040	Rpp21	17.243	1.35774e-06	3.58212e-07					2.73131e-06	Rpp21	0.0234116	0.00617666					0.047096	Rpp21	-1.63057	-2.20925					-1.32702
Q8BRH4	Kmt2c	540.18	2.98816e-07	1.58884e-08	1.14857e-07	1.2555e-07	1.05412e-07	4.70566e-07		Kmt2c	0.161414	0.0085826	0.0620435	0.0678198	0.0569414	0.254191		Kmt2c	-0.792058	-2.06638	-1.2073	-1.16864	-1.24457	-0.594841
Q3TJM4	Cenpt	56.242	4.37078e-07	1.37908e-07	2.95037e-07	1.00393e-07	3.5728e-07	1.91671e-08	5.75746e-07	Cenpt	0.0245821	0.0077562	0.0165935	0.00564631	0.0200942	0.00107799	0.0323811	Cenpt	-1.60938	-2.11035	-1.78006	-2.24824	-1.69693	-2.96738	-1.48971
Q9R194	Cry2	66.85		6.69037e-07	1.35314e-07	1.82731e-07	2.21814e-07			Cry2		0.0447251	0.00904575	0.0122156	0.0148282			Cry2		-1.34945	-2.04356	-1.91309	-1.82891
Q9CWQ2	Zswim7	16.658			4.7252e-07	8.58701e-07				Zswim7			0.00787123	0.0143042				Zswim7			-2.10396	-1.84454
Q99KG7	Hps4	72.661	7.80552e-07					4.30168e-07		Hps4	0.0567157					0.0312564		Hps4	-1.2463					-1.50506
J3QK54	Fignl2	65.921	6.65102e-07							Fignl2	0.0438442							Fignl2	-1.35809
Q69ZL1	Fgd6	155.17	1.15262e-06							Fgd6	0.178851							Fgd6	-0.747508
Q8R216	Sirt4	37.525	8.41663e-07	1.01871e-06			1.16569e-06		2.32695e-07	Sirt4	0.0315834	0.0382272			0.0437424		0.00873186	Sirt4	-1.50054	-1.41763			-1.3591		-2.05889
Q99K30	Eps8l2	82.228	3.31413e-07	1.16172e-07	1.79018e-07		6.48392e-07		9.64212e-07	Eps8l2	0.0272514	0.00955257	0.0147203		0.053316		0.0792852	Eps8l2	-1.56461	-2.01988	-1.83208		-1.27314		-1.10081
Q3TP92	Ctdnep1	28.391	1.64614e-06		3.19347e-07	4.39603e-07	5.71679e-07			Ctdnep1	0.0467357		0.00906657	0.0124808	0.0162305			Ctdnep1	-1.33035		-2.04256	-1.90376	-1.78967
Q8C726	Btbd9	69.147	1.70757e-07				1.14548e-06			Btbd9	0.0118073				0.0792064			Btbd9	-1.92785				-1.10124
Q6XZL8	Dot1l	165.91	2.81478e-07	2.12461e-07	1.69989e-07		1.33776e-07		7.81292e-07	Dot1l	0.0467	0.0352493	0.0282028		0.0221949		0.129624	Dot1l	-1.33068	-1.45285	-1.54971		-1.65375		-0.887314
Q6NWW9	Fndc3b	132.76	9.38343e-07			3.89348e-07	6.0623e-07	1.65197e-07	5.24347e-07	Fndc3b	0.124574			0.0516898	0.080483	0.0219316	0.0696123	Fndc3b	-0.904571			-1.2866	-1.0943	-1.65893	-1.15731
D3Z193;O35717	Gm9847;Socs2	22.494			9.4708e-08	1.4567e-06				Gm9847;Socs2			0.00213036	0.0327669				Gm9847;Socs2			-2.67155	-1.48456
Q9R1A8	Rfwd2	80.44	2.46039e-07			8.86042e-07	4.48007e-08	1.90032e-07		Rfwd2	0.0197914			0.0712732	0.00360377	0.0152861		Rfwd2	-1.70352			-1.14707	-2.44324	-1.8157
Q3UR70	Tgfbrap1	97.302	4.10858e-07	2.01722e-07		2.79764e-06				Tgfbrap1	0.0399773	0.0196279		0.272216				Tgfbrap1	-1.39819	-1.70713		-0.565086
E9Q9B7	Kidins220	199.18	2.52465e-07	1.81676e-07	1.97309e-08	4.22447e-06	4.86126e-08	4.66231e-08	2.48469e-07	Kidins220	0.0502861	0.0361862	0.00393001	0.841429	0.00968267	0.00928639	0.0494901	Kidins220	-1.29855	-1.44146	-2.40561	-0.0749824	-2.01401	-2.03215	-1.30548
P59279	Rab2b	24.198	6.6052e-07		2.89449e-07	5.78374e-07			1.07334e-06	Rab2b	0.0159833		0.0070041	0.0139955			0.0259727	Rab2b	-1.79633		-2.15465	-1.85401			-1.58548
Q5SP85	Ccdc85a	54.483	3.70118e-07	3.1782e-07			5.60674e-08		1.59516e-06	Ccdc85a	0.0201651	0.0173158			0.00305472		0.086909	Ccdc85a	-1.6954	-1.76156			-2.51503		-1.06094
Q8K3J5	Znf131	71.021	2.31971e-07	2.11275e-07	2.39425e-07	1.84712e-07	1.58712e-07	1.59929e-07		Znf131	0.0164748	0.015005	0.0170042	0.0131184	0.0112719	0.0113583		Znf131	-1.78318	-1.82376	-1.76944	-1.88212	-1.948	-1.94469
O35738	Klf12	44.104	5.19291e-07		4.28535e-07	1.90195e-07	8.59766e-08			Klf12	0.0229028		0.0189001	0.00838837	0.00379191			Klf12	-1.64011		-1.72354	-2.07632	-2.42114
Q61420	Slc35a1	36.453	3.45067e-06		1.88401e-06				1.68647e-06	Slc35a1	0.125787		0.0686777				0.0614768	Slc35a1	-0.900363		-1.16318				-1.21129
Q9R1X5	Abcc5	161.12	1.24407e-07	5.90103e-07	5.47926e-08	3.17785e-07		2.30306e-07		Abcc5	0.0200444	0.0950774	0.00882818	0.0512016		0.0371069		Abcc5	-1.69801	-1.02192	-2.05413	-1.29072		-1.43055
Q6A039	Tbc1d12	76.81	2.18487e-06	4.35029e-07	2.03267e-07		5.35394e-07			Tbc1d12	0.16782	0.0334146	0.015613		0.0411236			Tbc1d12	-0.775157	-1.47606	-1.80652		-1.38591
O70157	Top3a	112.36	1.16137e-06	4.22883e-07	1.35993e-06	7.31385e-08	1.12178e-07	2.36155e-07		Top3a	0.130491	0.0475152	0.152802	0.00821784	0.0126043	0.0265344		Top3a	-0.884418	-1.32317	-0.815871	-2.08524	-1.89948	-1.57619
Q6ZPK0	Phf21a	72.521	2.92858e-07	1.20949e-07	1.44018e-07	2.35793e-07	1.48976e-07	4.0259e-07	1.28513e-07	Phf21a	0.0212384	0.00877133	0.0104443	0.0171	0.0108039	0.0291963	0.00931988	Phf21a	-1.67288	-2.05693	-1.98112	-1.767	-1.96642	-1.53467	-2.03059
P31324	Prkar2b	46.167	7.97746e-06			7.58626e-07			3.11981e-07	Prkar2b	0.368296			0.0350235			0.0144032	Prkar2b	-0.433803			-1.45564			-1.84154
Q3U466	Cln6	35.859	4.61453e-06			6.32507e-07		4.65737e-07	4.61877e-07	Cln6	0.165472			0.0226811		0.0167008	0.0165625	Cln6	-0.781275			-1.64434		-1.77726	-1.78088
A2A8L1	Chd5	222.51	7.58862e-07	3.06401e-06	2.08725e-06		3.28585e-06			Chd5	0.168854	0.681774	0.464434		0.731135			Chd5	-0.772487	-0.16636	-0.333076		-0.136003
Q9Z0X0	Cdc42ep5	15.545			4.27632e-07		8.78897e-07			Cdc42ep5			0.00664754		0.0136625			Cdc42ep5			-2.17734		-1.86447
Q9D2D7	Znf687	130.35	4.34193e-07	6.51304e-07	9.26647e-09	8.07694e-09	5.83679e-08	7.09917e-08		Znf687	0.056597	0.0848975	0.00120788	0.00105283	0.00760826	0.00925377		Znf687	-1.24721	-1.07111	-2.91797	-2.97764	-2.11871	-2.03368
Q9CQL0	Mettl21A	24.286	1.09006e-06			4.96999e-07	5.75241e-07		1.57974e-06	Mettl21A	0.0264733			0.0120701	0.0139703		0.0383655	Mettl21A	-1.57719			-1.91829	-1.85479		-1.41606
Q8CFH6	Sik2	104.2	1.02037e-06	3.34628e-07	3.32609e-07		1.10535e-07	2.32973e-07		Sik2	0.106323	0.0348683	0.0346579		0.0115177	0.0242758		Sik2	-0.973374	-1.45757	-1.4602		-1.93863	-1.61483
Q80TZ3	Dnajc6	102.3	1.17135e-06			8.02754e-08		1.45383e-07		Dnajc6	0.11983			0.00821217		0.0148727		Dnajc6	-0.921436			-2.08554		-1.82761
A0A0G2JEA5	0	95.222	1.12592e-05	2.73704e-06		1.4344e-06				0	1.07213	0.260627		0.136587				0	0.0302462	-0.583981		-0.864592
Q8R1F5	Hyi	30.448	5.73134e-07	9.58596e-07		3.72551e-07				Hyi	0.0174508	0.0291873		0.0113434				Hyi	-1.75819	-1.53481		-1.94526
Q91XS1	Mtmr4	132.88	6.75344e-06	2.41173e-07	7.26749e-08	9.63128e-07	4.71655e-07	1.92114e-07		Mtmr4	0.897397	0.032047	0.00965705	0.12798	0.0626736	0.0255281		Mtmr4	-0.0470156	-1.49421	-2.01516	-0.892857	-1.20292	-1.59298
Q6P9P0	Fam178a	143.97	2.81668e-07	3.45444e-07	5.61159e-08	6.75234e-07	4.37219e-07			Fam178a	0.0405518	0.0497336	0.00807901	0.0972135	0.0629464			Fam178a	-1.39199	-1.30335	-2.09264	-1.01227	-1.20103
Q8BW41	Pomgnt2	69.378	1.23354e-06							Pomgnt2	0.0855807							Pomgnt2	-1.06762
Q8CHW1	Thap1	24.611			1.16796e-06					Thap1			0.0287448					Thap1			-1.54144
Q6NSU3	Glt8d1	41.99	7.72723e-07	3.04885e-07				2.07066e-07		Glt8d1	0.0324466	0.0128021				0.00869469		Glt8d1	-1.48883	-1.89272				-2.06075
Q7TT28;J3QNS6	Rexo1	130.79	5.38088e-08	2.32582e-07	6.93659e-07			9.87774e-08		Rexo1	0.00703765	0.0304193	0.0907236			0.0129191		Rexo1	-2.15257	-1.51685	-1.04228			-1.88877
Q9JJZ6	Klf13	31.136	6.46458e-06					3.07064e-07		Klf13	0.201281					0.00956075		Klf13	-0.696197					-2.01951
Q8VDV3	Rab3il1	42.712	1.98605e-06	6.26862e-07	8.31103e-07	2.02607e-06		1.08544e-06	3.76366e-06	Rab3il1	0.0848283	0.0267745	0.0354981	0.0865375		0.0463614	0.160753	Rab3il1	-1.07146	-1.57228	-1.4498	-1.0628		-1.33384	-0.79384
Q91WA4	Cxxc5	32.812		8.70027e-07	3.6849e-07					Cxxc5		0.0285473	0.0120909					Cxxc5		-1.54443	-1.91754
F6XLV1	E030010N08Rik	186.63	3.82218e-07	1.20903e-06	1.59652e-06	6.74877e-07	1.56747e-06	4.63215e-07		E030010N08Rik	0.0713333	0.225641	0.297959	0.125952	0.292536	0.0864498		E030010N08Rik	-1.14671	-0.646583	-0.525843	-0.899794	-0.53382	-1.06324
P58158	B3gat3	37.066			8.17546e-07		1.705e-07	2.93238e-07		B3gat3			0.0303032		0.00631976	0.0108692		B3gat3			-1.51851		-2.1993	-1.9638
P52332	Jak1	133.37	4.83569e-06	8.14367e-08		3.40573e-08	6.20489e-08	5.98567e-07		Jak1	0.644936	0.0108612		0.00454223	0.00827547	0.0798309		Jak1	-0.190483	-1.96412		-2.34273	-2.08221	-1.09783
P14404	Mecom	116.85	1.24719e-07	8.10929e-07		3.31456e-07	4.95261e-08	2.98637e-08		Mecom	0.0145734	0.094757		0.0387306	0.00578712	0.00348958		Mecom	-1.83644	-1.02339		-1.41195	-2.23754	-2.45723
Q9Z223	Mocs2	20.923	3.79946e-07					1.07795e-06		Mocs2	0.0079496					0.022554		Mocs2	-2.09965					-1.64678
Q99MV1	Tdrd1	129.69	3.00487e-06	5.90866e-07						Tdrd1	0.389702	0.0766295						Tdrd1	-0.409267	-1.1156
A2ALW5	Dnajc25	41.937	1.27808e-06	4.70055e-07	4.27748e-07		2.06264e-07		4.87724e-07	Dnajc25	0.0535987	0.0197127	0.0179385		0.00865009		0.0204537	Dnajc25	-1.27085	-1.70525	-1.74621		-2.06298		-1.68923
Q8N7N6	Traf3ip2	62.439				4.02613e-07	5.08818e-07	5.58674e-07	2.20388e-07	Traf3ip2				0.0251388	0.0317701	0.034883	0.0137608	Traf3ip2				-1.59966	-1.49798	-1.45739	-1.86136
Q8K4J6	Mkl1	102.54	1.53331e-07	4.67513e-07	7.28178e-08	2.68146e-07	2.15484e-07	4.33432e-07		Mkl1	0.0157226	0.0479388	0.00746673	0.0274957	0.0220958	0.0444441		Mkl1	-1.80348	-1.31931	-2.12687	-1.56074	-1.65569	-1.35219
Q8R0S2	Iqsec1	108.01	8.14107e-07	2.71522e-07	6.70115e-07	3.61488e-07	7.95687e-07			Iqsec1	0.0879317	0.0293271	0.0723792	0.0390443	0.0859422			Iqsec1	-1.05585	-1.53273	-1.14039	-1.40844	-1.06579
Q3TI53	Schip1	53.305	2.79207e-07			3.81445e-08	4.4567e-07	7.50364e-07		Schip1	0.0148831			0.00203329	0.0237564	0.0399981		Schip1	-1.82731			-2.6918	-1.62422	-1.39796
Q8R361	Rab11fip5	69.552	2.72338e-06	3.79823e-07	2.17923e-07	8.18787e-08	7.69616e-07	6.13874e-07		Rab11fip5	0.189417	0.0264174	0.015157	0.00569483	0.0535284	0.0426962		Rab11fip5	-0.722582	-1.57811	-1.81939	-2.24452	-1.27142	-1.36961
Q7TQC7	Gpatch2	58.217			5.44603e-07	8.88911e-08	1.5439e-07	5.4693e-07	1.71182e-07	Gpatch2			0.0317052	0.00517497	0.0089881	0.0318406	0.00996568	Gpatch2			-1.49887	-2.28609	-2.04633	-1.49702	-2.00149
Q61062	Dvl3	78.122	2.16425e-07	4.59008e-07			7.25126e-07			Dvl3	0.0169076	0.0358586			0.0566483			Dvl3	-1.77192	-1.44541			-1.24681
Q922Y2	Trim59	47.238	1.66796e-06	3.95291e-07		2.71817e-07		4.76317e-07	3.16265e-07	Trim59	0.078791	0.0186728		0.0128401		0.0225003	0.0149397	Trim59	-1.10352	-1.72879		-1.89143		-1.64781	-1.82566
Q9Z2G0	Fem1b	70.222	6.51852e-07		5.04262e-07	1.91157e-07	2.41474e-07	2.90986e-07		Fem1b	0.0457744		0.0354103	0.0134234	0.0169568	0.0204337		Fem1b	-1.33938		-1.45087	-1.87214	-1.77066	-1.68965
P70365	Ncoa1	157.01	1.14788e-07	4.3029e-07	1.14339e-07	4.87845e-08		1.16182e-05		Ncoa1	0.0180228	0.0675598	0.0179524	0.00765966		1.82418		Ncoa1	-1.74418	-1.17031	-1.74588	-2.11579		0.261067
Q69Z61	Pwwp2a	79.387	1.37947e-05	7.74306e-07				8.46007e-08		Pwwp2a	1.09512	0.0614698				0.00671619		Pwwp2a	0.0394629	-1.21134				-2.17288
Q8BMD8	Slc25a24	52.901	7.1956e-07		2.30016e-08	2.99005e-07		9.63592e-08	1.50694e-07	Slc25a24	0.0380654		0.00121681	0.0158177		0.0050975	0.00797188	Slc25a24	-1.41947		-2.91478	-1.80086		-2.29264	-2.09844
P08122	Col4a2	167.32	3.8365e-07	1.45792e-07	2.25705e-07	6.80902e-08	7.18689e-08	1.47319e-07	6.44513e-07	Col4a2	0.0641924	0.0243939	0.037765	0.0113929	0.0120251	0.0246495	0.10784	Col4a2	-1.19252	-1.61272	-1.42291	-1.94337	-1.91991	-1.60819	-0.96722
Q8CEG5	Ccdc28b	22.032					1.52627e-06			Ccdc28b					0.0336269			Ccdc28b					-1.47331
Q3URU2	Peg3	178.93	1.12641e-06	1.28129e-07	7.6495e-08	5.31625e-07	7.94645e-08	1.73476e-07	3.79581e-07	Peg3	0.201549	0.0229261	0.0136873	0.0951237	0.0142186	0.03104	0.0679185	Peg3	-0.695618	-1.63967	-1.86368	-1.02171	-1.84714	-1.50808	-1.16801
Q811D2	Ankrd26	180.64		1.13975e-07	5.77686e-07			7.17534e-07		Ankrd26		0.0205885	0.104353			0.129615		Ankrd26		-1.68638	-0.981494			-0.887344
F6ZZH7	EU599041	32.101	1.1484e-05		1.7161e-06					EU599041	0.368648		0.0550885					EU599041	-0.433388		-1.25894
Q9QXE0	Hacl1	63.66	1.13546e-07	1.17911e-07	2.70022e-08	5.83311e-07		7.77191e-07		Hacl1	0.00722832	0.00750623	0.00171896	0.0371336		0.049476		Hacl1	-2.14096	-2.12458	-2.76473	-1.43023		-1.30561
P51944	Ccnf	86.622		5.9525e-08	1.36842e-07				8.70732e-06	Ccnf		0.00515618	0.0118535				0.754245	Ccnf		-2.28767	-1.92615				-0.122487
Q9D7G4	Eurl	32.883	6.90179e-07	2.03539e-07	1.93744e-07	1.72306e-07	6.35366e-07	3.06749e-07		Eurl	0.0226952	0.00669297	0.0063709	0.00566593	0.0208928	0.0100868		Eurl	-1.64407	-2.17438	-2.1958	-2.24673	-1.68	-1.99625
P54763	Ephb2	109.9		9.54882e-07			2.1816e-08			Ephb2		0.104941			0.00239758			Ephb2		-0.979053			-2.62023
Q3UKU1	Ell2	72.124	1.74329e-06		1.50377e-07	1.21501e-07	3.46909e-08			Ell2	0.125733		0.0108458	0.00876312	0.00250204			Ell2	-0.90055		-1.96474	-2.05734	-2.60171
P43136	Nr2f6	41.967	9.16033e-07		4.76235e-07					Nr2f6	0.0384431		0.0199861					Nr2f6	-1.41518		-1.69927
CON__Q1RMK2;CON__ENSEMBL:ENSBTAP00000011227	0	65.056		5.17039e-07				1.01049e-06		0		0.0336365				0.0657385		0		-1.47319				-1.18218
A2ATY4	Zbtb34	57.679	4.89103e-07		8.82784e-07	3.59485e-07				Zbtb34	0.028211		0.0509181	0.0207347				Zbtb34	-1.54958		-1.29313	-1.6833
Q80ZM8	Crls1	32.502	1.38342e-06		3.60066e-07			1.28923e-06		Crls1	0.0449639		0.0117029			0.0419027		Crls1	-1.34714		-1.93171			-1.37776
E9PW37	Rasal2	144.59	1.42859e-07	3.50064e-07	5.51416e-07	7.24571e-09	2.02326e-07	1.32202e-07	4.77703e-08	Rasal2	0.020656	0.0506157	0.0797293	0.00104766	0.0292543	0.0191151	0.0069071	Rasal2	-1.68495	-1.29571	-1.09838	-2.97978	-1.53381	-1.71862	-2.1607
A2A8R0	Zfyve9	152.42	1.1365e-07	1.67509e-07	2.11936e-07	1.05483e-07		5.7124e-07		Zfyve9	0.0173225	0.0255317	0.0323033	0.0160778		0.0870684		Zfyve9	-1.76139	-1.59292	-1.49075	-1.79377		-1.06014
A2BFG8;E9Q9W0	Etohi1	54.11	7.23177e-07				4.44663e-07	6.55063e-07	1.18775e-06	Etohi1	0.0391311				0.0240607	0.0354455	0.064269	Etohi1	-1.40748				-1.61869	-1.45044	-1.192
CON__Q9R0H5;Q9R0H5	Krt71	57.382			1.47503e-06	2.02527e-06	1.18565e-05		5.5051e-06	Krt71			0.0846401	0.116214	0.680348		0.315893	Krt71			-1.07242	-0.934741	-0.167269		-0.500459
Q9QXL1	Kif21b	186.18	7.06577e-08	1.15689e-07	3.99183e-07		5.18096e-07		4.66215e-07	Kif21b	0.013155	0.0215389	0.0743199		0.0964591		0.0867999	Kif21b	-1.88091	-1.66678	-1.12889		-1.01566		-1.06148
Q9JL70	Fanca	161.21	1.29522e-07	7.16331e-07	1.04306e-09		1.37457e-07	6.94947e-07	3.37559e-07	Fanca	0.0208802	0.11548	0.000168152		0.0221594	0.112032	0.0544178	Fanca	-1.68026	-0.937494	-3.7743		-1.65444	-0.950657	-1.26426
O08739	Ampd3	88.651			1.27147e-06	3.35409e-07				Ampd3			0.112717	0.0297343				Ampd3			-0.948011	-1.52674
Q68FD7	Fnip1	130.12	6.51906e-06		3.23048e-07			5.3665e-07		Fnip1	0.848261		0.0420351			0.0698288		Fnip1	-0.0714707		-1.37639			-1.15597
Q91W61	Fbxl15	33.125		1.29333e-06		1.13869e-07		1.06009e-06	9.90937e-07	Fbxl15		0.0428416		0.00377191		0.0351155	0.0328248	Fbxl15		-1.36813		-2.42344		-1.4545	-1.4838
Q5XJV7	Setd5	157.42	2.29136e-07	1.06392e-07	1.09536e-07	1.21662e-06			1.49518e-07	Setd5	0.0360705	0.0167483	0.0172431	0.19152			0.0235372	Setd5	-1.44285	-1.77603	-1.76338	-0.717785			-1.62825
Q8C0T5	Sipa1l1	197.03	7.55281e-08		4.12037e-07	2.29966e-07	4.79653e-07	3.34867e-07		Sipa1l1	0.0148813		0.0811837	0.0453102	0.0945061	0.0659788		Sipa1l1	-1.82736		-1.09053	-1.3438	-1.02454	-1.1806
Q9QYT7	Pigq	66.264	6.02588e-07				6.11919e-07	3.38213e-07		Pigq	0.0399299				0.0405482	0.0224114		Pigq	-1.3987				-1.39203	-1.64953
Q5DTU0	Afap1l2	92.174	1.55396e-06							Afap1l2	0.143235							Afap1l2	-0.843951
Q3TUA9	Pomk	39.968	6.63412e-06			1.4512e-06	1.14674e-06			Pomk	0.265152			0.0580017	0.0458328			Pomk	-0.576505			-1.23656	-1.33882
Q922T2;Q9D3X9	Mfap3	38.405		2.52186e-07	6.27325e-07	4.38422e-07	2.12705e-07			Mfap3		0.00968519	0.0240924	0.0168376	0.00816892			Mfap3		-2.01389	-1.61812	-1.77372	-2.08784
Q3TDE8	Znf691	32.198	6.47271e-07			4.43153e-06	6.3215e-07			Znf691	0.0208408			0.142686	0.020354			Znf691	-1.68109			-0.845618	-1.69135
Q9DCD6;Q8R3R8	Gabarap;Gabarapl1	13.918	2.23688e-06							Gabarap;Gabarapl1	0.0311329							Gabarap;Gabarapl1	-1.50678
Q3U276	Sdhaf1	13.142	9.1073e-07		2.16247e-06	1.02436e-07				Sdhaf1	0.0119688		0.0284192	0.00134622				Sdhaf1	-1.92195		-1.54639	-2.87088
Q7M6Y5	Ccdc67	69.677			7.8936e-07		6.9161e-07			Ccdc67			0.0550002		0.0481893			Ccdc67			-1.25964		-1.31705
Q6NXW6	Rad17	77.39	6.69732e-07	1.20826e-07	8.43738e-07		1.83716e-06	1.81055e-06	6.96746e-07	Rad17	0.0518305	0.00935076	0.0652969		0.142178	0.140118	0.0539212	Rad17	-1.28541	-2.02915	-1.18511		-0.847169	-0.853506	-1.26824
Q5SV80	Myo19	108.07	4.89309e-07	7.78889e-07	2.01862e-06	2.554e-06	2.08067e-06	1.49921e-06	2.12983e-06	Myo19	0.0528797	0.0841745	0.218152	0.276011	0.224858	0.162019	0.230171	Myo19	-1.27671	-1.07482	-0.661241	-0.559074	-0.648092	-0.790434	-0.63795
Q80XJ2	Rnf168	64.778	9.88017e-08	1.60895e-07	1.98064e-08		5.48951e-08	2.03129e-06	1.94086e-07	Rnf168	0.00640017	0.0104224	0.00128302		0.003556	0.131583	0.0125725	Rnf168	-2.19381	-1.98203	-2.89177		-2.44904	-0.8808	-1.90058
Q9CPN7;F6R7E8	1810009J06Rik;Gm2663	26.503	2.36597e-05	5.82114e-06				3.86872e-06	1.02606e-06	1810009J06Rik;Gm2663	0.627053	0.154278				0.102533	0.0271937	1810009J06Rik;Gm2663	-0.202696	-0.811697				-0.989138	-1.56553
Q99JV5	Stard4	25.579						1.75523e-06		Stard4						0.0448969		Stard4						-1.34778
Q9JIP4	Panx1	48.167	5.9597e-07		8.06061e-07					Panx1	0.0287061		0.0388256					Panx1	-1.54203		-1.41088
Q8C0Q9	Rapgef5	93.724				4.94995e-07			3.77668e-06	Rapgef5				0.0463929			0.353966	Rapgef5				-1.33355			-0.451039
Q0KL01	Ubxn2b	37.443	8.27991e-07	5.2002e-07		3.46772e-07	3.68928e-07	2.64828e-08	1.22244e-07	Ubxn2b	0.0310025	0.0194711		0.0129842	0.0138138	0.000991595	0.00457718	Ubxn2b	-1.5086	-1.71061		-1.88659	-1.85969	-3.00367	-2.3394
E9QAG4	4930522L14Rik	78.472	1.16997e-07	3.28755e-07	3.24233e-07	2.59112e-07	3.37548e-07			4930522L14Rik	0.00918101	0.025798	0.0254432	0.0203331	0.0264881			4930522L14Rik	-2.03711	-1.58841	-1.59443	-1.6918	-1.57695
Q5U4H9;J3QND8	Ncoa4;Gm6768	70.38	5.05124e-07	7.17483e-07		2.31784e-07	1.39689e-07	3.10077e-07		Ncoa4;Gm6768	0.0355506	0.0504965		0.016313	0.00983128	0.0218232		Ncoa4;Gm6768	-1.44915	-1.29674		-1.78747	-2.00739	-1.66108
Q66T02	Plekhg5	118.92	1.1868e-06	5.6421e-07		2.89111e-07	2.76468e-07	2.9702e-07	1.47872e-07	Plekhg5	0.141134	0.0670959		0.0343811	0.0328775	0.0353216	0.0175849	Plekhg5	-0.850367	-1.1733		-1.46368	-1.4831	-1.45196	-1.75486
Q6PH08	Erc2	110.64	3.09881e-06	2.45303e-07	3.96203e-07	2.79632e-07	3.73602e-07			Erc2	0.342853	0.0271404	0.0438359	0.0309385	0.0413353			Erc2	-0.464893	-1.56638	-1.35817	-1.5095	-1.38368
O89032	Sh3pxd2a	124.2	3.00059e-07	1.21527e-07	1.2755e-07	1.44674e-07	8.66184e-08		2.96473e-07	Sh3pxd2a	0.0372673	0.0150937	0.0158417	0.0179685	0.010758		0.0368219	Sh3pxd2a	-1.42867	-1.82121	-1.8002	-1.74549	-1.96827		-1.43389
Q7TNR6	Igsf21	51.937	1.82867e-07			1.02009e-06	8.6462e-07			Igsf21	0.00949758			0.0529803	0.0449058			Igsf21	-2.02239			-1.27589	-1.3477
Q9D074;Q3TEL6	Mgrn1	58.477	6.51262e-07		1.05198e-06					Mgrn1	0.0380838		0.0615169					Mgrn1	-1.41926		-1.21101
Q99MS7	Ehbp1l1	184.83	1.24571e-06	1.50859e-06		8.63752e-07	2.73433e-08			Ehbp1l1	0.230244	0.278833		0.159647	0.00505386			Ehbp1l1	-0.637811	-0.554656		-0.796838	-2.29638
Q5HZG4	Taf3	105.11	9.13169e-08	1.74655e-07	6.33184e-08	9.61609e-08	2.97128e-07	5.58561e-07	5.71731e-07	Taf3	0.00959831	0.018358	0.0066554	0.0101075	0.0312311	0.0587104	0.0600947	Taf3	-2.01781	-1.73617	-2.17683	-1.99536	-1.50541	-1.23129	-1.22116
Q91XA5	Snapc2	38.369	2.76967e-07			3.20211e-07	2.91697e-06			Snapc2	0.0106269			0.0122862	0.111921			Snapc2	-1.97359			-1.91058	-0.951088
Q3U4G0	0	32.112	1.12166e-06	4.17736e-07						0	0.0360188	0.0134143						0	-1.44347	-1.87243
Q61127	Nab2	56.576	7.75115e-07	3.18338e-07	4.39486e-07			2.27597e-07	5.48472e-07	Nab2	0.0438529	0.0180103	0.0248643			0.0128765	0.0310304	Nab2	-1.358	-1.74448	-1.60442			-1.8902	-1.50821
Q8VCR3	Tmem242	14.916		4.06814e-07	2.13519e-07		1.23416e-06	7.01025e-07	5.97964e-07	Tmem242		0.00606804	0.00318484		0.0184087	0.0104565	0.00891923	Tmem242		-2.21695	-2.49691		-1.73498	-1.98061	-2.04967
Q80W21	Gstm7	25.709			1.44443e-06					Gstm7			0.037135					Gstm7			-1.43022
Q3TV65	Mpnd	53.376	7.70494e-07		4.42556e-07	2.12291e-07	3.58686e-07			Mpnd	0.0411259		0.0236218	0.0113313	0.0191452			Mpnd	-1.38588		-1.62669	-1.94572	-1.71794
O35671	Itgb1bp1	21.644			1.1538e-06		3.62167e-07			Itgb1bp1			0.0249728		0.00783875			Itgb1bp1			-1.60253		-2.10575
Q8C0P7	Znf451	120.07	9.12845e-07	4.41933e-07	1.61406e-07	3.11996e-08	1.55422e-07	4.3422e-07		Znf451	0.109605	0.0530629	0.01938	0.00374614	0.0186615	0.0521368		Znf451	-0.960168	-1.27521	-1.71265	-2.42642	-1.72905	-1.28286
Q6PGD0	Atraid	23.857	5.03512e-06					1.71678e-06	1.16249e-06	Atraid	0.120123					0.0409571	0.0277336	Atraid	-0.920374					-1.38767	-1.55699
O35719	Rad51b	38.152	8.6929e-07	1.53997e-06						Rad51b	0.0331651	0.0587531						Rad51b	-1.47932	-1.23097
Q91YL3	Uckl1	60.841	1.49182e-07					1.70229e-06		Uckl1	0.00907639					0.103569		Uckl1	-2.04209					-0.984771
Q8BN59	Larp6	54.872	8.54246e-07						2.05464e-06	Larp6	0.0468742						0.112742	Larp6	-1.32907						-0.947914
Q9QZ11	Exo1	92.021	3.10765e-07	2.12016e-07		3.02018e-07	4.39988e-07	4.59546e-07		Exo1	0.0285969	0.0195099		0.027792	0.0404881	0.0422879		Exo1	-1.54368	-1.70974		-1.55608	-1.39267	-1.37378
Q99PT3	Ino80b	40.565	3.21182e-06		9.40619e-06	1.04456e-05				Ino80b	0.130288		0.381562	0.423724				Ino80b	-0.885097		-0.418435	-0.372917
Q5SV77	Ggnbp2	78.97	8.56038e-08	4.6315e-08	3.39255e-07		7.8439e-07		1.34457e-06	Ggnbp2	0.00676013	0.0036575	0.0267909		0.0619433		0.106181	Ggnbp2	-2.17004	-2.43682	-1.57201		-1.20801		-0.973953
E9Q4Z2	Acacb	275.75	2.09886e-07	4.61818e-07	5.73777e-07	9.58469e-07	7.78174e-07	5.08165e-07	1.30671e-06	Acacb	0.0578759	0.127346	0.158219	0.264298	0.214581	0.140127	0.360326	Acacb	-1.2375	-0.895014	-0.800741	-0.577906	-0.668408	-0.85348	-0.443305
Q2VIS4	Flg2	251.37							2.38228e-06	Flg2							0.598834	Flg2							-0.222693
CON__P08730-1;P08730	Krt13	47.754			8.44092e-06	6.43663e-06	6.29876e-06			Krt13			0.403088	0.307375	0.300791			Krt13			-0.3946	-0.512331	-0.521735
CON__Q9Z2K1;CON__Q3ZAW8;Q9Z2K1	Krt16	51.606	1.96682e-05		1.02679e-06		1.02166e-06	4.95235e-07		Krt16	1.015		0.0529883		0.0527236	0.0255571		Krt16	0.0064657		-1.27582		-1.278	-1.59249
Q05915	Gch1	27.014			4.34433e-06				1.54816e-06	Gch1			0.117358				0.041822	Gch1			-0.930489				-1.37859
Q3TE80	2410002F23Rik	32.373	5.33511e-07	1.72034e-07	1.07219e-06	2.40117e-07		2.6789e-07	4.2379e-07	2410002F23Rik	0.0172714	0.00556927	0.0347101	0.00777332		0.00867239	0.0137193	2410002F23Rik	-1.76267	-2.2542	-1.45954	-2.10939		-2.06186	-1.86267
P01897;P01896	H2-L	40.711		4.93889e-07	1.64579e-07	2.2027e-07		2.89835e-07	7.21174e-07	H2-L		0.0201067	0.00670017	0.00896741		0.0117995	0.0293597	H2-L		-1.69666	-2.17391	-2.04733		-1.92814	-1.53225
Q99MD8	Mynn	68.592	2.49285e-06				3.77595e-07	5.39313e-07		Mynn	0.17099				0.0259	0.0369926		Mynn	-0.76703				-1.5867	-1.43189
Q60992	Vav2	99.914	1.08811e-07	5.40609e-08	2.98826e-07	2.73163e-07	3.94173e-07	4.92113e-07	3.85749e-07	Vav2	0.0108717	0.00540144	0.0298569	0.0272928	0.0393834	0.049169	0.0385417	Vav2	-1.9637	-2.26749	-1.52495	-1.56395	-1.40469	-1.30831	-1.41407
F8VPZ9	Gltscr1	161.35	7.01727e-08		7.80703e-08	1.93984e-07		4.70126e-07	2.41094e-06	Gltscr1	0.0113224		0.0125966	0.0312993		0.0758549	0.389005	Gltscr1	-1.94606		-1.89975	-1.50446		-1.12002	-0.410044
Q5SPL2	Phf12	109.51	3.59915e-08	1.36689e-06	2.57561e-07					Phf12	0.00394143	0.149688	0.0282055					Phf12	-2.40435	-0.824814	-1.54967
Q9DBS9	Osbpl3	96.965	1.63054e-06							Osbpl3	0.158106							Osbpl3	-0.801052
Q8BZ47	Znf609	151.12	6.06424e-08	5.63112e-07	3.68898e-07	1.40324e-07	1.00433e-07	4.53843e-07	7.87449e-08	Znf609	0.00916428	0.0850975	0.0557479	0.0212057	0.0151774	0.0685847	0.0118999	Znf609	-2.0379	-1.07008	-1.25377	-1.67355	-1.8188	-1.16377	-1.92446
Q9D8N6	Lin37	28.378	1.19004e-06					5.45542e-07		Lin37	0.0337711					0.0154814		Lin37	-1.47145					-1.81019
CON__Q3SX28	0	33.012	1.39283e-06				3.04986e-06			0	0.0459802				0.100682			0	-1.33743				-0.997048
Q80U63	Mfn2	86.187	7.46603e-07	9.62138e-07	1.07224e-07				4.78005e-06	Mfn2	0.0643475	0.0829238	0.00924129				0.411978	Mfn2	-1.19147	-1.08132	-2.03427				-0.385126
P35456	Plaur	35.428	1.65987e-06							Plaur	0.058806							Plaur	-1.23058
P97324	G6pd2	59.125					7.29685e-06	1.66007e-05	1.70504e-05	G6pd2					0.431426	0.981514	1.0081	G6pd2					-0.365093	-0.00810365	0.00350476
Q3U2J5	Camkmt	35.886	1.08469e-06	2.93991e-07	4.25295e-07	1.18249e-06		3.31255e-07	1.25973e-06	Camkmt	0.0389253	0.0105502	0.0152621	0.0424347		0.0118874	0.0452068	Camkmt	-1.40977	-1.97674	-1.81638	-1.37228		-1.92491	-1.3448
Q67FY2	Bcl9l	156.68		6.09263e-07			6.89668e-07	3.80191e-07		Bcl9l		0.0954593			0.108057	0.0595683		Bcl9l		-1.02018			-0.966346	-1.22498
Q9CZH8	Ccdc77	57.568	4.70479e-07	4.05078e-06	2.877e-07		1.79577e-07	1.80063e-07	8.73926e-07	Ccdc77	0.0270846	0.233195	0.0165623		0.0103379	0.0103658	0.0503102	Ccdc77	-1.56728	-0.63228	-1.78088		-1.98557	-1.9844	-1.29834
Q9CWM2	Cdca4	26.107	3.17093e-07	1.3688e-06						Cdca4	0.00827834	0.0357353						Cdca4	-2.08206	-1.4469
D3YWG1	Gm7964	50.932							3.76451e-06	Gm7964							0.191734	Gm7964							-0.717301
O88632	Sema3f	88.548		1.70402e-06						Sema3f		0.150888						Sema3f		-0.821345
Q5RL51	Gstcd	70.617	4.92396e-07	2.34235e-07	1.14505e-07	1.04481e-06	4.59021e-07	4.86753e-07		Gstcd	0.0347715	0.016541	0.00808602	0.0737816	0.0324147	0.034373		Gstcd	-1.45878	-1.78144	-2.09227	-1.13205	-1.48926	-1.46378
Q9QXJ4	Arl10	27.303			4.82168e-07	4.61079e-07	3.7799e-07	4.34595e-07	4.10487e-07	Arl10			0.0131646	0.0125889	0.0103203	0.0118657	0.0112075	Arl10			-1.88059	-1.90001	-1.98631	-1.9257	-1.95049
Q8CDJ8	Ston1	81.792	2.39512e-07	1.59565e-06						Ston1	0.0195902	0.130512						Ston1	-1.70796	-0.884351
Q99M73	Krt84	64.982		5.51041e-07	8.74909e-07	9.9397e-07				Krt84		0.0358078	0.0568534	0.0645902				Krt84		-1.44602	-1.24524	-1.18983
P50285	Fmo1	59.914	9.2007e-06			1.60421e-07	1.89254e-06			Fmo1	0.551251			0.00961148	0.11339			Fmo1	-0.258651			-2.01721	-0.945426
Q6VH22	Ift172	197.55	1.2663e-07	2.79525e-07	1.28815e-07	7.66831e-07	7.65026e-08	9.89854e-08	3.46867e-07	Ift172	0.0250158	0.0552201	0.0254474	0.151487	0.0151131	0.0195546	0.0685235	Ift172	-1.60179	-1.2579	-1.59436	-0.819623	-1.82065	-1.70875	-1.16416
A2AI08	Tprn	80.088	3.12917e-06						5.76391e-07	Tprn	0.250609						0.046162	Tprn	-0.601003						-1.33572
Q61701	Elavl4	42.368			3.46163e-07	1.51395e-06	1.95219e-06		7.95581e-07	Elavl4			0.0146662	0.0641432	0.0827102		0.0337072	Elavl4			-1.83368	-1.19285	-1.08244		-1.47228
Q9CZ09	Mettl18	40.447	4.08343e-07	6.40757e-07	1.07777e-07				3.42372e-06	Mettl18	0.0165162	0.0259167	0.00435928				0.138479	Mettl18	-1.78209	-1.58642	-2.36059				-0.858616
Q8BQR4	Kansl2	54.173	1.6579e-07	4.18552e-07	2.29317e-07	4.46143e-08	2.11788e-08	3.6007e-07	1.44898e-06	Kansl2	0.00898134	0.0226742	0.0124228	0.00241689	0.00114732	0.0195061	0.0784958	Kansl2	-2.04666	-1.64447	-1.90578	-2.61674	-2.94032	-1.70983	-1.10515
Q8K1E6	Alkbh3	33.061	9.25487e-07		4.02146e-07					Alkbh3	0.0305975		0.0132953					Alkbh3	-1.51431		-1.8763
Q2TB54	Fcamr	57.822	1.84322e-06	2.2871e-05		1.81533e-06	1.55042e-06			Fcamr	0.106579	1.32245		0.104966	0.0896482			Fcamr	-0.972329	0.121378		-0.97895	-1.04746
Q924A2	Cic	258.13	8.83366e-07	1.74139e-07	9.76125e-08	3.92379e-08	7.14745e-08	6.50335e-08	7.21014e-08	Cic	0.228023	0.0449506	0.0251967	0.0101285	0.0184497	0.0167871	0.0186115	Cic	-0.642021	-1.34726	-1.59866	-1.99446	-1.73401	-1.77502	-1.73022
Q3U6U5	Gtpbp6	56.474	4.70233e-07	4.68203e-07	3.53712e-07	7.20275e-07		2.30655e-07		Gtpbp6	0.0265559	0.0264413	0.0199755	0.0406768		0.013026		Gtpbp6	-1.57584	-1.57772	-1.6995	-1.39065		-1.88519
Q91ZP3	Lpin1	102	1.52346e-07	1.01032e-07	1.89879e-07	1.74731e-07	1.4144e-07	4.19128e-07	8.22023e-07	Lpin1	0.0155393	0.0103053	0.0193677	0.0178226	0.0144269	0.042751	0.0838464	Lpin1	-1.80857	-1.98694	-1.71292	-1.74903	-1.84083	-1.36905	-1.07652
O08863	Birc3	67.228	6.58949e-06	4.3772e-07						Birc3	0.442998	0.029427						Birc3	-0.353598	-1.53125
Q64455	Ptprj	136.77		1.1288e-07		9.30428e-07			2.5629e-06	Ptprj		0.0154386		0.127255			0.350527	Ptprj		-1.81139		-0.895326			-0.455278
Q9D1F5	0	36.897		3.60209e-07	5.84332e-07		4.38549e-07		6.03684e-07	0		0.0132906	0.0215601		0.0161812		0.0222741	0		-1.87645	-1.66635		-1.79099		-1.6522
Q8R310	Tmcc3	53.721	2.10033e-06	7.29946e-06	1.5857e-06					Tmcc3	0.112832	0.392134	0.0851852					Tmcc3	-0.947569	-0.406565	-1.06964
Q9JJQ0	Pigb	63.119			3.6304e-07	6.68709e-07	6.26412e-07	3.98501e-07		Pigb			0.0229147	0.0422082	0.0395385	0.025153		Pigb			-1.63989	-1.3746	-1.40298	-1.59941
P16092	Fgfr1	91.98	1.36245e-06	2.50391e-07			1.16936e-06			Fgfr1	0.125319	0.0230309			0.107557			Fgfr1	-0.901984	-1.63769			-0.968359
Q8CC84	Lysmd4	31.659			1.64389e-06					Lysmd4			0.0520441					Lysmd4			-1.28363
Q99JH8;Q9CQM2	Kdelr1;Kdelr2	24.56	1.25037e-05	1.57974e-06		1.48398e-06	2.69894e-06			Kdelr1;Kdelr2	0.307092	0.0387983		0.0364465	0.0662859			Kdelr1;Kdelr2	-0.512732	-1.41119		-1.43834	-1.17858
Q99KU1	Dhdds	38.509	4.51037e-06	2.55039e-07		8.7676e-07				Dhdds	0.17369	0.00982128		0.0337631				Dhdds	-0.760225	-2.00783		-1.47156
Q6P9Y7	Zfp82	62.121	1.76315e-07						2.2103e-06	Zfp82	0.0109528						0.137306	Zfp82	-1.96047						-0.862309
Q5SVP0;Q5NCB3;Q5NCB2	9930111J21Rik1;Gm5431	95.538		1.56552e-06		1.8254e-06				9930111J21Rik1;Gm5431		0.149567		0.174395				9930111J21Rik1;Gm5431		-0.825165		-0.758465
Q8R0W6	Ndfip1	24.914	6.15825e-06							Ndfip1	0.153427							Ndfip1	-0.814099
Q8C9X6	Epc1	90.41	1.88299e-07	2.48015e-07		2.06271e-06	1.37474e-07			Epc1	0.0170241	0.022423		0.186489	0.012429			Epc1	-1.76894	-1.64931		-0.729346	-1.90556
Q9CZH7	Mxra7	19.457	4.95705e-07	5.42764e-06	6.28868e-07					Mxra7	0.00964494	0.105606	0.0122359					Mxra7	-2.0157	-0.976313	-1.91236
Q8K2U2	Alkbh6	26.776	7.32167e-07					5.09874e-07		Alkbh6	0.0196045					0.0136524		Alkbh6	-1.70764					-1.86479
Q9ES34	Ube3b	122.76	1.68923e-07	1.31674e-05	4.41943e-08	5.28461e-07		5.26106e-07		Ube3b	0.020737	1.61644	0.0054253	0.0648738		0.0645848		Ube3b	-1.68325	0.208558	-2.26558	-1.18793		-1.18987
Q9CR14	Fancl	42.527		7.33125e-07	5.78823e-07		1.19683e-07	3.44536e-07	1.84252e-07	Fancl		0.0311776	0.0246156		0.00508977	0.0146521	0.00783568	Fancl		-1.50616	-1.60879		-2.2933	-1.8341	-2.10592
Q8K2J4	Ccdc14	102.63	2.13934e-06	3.73092e-07	1.51084e-07	4.60953e-07	6.72299e-08	6.8658e-08	1.93761e-07	Ccdc14	0.219561	0.0382905	0.0155058	0.0473076	0.0068998	0.00704637	0.0198857	Ccdc14	-0.658445	-1.41691	-1.80951	-1.32507	-2.16116	-2.15203	-1.70146
O35099	Map3k5	154.51	2.09692e-06			1.40185e-07		1.04596e-06		Map3k5	0.323995			0.0216599		0.161611		Map3k5	-0.489461			-1.66434		-0.791528
Q8K2X2	Rbm48	41.633	2.26659e-07	3.38175e-07	2.41489e-07	6.21073e-08	4.03487e-07	4.60897e-07	5.74789e-07	Rbm48	0.00943651	0.0140792	0.0100539	0.00258571	0.0167984	0.0191885	0.0239302	Rbm48	-2.02519	-1.85142	-1.99766	-2.58742	-1.77473	-1.71696	-1.62105
Q922B6	Traf7	66.487	2.73804e-07				1.78566e-06			Traf7	0.0182044				0.118723			Traf7	-1.73982				-0.925463
E9PY46	Ift140	165.87	1.26999e-07	5.04434e-07	3.10291e-07	8.83636e-07	2.73087e-07	5.0457e-07	2.70584e-07	Ift140	0.0210653	0.0836705	0.0514679	0.146569	0.045297	0.083693	0.0448818	Ift140	-1.67643	-1.07743	-1.28846	-0.833959	-1.34393	-1.07731	-1.34793
Q8K136	Scnm1	25.823	4.45336e-07	1.41694e-06	1.81724e-07		1.88999e-07		1.62748e-07	Scnm1	0.0114999	0.0365898	0.00469265		0.00488052		0.00420265	Scnm1	-1.93931	-1.43664	-2.32858		-2.31153		-2.37648
Q3UWW6	Gas2l3	74.234	6.34859e-07	1.47771e-06						Gas2l3	0.0471281	0.109696						Gas2l3	-1.32672	-0.959809
Q8C180	Frs2	56.793	1.49364e-06	1.68136e-07			7.91547e-08	9.75109e-07		Frs2	0.0848282	0.00954897			0.00449543	0.0553794		Frs2	-1.07146	-2.02004			-2.34723	-1.25665
P70265	Pfkfb2	59.925	1.8241e-06	5.60068e-07		1.25727e-07		1.17696e-06		Pfkfb2	0.109309	0.033562		0.00753419		0.0705295		Pfkfb2	-0.961342	-1.47415		-2.12296		-1.15163
E9Q8T2	Prdm15	132.87		1.81284e-06					1.10224e-07	Prdm15		0.240872					0.0146454	Prdm15		-0.618214					-1.8343
Q9Z1A9	Tbc1d8	130.06		2.69492e-06		3.6988e-07		1.70442e-06		Tbc1d8		0.350502		0.0481066		0.221677		Tbc1d8		-0.45531		-1.3178		-0.654279
Q9JL19	Ncoa6	219.66	8.77372e-07	1.15485e-08			6.10913e-07		8.01662e-07	Ncoa6	0.192724	0.00253674			0.134193		0.176093	Ncoa6	-0.715065	-2.59572			-0.87227		-0.754258
Q8BSN9	Fastkd3	75.316		2.42218e-07				1.93926e-06		Fastkd3		0.0182429				0.146057		Fastkd3		-1.73891				-0.835476
Q8BJ56	Pnpla2	53.656		5.49208e-07	3.83647e-07		5.94155e-07	7.43195e-07		Pnpla2		0.0294683	0.020585		0.03188	0.0398769		Pnpla2		-1.53064	-1.68645		-1.49648	-1.39928
Q3UWZ0	Trim75	53.384	3.61574e-06	1.10865e-06						Trim75	0.193022	0.0591841						Trim75	-0.714392	-1.2278
Q60843	Klf2	37.656	1.46597e-06			5.38503e-07				Klf2	0.0552026			0.0202779				Klf2	-1.25804			-1.69298
Q9WUE4	Nprl2	43.644	1.75771e-06	2.92867e-07						Nprl2	0.0767135	0.0127819						Nprl2	-1.11513	-1.89341
Q3UIW5	Rnf10	88.344	1.97205e-07	6.2243e-07	2.33497e-07	3.07524e-07		5.90528e-07		Rnf10	0.0174219	0.0549879	0.020628	0.0271679		0.0521696		Rnf10	-1.75891	-1.25973	-1.68554	-1.56594		-1.28258
Q7TQF7	Amph	75.012	6.18028e-07	3.28414e-07	6.39762e-06	1.22132e-07	3.78602e-08	5.99458e-07		Amph	0.0463595	0.024635	0.479899	0.00916139	0.00283997	0.0449666		Amph	-1.33386	-1.60845	-0.318851	-2.03804	-2.54669	-1.34711
Q9DBN4	P33monox	32.715	1.16181e-06					1.93555e-06		P33monox	0.0380085					0.0633214		P33monox	-1.42012					-1.19845
P97454	Smad5	52.172	1.03053e-06		3.06142e-07	1.88634e-07	2.29535e-07	1.46469e-07		Smad5	0.053765		0.0159721	0.00984142	0.0119753	0.00764158		Smad5	-1.2695		-1.79664	-2.00694	-1.92171	-2.11682
Q8C196	Cps1	164.62	7.5269e-06	1.46292e-07	3.5093e-08	1.39189e-07	3.59596e-07	2.82549e-08		Cps1	1.23908	0.0240825	0.00577701	0.0229132	0.0591966	0.00465133		Cps1	0.0930988	-1.6183	-2.2383	-1.63991	-1.2277	-2.33242
Q4KL20	Gm4745	24.339	7.2262e-06							Gm4745	0.175878							Gm4745	-0.754787
Q8BHD8	Pcmtd2	40.755	1.15651e-06			1.35353e-07	3.26508e-07			Pcmtd2	0.0471337			0.00551633	0.0133068			Pcmtd2	-1.32667			-2.25835	-1.87593
Q80WQ6	Rhbdf2	93.433	2.93385e-06	2.82162e-07	4.58383e-07		1.57159e-07	8.52644e-08		Rhbdf2	0.274119	0.0263632	0.0428281		0.0146838	0.0079665		Rhbdf2	-0.562061	-1.579	-1.36827		-1.83316	-2.09873
Q9WTK7	Stk11	49.266	4.37548e-07	2.59335e-07	4.8211e-07	9.64436e-07				Stk11	0.0215562	0.0127764	0.0237516	0.0475139				Stk11	-1.66643	-1.89359	-1.62431	-1.32318
Q64729	Tgfbr1	56.178		2.06941e-07	2.49044e-07	1.0092e-07	1.53667e-06	6.86542e-08		Tgfbr1		0.0116255	0.0139908	0.00566949	0.0863269	0.00385686		Tgfbr1		-1.93459	-1.85416	-2.24646	-1.06385	-2.41377
O35594	Ift81	79.284	2.53168e-07	5.61777e-07	2.20958e-07	2.08066e-07	2.7255e-07	3.71813e-07		Ift81	0.0200722	0.0445399	0.0175184	0.0164963	0.0216089	0.0294788		Ift81	-1.6974	-1.35125	-1.75651	-1.78261	-1.66537	-1.53049
Q52KR3	Prune2	339.51		9.46167e-07	7.35589e-08	2.1838e-07	1.42774e-07	2.87944e-07	3.75678e-07	Prune2		0.321233	0.024974	0.0741421	0.0484732	0.0977599	0.127546	Prune2		-0.493179	-1.60251	-1.12993	-1.3145	-1.00984	-0.894331
Q8BVU0	Lrch3	86.34	2.49859e-07		2.54011e-07	1.3575e-07		7.39333e-06	4.8139e-07	Lrch3	0.0215728		0.0219313	0.0117207		0.63834	0.0415632	Lrch3	-1.66609		-1.65894	-1.93105		-0.194948	-1.38129
Q9JI08	Bin3	29.65	1.1083e-06	7.72984e-07		9.92958e-08				Bin3	0.0328611	0.022919		0.00294412				Bin3	-1.48332	-1.6398		-2.53104
Q9JJ04	B4galt4	39.699		1.5611e-06		1.86119e-07		3.2056e-07		B4galt4		0.061974		0.00738876		0.0127259		B4galt4		-1.20779		-2.13143		-1.89531
Q7TNL3	Stk40	48.931	2.39729e-06			1.67046e-06		6.70371e-07		Stk40	0.117302			0.0817374		0.0328019		Stk40	-0.930695			-1.08758		-1.4841
Q8CC21	Ttc19	41.234	1.38643e-06		8.02328e-07		1.29648e-06	8.11268e-07		Ttc19	0.057168		0.0330832		0.0534591	0.0334518		Ttc19	-1.24285		-1.48039		-1.27198	-1.47558
O88573	Aff1	131.56	8.01644e-07	5.93179e-07	1.29398e-07	4.81163e-08	3.17568e-07	7.79517e-08	8.37093e-07	Aff1	0.105464	0.0780386	0.0170235	0.00633018	0.0417793	0.0102553	0.110128	Aff1	-0.976895	-1.10769	-1.76895	-2.19858	-1.37904	-1.98905	-0.958103
Q812A5	Prr5	42.523	7.9705e-07				1.15184e-06		4.6727e-07	Prr5	0.033893				0.0489799		0.0198697	Prr5	-1.46989				-1.30998		-1.70181
Q68FM7	Arhgef11	171.8	7.24017e-07	1.80965e-07	2.12924e-08	2.20806e-07	7.44884e-07	8.24166e-07		Arhgef11	0.124386	0.0310897	0.00365804	0.0379345	0.127971	0.141592		Arhgef11	-0.905228	-1.50738	-2.43675	-1.42097	-0.892888	-0.848962
Q6P8H8	Alg8	59.534	3.76051e-06	2.4406e-06				1.68518e-06		Alg8	0.223878	0.145299				0.100325		Alg8	-0.649989	-0.837738				-0.998589
A2ADA5	Pusl1	31.992	1.99946e-06							Pusl1	0.0639667							Pusl1	-1.19405
Q6PE54	Dhx40	88.529	3.77611e-07	2.08151e-07			1.29796e-07	2.06728e-07	9.29967e-07	Dhx40	0.0334295	0.0184274			0.0114907	0.0183014	0.0823291	Dhx40	-1.47587	-1.73454			-1.93965	-1.73751	-1.08445
Q9Z0R0	Gsg2	84.18	5.63304e-07	4.80349e-07	5.34168e-07	2.65378e-07	3.07398e-07	3.44134e-07	3.36601e-07	Gsg2	0.0474189	0.0404358	0.0449663	0.0223395	0.0258768	0.0289692	0.0283351	Gsg2	-1.32405	-1.39323	-1.34711	-1.65093	-1.58709	-1.53806	-1.54768
Q8R151	Znfx1	218.83	3.70248e-06	8.72317e-07	1.36643e-06	8.07232e-07	6.6328e-07	4.33305e-07		Znfx1	0.810214	0.190889	0.299015	0.176647	0.145146	0.0948201		Znfx1	-0.0914003	-0.719219	-0.524306	-0.752895	-0.838196	-1.0231
Q6DIC0	Smarca2	180.25	2.68119e-07	2.09389e-07	4.44631e-07		6.07604e-07	1.0231e-06		Smarca2	0.0483285	0.0377424	0.0801446		0.109521	0.184413		Smarca2	-1.3158	-1.42317	-1.09613		-0.960504	-0.734208
Q80YT7	Pde4dip	250.63	2.40411e-06	1.95621e-07	1.47434e-07	3.66252e-07	4.10171e-07		1.65719e-07	Pde4dip	0.602542	0.0490284	0.0369513	0.0917937	0.102801		0.0415341	Pde4dip	-0.220013	-1.30955	-1.43237	-1.03719	-0.988002		-1.3816
Q6PDM1	Msl1	67.319	1.22714e-06	1.54791e-07	3.71929e-07	2.85262e-06	2.11198e-06			Msl1	0.0826099	0.0104204	0.0250379	0.192035	0.142176			Msl1	-1.08297	-1.98212	-1.6014	-0.716618	-0.847172
P27699	Crem	38.516				2.74698e-06				Crem				0.105803				Crem				-0.975503
A2AS55	Ankrd16	39.776	1.27248e-06	1.95462e-07		1.90181e-06	1.51642e-07		3.87522e-07	Ankrd16	0.0506142	0.00777469		0.0756464	0.00603172		0.0154141	Ankrd16	-1.29573	-2.10932		-1.12121	-2.21956		-1.81208
Q6W3F0	P4ha3	60.974	5.93332e-06	1.07768e-07		5.44038e-06	5.34027e-06	1.29794e-05	3.04598e-06	P4ha3	0.361778	0.00657107		0.331721	0.325618	0.791408	0.185725	P4ha3	-0.441558	-2.18236		-0.479226	-0.487292	-0.101599	-0.731128
Q3U0P1	Palb2	119.1	3.66031e-07	4.45669e-06	2.1889e-06	3.26957e-06	9.63227e-08		2.63289e-05	Palb2	0.0435942	0.530792	0.260698	0.389406	0.011472		3.13578	Palb2	-1.36057	-0.275076	-0.583862	-0.409598	-1.94036		0.496345
Q5U465	Ccdc125	56.655	3.1519e-06	1.35898e-05				2.55016e-06		Ccdc125	0.178571	0.769928				0.14448		Ccdc125	-0.74819	-0.11355				-0.840194
P58006	Sesn1	56.637	7.20713e-07		1.03191e-06			7.90811e-07		Sesn1	0.040819		0.0584445			0.0447891		Sesn1	-1.38914		-1.23326			-1.34883
Q6PFX8	Rimkla	41.503	7.40342e-06		1.64593e-06					Rimkla	0.307264		0.0683112					Rimkla	-0.512488		-1.16551
Q9JKK7	Tmod2	39.51	1.06171e-06	1.06314e-06	2.30628e-07					Tmod2	0.0419481	0.0420047	0.00911213					Tmod2	-1.37729	-1.3767	-2.04038
O70374	Cbfa2t2	65.904	7.53423e-07	6.11476e-07						Cbfa2t2	0.0496536	0.0402987						Cbfa2t2	-1.30405	-1.39471
P02088	Hbb-b1	15.84	8.70334e-06			1.41239e-05				Hbb-b1	0.137861			0.223722				Hbb-b1	-0.860559			-0.650291
Q6GQT6	Scap	139.61	1.48321e-06					1.69685e-07	1.29772e-06	Scap	0.207071					0.0236897	0.181174	Scap	-0.68388					-1.62544	-0.741904
Q9R1V7	Adam23	91.547			1.28899e-06		2.87886e-07	3.05849e-07	4.90059e-07	Adam23			0.118003		0.0263551	0.0279995	0.0448634	Adam23			-0.928107		-1.57914	-1.55285	-1.34811
Q8BT51	COA4	10.135	2.00136e-06			2.6382e-06				COA4	0.0202838			0.0267382				COA4	-1.69285			-1.57287
Q3KNK3	Cyb5r2	31.36		1.1691e-06					2.4568e-06	Cyb5r2		0.0366629					0.0770454	Cyb5r2		-1.43577					-1.11325
Q8VD76	Gtf2h3	34.244		1.79984e-07	2.57054e-07	9.73591e-07	1.04716e-06			Gtf2h3		0.00616338	0.00880256	0.0333397	0.035859			Gtf2h3		-2.21018	-2.05539	-1.47704	-1.4454
Q9CPY0	Ftsj2	27.144	1.94593e-05	4.07913e-07			1.49362e-07	1.21287e-06		Ftsj2	0.528203	0.0110724			0.00405429	0.0329222		Ftsj2	-0.277199	-1.95576			-2.39209	-1.48251
Q8CIK8	Rfwd3	84.311	1.88463e-07	6.2307e-07	4.65932e-07			4.97779e-07	7.98966e-07	Rfwd3	0.0158895	0.0525317	0.0392832			0.0419682	0.0673616	Rfwd3	-1.79889	-1.27958	-1.40579			-1.37708	-1.17159
P51865	Tdgf1	18.754					1.08273e-06		3.10981e-06	Tdgf1					0.0203055		0.0583214	Tdgf1					-1.69239		-1.23417
Q99PQ2	Trim11	52.579	3.23866e-06	8.74463e-07	9.13632e-07					Trim11	0.170286	0.0459784	0.0480379					Trim11	-0.768822	-1.33745	-1.31842
A2AHM0	Mageb2	41.333	1.45572e-06			2.33202e-07	2.34879e-06	4.79056e-07	6.04482e-07	Mageb2	0.0601694			0.00963894	0.0970825	0.0198008	0.0249851	Mageb2	-1.22062			-2.01597	-1.01286	-1.70332	-1.60232
Q75N73	Slc39a14	53.961	2.76598e-07	3.28655e-07	1.14129e-06	1.07195e-06	9.55411e-07	1.9512e-08		Slc39a14	0.0149255	0.0177345	0.0615854	0.0578437	0.0515549	0.00105289		Slc39a14	-1.82607	-1.75118	-1.21052	-1.23774	-1.28773	-2.97762
Q9D361	Snrnp48	39.453	8.49153e-07		2.54679e-07	6.26136e-07	3.58274e-07	1.49191e-07		Snrnp48	0.0335016		0.0100478	0.024703	0.014135	0.00588603		Snrnp48	-1.47493		-1.99793	-1.60725	-1.84971	-2.23018
Q80YR7	Clspn	146.71	1.73121e-06	2.3885e-07		5.92425e-08		8.05443e-08	9.72625e-08	Clspn	0.253986	0.0350417		0.00869146		0.0118167	0.0142694	Clspn	-0.595191	-1.45541		-2.06091		-1.92751	-1.84559
Q6PDJ1	Cachd1	143.81	1.82218e-06	6.62603e-08	2.44042e-08	1.41754e-08	1.04209e-07	6.84704e-08	1.50171e-07	Cachd1	0.262048	0.00952889	0.00350957	0.00203857	0.0149864	0.00984672	0.0215961	Cachd1	-0.58162	-2.02096	-2.45475	-2.69068	-1.8243	-2.00671	-1.66563
Q6PEV3	Wipf2	46.297	1.07058e-07	1.04732e-06	1.63947e-07	2.83398e-07	1.94774e-07	6.88268e-07		Wipf2	0.00495645	0.0484879	0.00759025	0.0131205	0.00901746	0.0318648		Wipf2	-2.30483	-1.31437	-2.11974	-1.88205	-2.04492	-1.49669
Q0P5W1	Vps8	161.14	4.23067e-07	3.53773e-07	1.66861e-07	3.63784e-08	1.65023e-07	3.73223e-07	3.04212e-07	Vps8	0.068173	0.057007	0.0268879	0.00586201	0.0265919	0.0601412	0.0490207	Vps8	-1.16639	-1.24407	-1.57044	-2.23195	-1.57525	-1.22083	-1.30962
Q9QYB8	Add2	80.641				1.72791e-06	4.15921e-06		7.61985e-07	Add2				0.13934	0.335403		0.0614472	Add2				-0.855923	-0.474434		-1.2115
Q9EPL4	Mettl9	36.426	7.13372e-07	1.07431e-06	4.06849e-07			4.35758e-07	7.47902e-07	Mettl9	0.0259853	0.0391329	0.0148199			0.0158729	0.0272431	Mettl9	-1.58527	-1.40746	-1.82916			-1.79934	-1.56474
Q8C6G1	0	28.239	1.65065e-06	3.34891e-07		1.30346e-06	1.73504e-06		7.48977e-07	0	0.0466128	0.00945699		0.0368084	0.0489957		0.0211504	0	-1.33149	-2.02425		-1.43405	-1.30984		-1.67468
O89110	Casp8	55.356	1.64123e-06					3.56902e-07		Casp8	0.0908521					0.0197567		Casp8	-1.04167					-1.70429
Q8BGX1;Q6P1Z5	Pced1b	49.967		1.26014e-06				6.5979e-07	9.4457e-07	Pced1b		0.0629656				0.0329677	0.0471973	Pced1b		-1.2009				-1.48191	-1.32608
J3QPX0	5730507C01Rik	47.508	2.41993e-06	8.40368e-08		1.7304e-07	5.60998e-07	1.28076e-06		5730507C01Rik	0.114966	0.00399242		0.00822077	0.0266519	0.0608462		5730507C01Rik	-0.93943	-2.39876		-2.08509	-1.57427	-1.21577
P35689	Ercc5	130.71	1.84806e-07			1.63283e-05	9.64505e-08			Ercc5	0.024156			2.13427	0.012607			Ercc5	-1.61698			0.32925	-1.89939
Q9WV30	Nfat5	165.8	2.52503e-07	8.25563e-08	1.81946e-07	1.28852e-07	1.31639e-07	5.51161e-07	9.5077e-08	Nfat5	0.041865	0.0136878	0.0301666	0.0213636	0.0218257	0.0913825	0.0157638	Nfat5	-1.37815	-1.86367	-1.52047	-1.67033	-1.66103	-1.03914	-1.80234
Q69ZF7	Cnnm4	86.625	8.58519e-07	5.71868e-07	5.53435e-07		6.87126e-07	2.52341e-07		Cnnm4	0.0743692	0.0495381	0.0479413		0.0595223	0.0218591		Cnnm4	-1.12861	-1.30506	-1.31929		-1.22532	-1.66037
Q3UX61	Naa11	24.67		2.20867e-06						Naa11		0.0544878						Naa11		-1.2637
O55137;Q32Q92;Q8BWN8	Acot1	46.135	2.53391e-07	8.38548e-08	4.28004e-07	7.08983e-07	2.50687e-07	1.06467e-06		Acot1	0.0116902	0.00386864	0.019746	0.0327089	0.0115654	0.0491185		Acot1	-1.93218	-2.41244	-1.70452	-1.48533	-1.93684	-1.30875
P97929	Brca2	370.66	6.1561e-08	2.87673e-07	2.8969e-07	1.25291e-07	5.99297e-08	1.81211e-07	1.86659e-06	Brca2	0.0228182	0.106629	0.107377	0.0464402	0.0222135	0.0671676	0.691872	Brca2	-1.64172	-0.972125	-0.969091	-1.33311	-1.65338	-1.17284	-0.159974
Q8BIZ0	Pcdh20	104.74	2.06352e-07	8.40447e-07	4.47268e-07	1.32134e-07	3.70259e-07	5.95856e-07	7.27623e-06	Pcdh20	0.0216133	0.0880285	0.0468469	0.0138397	0.0387809	0.06241	0.762112	Pcdh20	-1.66528	-1.05538	-1.32932	-1.85887	-1.41138	-1.20475	-0.117981
Q8R5C8	Zmynd11	70.837	3.50195e-07	1.19822e-07	1.21848e-06	1.08012e-06	8.37901e-08	6.58793e-06	1.46825e-07	Zmynd11	0.0248068	0.00848784	0.0863133	0.0765125	0.00593544	0.466669	0.0104007	Zmynd11	-1.60543	-2.0712	-1.06392	-1.11627	-2.22655	-0.330991	-1.98294
Q8VCF1	Cant1	45.652		3.18496e-07	3.15936e-07	3.14268e-07	1.31036e-06	3.979e-07		Cant1		0.01454	0.0144231	0.014347	0.0598207	0.0181649		Cant1		-1.83744	-1.84094	-1.84324	-1.22315	-1.74077
P83510	Tnik	150.37	4.22792e-07	1.80178e-07	1.82067e-07		2.07692e-07	1.13466e-06	5.78993e-07	Tnik	0.0635752	0.0270933	0.0273774		0.0312306	0.17062	0.0870632	Tnik	-1.19671	-1.56714	-1.56261		-1.50542	-0.767971	-1.06017
Q91X43	Sh3d19	86.075	1.12802e-06	2.05694e-07	9.28833e-08	1.20165e-07		7.42401e-08		Sh3d19	0.0970943	0.0177051	0.00799493	0.0103432		0.00639021		Sh3d19	-1.01281	-1.7519	-2.09719	-1.98534		-2.19448
Q91ZD4	Vangl2	59.77	6.86276e-07	1.57757e-06	9.92522e-07	6.64498e-06			1.41807e-07	Vangl2	0.0410187	0.0942913	0.059323	0.39717			0.00847582	Vangl2	-1.38702	-1.02553	-1.22678	-0.401023			-2.07182
Q9D4G9	Rmi1	68.464	6.81038e-07	2.48723e-06	2.56349e-07	1.40619e-07	4.03231e-07	2.03606e-07	1.27227e-06	Rmi1	0.0466266	0.170286	0.0175507	0.00962734	0.0276068	0.0139397	0.0871045	Rmi1	-1.33137	-0.768821	-1.75571	-2.01649	-1.55898	-1.85575	-1.05996
Q9DBL9	Abhd5	39.154	3.10197e-06	6.12639e-07		3.65852e-06	2.75293e-07	1.006e-06	1.03038e-06	Abhd5	0.121455	0.0239873		0.143246	0.0107788	0.0393888	0.0403435	Abhd5	-0.915586	-1.62002		-0.843919	-1.96743	-1.40463	-1.39423
O35242	Nsmaf	104.54	9.17038e-08	2.92296e-08	1.70035e-06		1.69195e-07	2.73394e-07	4.99811e-08	Nsmaf	0.00958671	0.00305566	0.177755		0.0176876	0.0285806	0.00522503	Nsmaf	-2.01833	-2.51489	-0.750178		-1.75233	-1.54393	-2.28191
Q8BW96	Camk1d	42.918	1.09145e-06	5.64663e-07	7.01974e-08	2.87394e-07		1.12699e-07		Camk1d	0.0468429	0.0242342	0.00301273	0.0123344		0.00483682		Camk1d	-1.32936	-1.61557	-2.52104	-1.90888		-2.31544
Q9ET47	Espn	94.496				3.57754e-06		1.69906e-06		Espn				0.338063		0.160555		Espn				-0.471002		-0.794377
CON__P02535-1;P02535	Krt10	57.769	8.23473e-06	8.52738e-06		6.6437e-06	1.01712e-05	2.44099e-06		Krt10	0.475712	0.492618		0.3838	0.587582	0.141014		Krt10	-0.322656	-0.307489		-0.415895	-0.230932	-0.850738
Q8BXR9	Osbpl6	108.92			3.0072e-06				9.20546e-07	Osbpl6			0.327544				0.100266	Osbpl6			-0.48473				-0.998847
O55033	Nck2	42.879		5.13207e-07	2.35584e-06				3.2386e-06	Nck2		0.0220058	0.101016				0.138868	Nck2		-1.65746	-0.99561				-0.857398
Q8BFW3	Ppp1r15b	77.711	3.02632e-06			3.41561e-07	6.56332e-07	1.19573e-06	1.0289e-06	Ppp1r15b	0.235179			0.026543	0.0510042	0.0929211	0.0799572	Ppp1r15b	-0.628602			-1.57605	-1.29239	-1.03189	-1.09714
Q62406	Irak1	77.269			1.21267e-06			1.82539e-06		Irak1			0.0937016			0.141046		Irak1			-1.02825			-0.850639
Q4VBD9	Gzf1	79.532	6.87099e-07	7.74491e-07	6.73263e-07	4.4378e-07	5.57654e-07			Gzf1	0.0546464	0.0615968	0.0535459	0.0352947	0.0443513			Gzf1	-1.26244	-1.21044	-1.27127	-1.45229	-1.35309
Q9CXC9	Etv5	57.711	3.37988e-07	4.12514e-07	3.06164e-06		1.17182e-05	6.26844e-06	1.72295e-05	Etv5	0.0195056	0.0238066	0.176691		0.676271	0.361758	0.994334	Etv5	-1.70984	-1.6233	-0.752787		-0.169879	-0.441582	-0.00246779
Q5DTX6	Jcad	144.8		1.26599e-06	1.68003e-06	5.2125e-06	6.78937e-06	1.69195e-06	3.09276e-07	Jcad		0.183316	0.243268	0.754771	0.983101	0.244995	0.0447832	Jcad		-0.7368	-0.613916	-0.122185	-0.00740168	-0.610844	-1.34888
Q7TPN9	Prr14	67.811	1.45516e-06	3.18336e-07	9.37713e-07			5.5718e-06	3.83533e-06	Prr14	0.0986758	0.0215867	0.0635872			0.377829	0.260078	Prr14	-1.00579	-1.66581	-1.19663			-0.422704	-0.584897
Q8K0V2	Dcun1d3	34.438	1.98564e-07	3.43918e-08	2.48637e-07		1.14586e-06	2.1977e-07	3.02111e-07	Dcun1d3	0.00683816	0.00118439	0.00856258		0.039461	0.00756844	0.0104041	Dcun1d3	-2.16506	-2.92651	-2.0674		-1.40383	-2.12099	-1.9828
Q8BJS8	Mtbp	100.31	3.06192e-07	4.36129e-07	6.03657e-07	3.18299e-07	2.64748e-07	4.2908e-07	7.61124e-07	Mtbp	0.0307142	0.0437481	0.0605528	0.0319286	0.0265569	0.043041	0.0763483	Mtbp	-1.51266	-1.35904	-1.21787	-1.49582	-1.57582	-1.36612	-1.1172
Q8BHN0	Ppm1l	41.049	1.71826e-08	6.56043e-07	9.86984e-08	2.18844e-07	3.22599e-07	7.08454e-07	1.45016e-06	Ppm1l	0.000705329	0.0269299	0.00405147	0.00898332	0.0132424	0.0290813	0.0595276	Ppm1l	-3.15161	-1.56976	-2.39239	-2.04656	-1.87803	-1.53639	-1.22528
Q9QYP6	Azi2	46.09	6.42356e-07	2.37896e-07	1.30155e-07		9.56035e-07	1.28484e-06	2.90544e-07	Azi2	0.0296062	0.0109646	0.00599884		0.0440636	0.0592181	0.0133912	Azi2	-1.52862	-1.96001	-2.22193		-1.35592	-1.22755	-1.87318
Q07235	Serpine2	44.207	2.24412e-06		2.96437e-06				1.15943e-06	Serpine2	0.099206		0.131046				0.0512548	Serpine2	-1.00346		-0.882577				-1.29027
L7N243;Q8BGU1	Gm20939	60.902	6.08676e-07	6.01542e-07	3.63443e-07		1.60367e-07		9.18478e-07	Gm20939	0.0370696	0.0366351	0.0221344		0.00976667		0.0559372	Gm20939	-1.43098	-1.4361	-1.65493		-2.01025		-1.2523
Q8C145	Slc39a6	86.379	2.39597e-06	1.01769e-06	3.64788e-07	4.66522e-07	1.66634e-08			Slc39a6	0.206961	0.0879074	0.0315101	0.0402977	0.00143937			Slc39a6	-0.684111	-1.05597	-1.50155	-1.39472	-2.84183
Q6P1E1	Zmiz1	115.85	2.79021e-07		3.89539e-07		8.48618e-07	7.65109e-07		Zmiz1	0.0323246		0.0451281		0.0983123	0.0886379		Zmiz1	-1.49047		-1.34555		-1.00739	-1.05238
Q8BZZ3	Wwp1	104.69	2.82134e-07	2.35878e-07	9.16387e-07	3.23046e-07	6.12732e-07	2.51837e-07	1.35091e-06	Wwp1	0.0295366	0.0246941	0.0959366	0.0338197	0.0641469	0.0263648	0.141426	Wwp1	-1.52964	-1.60741	-1.01802	-1.47083	-1.19282	-1.57897	-0.849469
Q8CIF4	Btd	58.154	8.91439e-07		1.88407e-07			1.52703e-06		Btd	0.0518407		0.0109566			0.0888029		Btd	-1.28533		-1.96032			-1.05157
Q80ZJ6	Zer1	89.075	1.27943e-06	3.69968e-07				1.14536e-06		Zer1	0.113965	0.0329549				0.102023		Zer1	-0.943227	-1.48208				-0.991302
O08609	Mlx	33.339	9.04003e-07	7.01583e-07	2.78656e-07		1.19319e-06	1.6612e-07		Mlx	0.0301386	0.0233901	0.0092901		0.0397796	0.00553828		Mlx	-1.52088	-1.63097	-2.03198		-1.40034	-2.25663
Q9WV76	Ap4b1	82.975	3.99084e-07	2.29319e-08	6.29211e-07	5.30139e-08	7.2545e-07			Ap4b1	0.033114	0.00190277	0.0522088	0.00439883	0.0601942			Ap4b1	-1.47999	-2.72061	-1.28226	-2.35666	-1.22045
A6H619	Phrf1	184.08	8.8219e-07	1.63989e-07	2.14985e-07	2.20193e-07	2.52277e-07	4.39135e-07	9.18074e-08	Phrf1	0.162393	0.0301871	0.0395744	0.0405331	0.0464391	0.080836	0.0168999	Phrf1	-0.789431	-1.52018	-1.40259	-1.39219	-1.33312	-1.0924	-1.77212
Q7TS72	Itpkc	74.492	9.57122e-09	1.44717e-07	6.19164e-07	4.44877e-07		8.67276e-07	1.43353e-06	Itpkc	0.000712979	0.0107802	0.0461228	0.0331398		0.0646052	0.106786	Itpkc	-3.14692	-1.96737	-1.33608	-1.47965		-1.18973	-0.971484
Q5I1X5	Ppp1r13l	88.975	1.68717e-06	5.83701e-07					4.02221e-07	Ppp1r13l	0.150116	0.0519348					0.0357876	Ppp1r13l	-0.823574	-1.28454					-1.44627
Q7TNF9	Fam117a	48.053	1.0419e-06			1.07182e-06				Fam117a	0.0500665			0.0515039				Fam117a	-1.30045			-1.28816
E9Q1C9	Gm10323	31.535	4.52161e-07	3.53805e-07	4.23055e-07	3.2503e-07	4.16865e-07	1.19584e-06		Gm10323	0.0142589	0.0111572	0.0133411	0.0102498	0.0131458	0.0377108		Gm10323	-1.84591	-1.95244	-1.87481	-1.98928	-1.88121	-1.42353
Q8BZJ7	Dcun1d2	30.068	2.25025e-06	6.59247e-07		1.71462e-06	1.87873e-07	9.16765e-07		Dcun1d2	0.0676605	0.0198222		0.0515551	0.00564897	0.0275653		Dcun1d2	-1.16967	-1.70285		-1.28773	-2.24803	-1.55964
B7ZNG0	Kif7	151.62	1.6374e-06	4.55241e-07	2.88469e-07	2.45432e-07	1.21305e-06	2.58656e-07	3.77484e-07	Kif7	0.248262	0.0690237	0.0437377	0.0372124	0.183923	0.0392174	0.0572341	Kif7	-0.605089	-1.161	-1.35914	-1.42931	-0.735365	-1.40652	-1.24234
Q9R0B7	Znf346	32.698	5.44615e-07	2.27151e-07		4.39484e-07	3.86513e-07	2.04912e-07		Znf346	0.0178078	0.00742737		0.0143703	0.0126382	0.00670022		Znf346	-1.74939	-2.12916		-1.84254	-1.89831	-2.17391
Q99PI4	Lpin3	94.315	1.64439e-07	4.20529e-07	1.48999e-07	3.38742e-07	6.01563e-07	7.61095e-07	3.52956e-07	Lpin3	0.015509	0.0396622	0.0140529	0.0319485	0.0567364	0.0717826	0.033289	Lpin3	-1.80942	-1.40162	-1.85224	-1.49555	-1.24614	-1.14398	-1.4777
Q3TKR3	Nlrp4c	112.67	2.6996e-06	9.84533e-07	1.03578e-06	1.1261e-06	2.11829e-06	1.39271e-07	7.57183e-07	Nlrp4c	0.304164	0.110927	0.116701	0.126877	0.238667	0.0156916	0.0853118	Nlrp4c	-0.516892	-0.954962	-0.932925	-0.896616	-0.622207	-1.80433	-1.06899
P20612	Gnat1	39.966	6.24581e-05							Gnat1	2.4962							Gnat1	0.397279
Q8BFS9	Asnsd1	69.752	3.40084e-07				1.13559e-06	1.15723e-06	3.89856e-07	Asnsd1	0.0237215				0.0792096	0.0807192	0.0271933	Asnsd1	-1.62486				-1.10122	-1.09302	-1.56554
Q3V3I2	Gnat3	40.316	1.11135e-06		1.0493e-06			2.39536e-07		Gnat3	0.0448051		0.0423037			0.00965712		Gnat3	-1.34867		-1.37362			-2.01515
P08043;A2A761	Zfp2	52.534		4.80977e-07	6.99496e-07	8.86422e-07	4.1183e-07	2.41138e-07		Zfp2		0.0252677	0.0367473	0.0465673	0.0216351	0.0126679		Zfp2		-1.59744	-1.43477	-1.33192	-1.66484	-1.89729
P10923	Spp1	32.459	1.95975e-06	3.64632e-07					3.00759e-07	Spp1	0.0636117	0.0118356					0.00976233	Spp1	-1.19646	-1.92681					-2.01045
A0A0N4SVE0	0	24.125		4.86503e-06						0		0.117369						0		-0.930447
Q8R2U7	Lrrc42	47.948	3.71731e-06	5.13791e-07	5.97623e-07	5.87193e-07		2.28989e-07	4.34488e-07	Lrrc42	0.178238	0.0246353	0.0286548	0.0281547		0.0109796	0.0208328	Lrrc42	-0.749001	-1.60844	-1.5428	-1.55045		-1.95942	-1.68125
O70309	Itgb5	87.908	2.18964e-07	7.01942e-08	3.26371e-07	8.94915e-07	2.26747e-07	6.312e-07	3.03001e-07	Itgb5	0.0192487	0.00617063	0.0286906	0.0786702	0.0199329	0.0554875	0.0266362	Itgb5	-1.7156	-2.20967	-1.54226	-1.10419	-1.70043	-1.2558	-1.57453
Q8K0S9	Snapc1	44.576	5.5271e-06			3.03913e-06		3.17904e-05	2.35493e-05	Snapc1	0.246376			0.135472		1.41709	1.04973	Snapc1	-0.608401			-0.86815		0.151397	0.0210785
P19437	Ms4a1	31.958	1.08023e-05					4.0343e-06		Ms4a1	0.34522					0.128928		Ms4a1	-0.461904					-0.889652
Q9Z2B9	Rps6ka4	85.651	2.21417e-07	5.58272e-07			1.49804e-06	3.52704e-07		Rps6ka4	0.0189646	0.0478166			0.128309	0.0302094		Rps6ka4	-1.72206	-1.32042			-0.891743	-1.51986
Q6NZQ6	Znf740	20.892	1.01572e-06	2.5241e-07	2.48402e-07	1.99849e-07			9.17606e-07	Znf740	0.0212203	0.00527334	0.00518962	0.00417524			0.0191706	Znf740	-1.67325	-2.27791	-2.28486	-2.37932			-1.71736
Q8BU33	Ilvbl	68.155	7.96018e-07		6.50527e-07			1.25932e-06		Ilvbl	0.0542526		0.0443367			0.0858292		Ilvbl	-1.26558		-1.35324			-1.06636
G5E8Z2	Taf4b	90.083	1.18871e-07	2.57446e-07	1.62003e-06	4.54624e-07	2.00827e-06			Taf4b	0.0107082	0.0231915	0.145937	0.0409539	0.180911			Taf4b	-1.97028	-1.63467	-0.835834	-1.3877	-0.742536
Q61414;CON__A2A4G1	Krt15	49.137	6.99303e-06	3.2788e-07	4.07432e-07	7.16495e-06	4.92006e-06	3.72116e-06		Krt15	0.343616	0.0161111	0.02002	0.352064	0.241757	0.182847		Krt15	-0.463926	-1.79288	-1.69854	-0.453378	-0.616621	-0.737913
Q5SWY7	Fam83g	89.829	2.14661e-06	3.45174e-08						Fam83g	0.192828	0.00310066						Fam83g	-0.71483	-2.50855
Q61147	Cp	121.15	2.3951e-06			9.46138e-07				Cp	0.290166			0.114625				Cp	-0.537354			-0.940722
Q8BMG8	Slc25a32	35.048		8.93274e-07			3.31875e-06	9.1704e-07		Slc25a32		0.0313075			0.116316	0.0321404		Slc25a32		-1.50435			-0.934362	-1.49295
A2ACP1	Ttc39a	66.126	1.54408e-06	5.85889e-07		2.75458e-06				Ttc39a	0.102104	0.0387425		0.182149				Ttc39a	-0.990958	-1.41181		-0.739573
Q8BIQ6	Zfp947	51.397	1.71577e-06		6.34417e-07				2.31308e-06	Zfp947	0.0881854		0.0326071				0.118885	Zfp947	-1.0546		-1.48669				-0.924872
Q9EQG7	Enpp5	54.386	8.65061e-06	5.02004e-06						Enpp5	0.470472	0.27302						Enpp5	-0.327466	-0.563806
Q8VCK3	Tubg2	51.121	5.74611e-07		1.12949e-06		1.51063e-06			Tubg2	0.0293747		0.0577406		0.077225			Tubg2	-1.53203		-1.23852		-1.11224
Q6ZQA6	Igsf3	134.71	1.13841e-06	4.51358e-07	3.38588e-07	2.59083e-07	6.87726e-07	3.99467e-07		Igsf3	0.153355	0.0608025	0.0456112	0.0349011	0.0926436	0.0538123		Igsf3	-0.814302	-1.21608	-1.34093	-1.45716	-1.03318	-1.26912
P46062	Sipa1	112.06	7.80454e-07	3.92767e-07	2.61716e-07	2.95173e-07	2.0521e-07	2.28222e-07		Sipa1	0.0874577	0.0440135	0.0293279	0.0330771	0.0229959	0.0255746		Sipa1	-1.0582	-1.35641	-1.53272	-1.48047	-1.63835	-1.59219
Q9JL06	Lpar2	38.776						5.08885e-05		Lpar2						1.97325		Lpar2						0.295182
I7HJS2	Taz	30.432		7.19818e-07	9.15717e-07	6.54996e-07	4.38549e-07			Taz		0.0219055	0.0278671	0.0199328	0.0133459			Taz		-1.65945	-1.55491	-1.70043	-1.87465
Q80Z37	Topors	117.08	3.19423e-07	8.92387e-08		1.17025e-07	1.53168e-07	2.36279e-06	1.71063e-07	Topors	0.037398	0.0104481		0.0137013	0.0179329	0.276635	0.020028	Topors	-1.42715	-1.98096		-1.86324	-1.74635	-0.558092	-1.69836
P97797	Sirpa	56.424		1.55303e-06	6.01209e-07	1.76065e-07	1.42853e-07	1.55524e-07		Sirpa		0.0876282	0.0339226	0.00993429	0.00806035	0.00877531		Sirpa		-1.05736	-1.46951	-2.00286	-2.09365	-2.05674
Q5RJY2	G2e3	81.783	6.30146e-08	3.78002e-07		3.3723e-07	1.02893e-06	8.99431e-07		G2e3	0.00515353	0.0309142		0.0275797	0.0841488	0.0735582		G2e3	-2.2879	-1.50984		-1.55941	-1.07495	-1.13337
Q61398	Pcolce	50.167	4.23e-06		4.75726e-07		8.19956e-07	1.4473e-06		Pcolce	0.212206		0.0238658		0.0411347	0.0726067		Pcolce	-0.673242		-1.62222		-1.38579	-1.13902
Q3UH45	Tecpr2	154.94	2.41239e-07	3.39596e-07	6.86951e-07	1.92912e-08	5.33216e-08	9.22769e-08	1.80592e-07	Tecpr2	0.0373775	0.052617	0.106436	0.00298899	0.00826166	0.0142974	0.0279809	Tecpr2	-1.42739	-1.27887	-0.972911	-2.52448	-2.08293	-1.84474	-1.55314
F6YAM1	Zfp930	50.926	6.46013e-07	3.24995e-07	9.00408e-07	2.42663e-07	9.10577e-08	2.13591e-07	1.06798e-06	Zfp930	0.0328988	0.0165507	0.0458542	0.0123579	0.0046372	0.0108773	0.0543878	Zfp930	-1.48282	-1.78118	-1.33862	-1.90806	-2.33374	-1.96348	-1.2645
Q91YS8	Camk1	41.624	2.32794e-06	1.75986e-07	3.64655e-06	8.37943e-07	6.38785e-07	7.96363e-07	4.44304e-07	Camk1	0.096898	0.00732523	0.151784	0.0348785	0.0265888	0.0331478	0.0184937	Camk1	-1.01369	-2.13518	-0.818774	-1.45744	-1.5753	-1.47954	-1.73298
Q3TZX3	Slc25a33	35.063			9.286e-07			1.95986e-06		Slc25a33			0.0325595			0.0687186		Slc25a33			-1.48732			-1.16293
Q9QXP4	Donson	61.987	9.46798e-07	6.99983e-07	1.15237e-06		7.77594e-07			Donson	0.0586892	0.0433898	0.071432		0.0482007			Donson	-1.23144	-1.36261	-1.14611		-1.31695
Q3TRR0	Map9	73.51	1.28145e-05	1.04054e-06	7.85787e-06	1.42806e-06	1.05962e-06	9.77166e-07	2.2326e-06	Map9	0.941992	0.0764901	0.577632	0.104976	0.0778927	0.0718315	0.164118	Map9	-0.0259528	-1.11639	-0.238349	-0.978908	-1.1085	-1.14369	-0.784843
Q922J6	Tspan2	24.181		2.64768e-06						Tspan2		0.0640236						Tspan2		-1.19366
Q9D2Q2	Trmt44	79.835	7.43198e-07	5.20697e-07	1.18866e-06	4.69644e-07	1.86845e-06	1.08501e-06	3.85917e-07	Trmt44	0.0593332	0.0415699	0.0948968	0.0374941	0.149168	0.0866219	0.0308097	Trmt44	-1.2267	-1.38122	-1.02275	-1.42604	-0.826325	-1.06237	-1.51131
Q6PDZ2	Taf1c	92.022	5.29318e-07	1.9897e-07	9.59817e-08		1.68634e-08	1.02936e-06	1.33349e-06	Taf1c	0.0487089	0.0183097	0.00883243		0.0015518	0.0947241	0.12271	Taf1c	-1.31239	-1.73732	-2.05392		-2.80916	-1.02354	-0.91112
Q9R1Q8	Tagln3	22.47	6.51783e-08		3.47708e-07	1.09439e-07	1.01755e-06	7.56502e-08	9.80989e-07	Tagln3	0.00146456		0.00781299	0.00245909	0.0228643	0.00169986	0.0220428	Tagln3	-2.83429		-2.10718	-2.60923	-1.64084	-2.76959	-1.65673
Q8BG92	Clvs2	37.954	2.90782e-06	1.14196e-05						Clvs2	0.110363	0.433421						Clvs2	-0.957175	-0.36309
Q6PGH0	Ubtd2	26.144		9.75732e-08		1.70688e-06	4.85947e-07	9.7147e-07		Ubtd2		0.00255095		0.0446247	0.0127046	0.0253981		Ubtd2		-2.5933		-1.35042	-1.89604	-1.5952
Q8C4V4	Fbxl3	48.682	2.65853e-06							Fbxl3	0.129423							Fbxl3	-0.88799
Q80V76	Pygo2	41.038	8.6764e-07		1.37462e-07		2.93794e-07	1.54845e-06	3.00792e-07	Pygo2	0.0356062		0.00564118		0.0120567	0.0635454	0.0123439	Pygo2	-1.44847		-2.24863		-1.91877	-1.19692	-1.90855
Q6KAU4	Mvb12b	35.411	6.3431e-07	4.85716e-07	4.61385e-07	4.9766e-07	3.051e-07	3.56808e-07	3.49478e-07	Mvb12b	0.0224615	0.0171997	0.0163381	0.0176226	0.0108039	0.0126349	0.0123754	Mvb12b	-1.64856	-1.76448	-1.7868	-1.75393	-1.96642	-1.89843	-1.90744
Q8VEJ1	Gpn2	34.539	1.40782e-06	3.96551e-07		4.25385e-07	7.07541e-07		9.37682e-07	Gpn2	0.0486248	0.0136965		0.0146924	0.0244378		0.0323866	Gpn2	-1.31314	-1.86339		-1.83291	-1.61194		-1.48963
Q8C525	Mb21d2	48.476	3.18465e-07	6.86487e-08	7.95014e-07	1.52083e-07	6.77621e-08	1.16297e-06	5.65961e-07	Mb21d2	0.0154379	0.00332781	0.0385391	0.00737236	0.00328484	0.0563762	0.0274355	Mb21d2	-1.81141	-2.47784	-1.4141	-2.13239	-2.48349	-1.2489	-1.56169
Q99LF7	Dcaf4	58.116	1.00419e-06	3.99721e-07	1.1837e-07	2.7277e-07		6.6812e-07	4.94368e-07	Dcaf4	0.0583592	0.0232302	0.00687922	0.0158523		0.0388285	0.0287307	Dcaf4	-1.23389	-1.63395	-2.16246	-1.79991		-1.41085	-1.54165
Q69ZF8	Msl2	62.537	8.92443e-07					2.09944e-07	3.71592e-06	Msl2	0.0558107					0.0131292	0.232382	Msl2	-1.25328					-1.88176	-0.633797
Q9D3R3	Cep72	72.433	2.98605e-06	1.59826e-07	1.98018e-07	1.07032e-06	1.32349e-07	9.54023e-08		Cep72	0.216288	0.0115766	0.014343	0.0775261	0.00958642	0.00691027		Cep72	-0.664967	-1.93642	-1.84336	-1.11055	-2.01834	-2.1605
Q8K387	Usp45	90.36	4.56153e-07	7.33015e-08	6.0902e-08	1.76175e-08	4.63066e-08	2.08525e-06	1.98213e-06	Usp45	0.041218	0.00662352	0.00550311	0.00159191	0.00418427	0.188423	0.179105	Usp45	-1.38491	-2.17891	-2.25939	-2.79808	-2.37838	-0.724865	-0.746892
Q8K1I7	Wipf1	50.08		1.18796e-07			9.57617e-07	2.12292e-06		Wipf1		0.0059493			0.0479574	0.106316		Wipf1		-2.22553			-1.31914	-0.973401
Q9CWV4	Mageb16	40.893	7.36127e-07	8.88075e-07		1.26227e-07	2.99446e-06	6.54335e-07	5.65239e-07	Mageb16	0.0301024	0.036316		0.0051618	0.122452	0.0267577	0.0231143	Mageb16	-1.5214	-1.4399		-2.2872	-0.912032	-1.57255	-1.63612
Q8CFK2	Brf1	73.798	1.94886e-06	2.07312e-07		2.10014e-07	2.35124e-07	2.41032e-07	7.6545e-08	Brf1	0.143822	0.0152992		0.0154986	0.0173517	0.0177877	0.00564887	Brf1	-0.842174	-1.81533		-1.80971	-1.76066	-1.74988	-2.24804
Q9D7K5	Atp5sl	29.179	5.32873e-07	2.09408e-07		2.22797e-06	5.95079e-07	6.89844e-07		Atp5sl	0.0155487	0.00611031		0.06501	0.0173638	0.020129		Atp5sl	-1.80831	-2.21394		-1.18702	-1.76036	-1.69618
P07214	Sparc	34.45	8.55618e-07	6.99729e-06	1.44596e-06		8.58022e-06	5.20564e-07	1.48154e-06	Sparc	0.029476	0.241057	0.0498132		0.295589	0.0179334	0.0510391	Sparc	-1.53053	-0.617881	-1.30266		-0.529312	-1.74634	-1.2921
Q8R4H9	Slc30a5	83.772	8.42999e-07	7.13321e-08	2.68775e-07	1.49509e-07	5.7029e-07	1.50658e-07	9.44972e-07	Slc30a5	0.0706197	0.00597563	0.0225159	0.0125247	0.0477743	0.0126209	0.0791622	Slc30a5	-1.15107	-2.22362	-1.64751	-1.90223	-1.32081	-1.89891	-1.10148
Q8BHE0	Prr11	40.948	4.12972e-07				1.8838e-06	8.43226e-07		Prr11	0.0169104				0.077138	0.0345284		Prr11	-1.77185				-1.11273	-1.46182
Q9WV72	Asb3	58.282	2.48063e-06	7.10434e-07	5.68942e-07	2.3505e-07	4.17476e-07	7.56142e-07		Asb3	0.144576	0.0414055	0.0331591	0.0136992	0.0243313	0.0440695		Asb3	-0.839904	-1.38294	-1.4794	-1.86331	-1.61383	-1.35586
Q6A098	Secisbp2l	119.64	2.75413e-06				1.54648e-07	1.09127e-06		Secisbp2l	0.329504				0.0185021	0.13056		Secisbp2l	-0.482139				-1.73278	-0.884191
Q9ES70	Nek6	35.742	5.77422e-07			1.05755e-06	6.11955e-07	1.06872e-06		Nek6	0.0206382			0.0377991	0.0218725	0.0381982		Nek6	-1.68533			-1.42252	-1.6601	-1.41796
O35445	Rnf5	19.837		1.07862e-06					2.38256e-06	Rnf5		0.0213966					0.0472629	Rnf5		-1.66966					-1.32548
O35730	Ring1	42.63		6.45969e-07			2.52559e-05			Ring1		0.0275376			1.07666			Ring1		-1.56007			0.0320784
B2RX31	Zscan25	60.715		1.48295e-06	1.23291e-06					Zscan25		0.0900371	0.0748559					Zscan25		-1.04558	-1.12577
Q8BZM0	Klhl12	63.245	4.76975e-07	1.47759e-06	4.91204e-07			2.38046e-07		Klhl12	0.0301663	0.0934505	0.0310662			0.0150552		Klhl12	-1.52048	-1.02942	-1.50771			-1.82231
Q9JLB2	Mpp5	77.229	1.065e-06	5.60678e-07	5.23675e-07	3.5189e-07	4.76345e-07	4.18499e-07	5.26554e-07	Mpp5	0.0822491	0.0433006	0.0404429	0.0271761	0.0367876	0.0323202	0.0406653	Mpp5	-1.08487	-1.36351	-1.39316	-1.56581	-1.4343	-1.49053	-1.39078
Q6P5D3	Dhx57	155.76	1.21588e-07	2.29488e-07	2.18084e-07	6.96598e-07	1.02882e-06	2.0316e-07	1.36801e-06	Dhx57	0.0189385	0.0357451	0.0339688	0.108502	0.160249	0.0316442	0.213081	Dhx57	-1.72265	-1.44678	-1.46892	-0.964562	-0.795205	-1.49971	-0.671455
S4R2K0	Pdf	25.779		2.60729e-07	2.98622e-08	4.00782e-07	5.20721e-07	5.08134e-07	1.32889e-06	Pdf		0.00672133	0.000769818	0.0103318	0.0134237	0.0130992	0.0342576	Pdf		-2.17254	-3.11361	-1.98583	-1.87213	-1.88276	-1.46524
Q9CQL6	Mrpl35	21.501	1.76819e-06	6.35988e-07	2.61275e-07	9.08247e-07	1.11319e-06			Mrpl35	0.0380178	0.0136744	0.00561767	0.0195282	0.0239346			Mrpl35	-1.42001	-1.86409	-2.25044	-1.70934	-1.62097
Q9JLY0	Socs6	59.076		7.83969e-07		2.79259e-06				Socs6		0.0463138		0.164975				Socs6		-1.33429		-0.782581
Q5H8C4	Vps13a	359.4	1.1486e-06	4.19569e-07	2.83594e-07	1.51657e-07	3.19507e-07	2.96775e-07	1.66065e-07	Vps13a	0.412806	0.150793	0.101924	0.0545055	0.114831	0.106661	0.0596838	Vps13a	-0.384254	-0.821618	-0.991725	-1.26356	-0.939942	-0.971995	-1.22414
P10493	Nid1	136.54	6.72798e-07	2.42692e-07	2.91481e-07	9.53803e-07	5.28259e-07	4.16285e-07	5.00341e-07	Nid1	0.0918638	0.0331371	0.0397988	0.130232	0.0721285	0.0568396	0.0683165	Nid1	-1.03686	-1.47969	-1.40013	-0.885281	-1.14189	-1.24535	-1.16547
D3YYZ2	Gm5239	14.072				2.06419e-05	2.66104e-06		1.00549e-05	Gm5239				0.290473	0.0374462		0.141493	Gm5239				-0.536894	-1.42659		-0.849266
Q8VHG2;Q9D4H4	Amot	120.91	3.88908e-07	9.48248e-08	2.52171e-07	4.64961e-07	4.80823e-07	6.02699e-07	6.51015e-07	Amot	0.0470229	0.0114653	0.03049	0.0562184	0.0581363	0.0728724	0.0787142	Amot	-1.32769	-1.94062	-1.51584	-1.25012	-1.23555	-1.13744	-1.10395
Q33DR3	Pdss2	43.98	4.56371e-07	4.23307e-07	1.82893e-07		1.7182e-06	3.81054e-07		Pdss2	0.0200712	0.018617	0.00804362		0.0755665	0.0167587		Pdss2	-1.69743	-1.73009	-2.09455		-1.12167	-1.77576
Q8VHL1	Setd7	40.506	2.38037e-07	8.31863e-07		7.96548e-07	9.63195e-07	3.92047e-07		Setd7	0.00964191	0.0336954		0.032265	0.0390152	0.0158803		Setd7	-2.01584	-1.47243		-1.49127	-1.40877	-1.79914
Q8R1Z9	Rnf121	37.986	2.53422e-06	1.45564e-06		6.82655e-07	5.44763e-07	4.65211e-07	6.58454e-07	Rnf121	0.0962647	0.0552939		0.0259314	0.0206934	0.0176715	0.025012	Rnf121	-1.01653	-1.25732		-1.58617	-1.68417	-1.75273	-1.60185
B1AR17	Chd3	232.74	6.44888e-07	2.40269e-08	2.60304e-08	1.43729e-07	1.8446e-07	1.77907e-06	4.52033e-07	Chd3	0.150091	0.00559202	0.00605832	0.0334514	0.0429313	0.41406	0.105206	Chd3	-0.823645	-2.25243	-2.21765	-1.47559	-1.36723	-0.382937	-0.977959
Q3UJZ3	Armc7	21.638	2.88726e-06							Armc7	0.0624746							Armc7	-1.2043
Q60989	Xiap	56.078	1.41598e-07	1.49743e-07	4.01369e-08	1.39514e-07	3.18938e-07	7.63083e-07	4.6018e-06	Xiap	0.00794054	0.00839731	0.0022508	0.00782365	0.0178854	0.0427922	0.25806	Xiap	-2.10015	-2.07586	-2.64766	-2.10659	-1.7475	-1.36864	-0.588279
Q8CFA7	Klf17	38.076	7.81112e-07			2.73304e-06				Klf17	0.0297416			0.104063				Klf17	-1.52664			-0.982702
G3X9J0	Sipa1l3	195.06	5.89118e-08	1.10328e-07	3.47066e-07	1.67065e-06	2.01406e-07	1.0915e-06	5.42831e-07	Sipa1l3	0.0114913	0.0215206	0.0676988	0.325878	0.0392862	0.212907	0.105885	Sipa1l3	-1.93963	-1.66715	-1.16942	-0.486945	-1.40576	-0.671809	-0.975167
Q08189	Tgm3	77.308	1.706e-06	2.87862e-06			1.08394e-06			Tgm3	0.131888	0.22254			0.0837971			Tgm3	-0.879796	-0.652591			-1.07677
Q61475	Cd55	42.617	2.55652e-06							Cd55	0.108951							Cd55	-0.962767
Q8VHI6	Wasf3	55.203		6.90849e-07	2.38536e-07	1.86748e-07	1.73284e-06	4.47014e-07		Wasf3		0.038137	0.0131679	0.0103091	0.0956578	0.0246765		Wasf3		-1.41865	-1.88048	-1.98678	-1.01928	-1.60772
Q6XUX1	Dstyk	104.9	7.63444e-07	9.92084e-07	1.33778e-07		2.31241e-07			Dstyk	0.0800853	0.10407	0.0140333		0.0242572			Dstyk	-1.09645	-0.982676	-1.85284		-1.61516
Q6ZPR6	Ibtk	149.57	3.03583e-07	1.46753e-07	5.66577e-07	2.07368e-07	2.98998e-08	2.21639e-06	3.34419e-07	Ibtk	0.0454069	0.0219498	0.084743	0.031016	0.00447211	0.331505	0.0500191	Ibtk	-1.34288	-1.65857	-1.0719	-1.50841	-2.34949	-0.47951	-1.30086
E9Q6K3	Pibf1	89.559	1.10567e-06	6.80822e-07	9.1531e-08	3.33424e-07	5.90764e-07	3.40438e-07		Pibf1	0.0990228	0.0609737	0.00819743	0.0298611	0.0529082	0.0304893		Pibf1	-1.00426	-1.21486	-2.08632	-1.52489	-1.27648	-1.51585
Q9WV95	Phlda3	13.719	4.02991e-06	5.09789e-07						Phlda3	0.0552864	0.00699379						Phlda3	-1.25738	-2.15529
Q5SNZ0	Ccdc88a	215.92	3.94586e-07	5.36742e-07	5.06623e-07	3.90697e-07	2.03653e-07	1.04218e-06	1.15852e-07	Ccdc88a	0.0851991	0.115893	0.10939	0.0843592	0.0439728	0.225027	0.0250147	Ccdc88a	-1.06957	-0.935942	-0.961022	-1.07387	-1.35682	-0.647766	-1.60181
Q9D2I5	Armc9	91.921	3.8795e-07	1.48649e-06	1.87254e-07	3.32122e-07	4.09698e-07	1.26772e-07	2.89086e-08	Armc9	0.0356607	0.13664	0.0172126	0.030529	0.0376599	0.0116531	0.0026573	Armc9	-1.44781	-0.864422	-1.76415	-1.51529	-1.42412	-1.93356	-2.57556
Q8BTK5	Smyd4	88.537				2.16331e-05		7.59858e-06		Smyd4				1.91533		0.672756		Smyd4				0.282243		-0.172143
Q9DBT9	Dmgdh	97.254							4.06154e-06	Dmgdh							0.395001	Dmgdh							-0.403402
Q920R6	Atp6v0a4	95.604		1.57971e-06	7.38004e-07	9.531e-07	9.92299e-07	8.21277e-07	2.14117e-06	Atp6v0a4		0.151027	0.0705561	0.0911201	0.0948677	0.0785174	0.204705	Atp6v0a4		-0.820947	-1.15147	-1.04039	-1.02288	-1.10503	-0.688872
Q8K057	Ift80	87.81	5.91329e-07	3.22862e-07	7.64817e-08	2.46315e-06			2.48317e-06	Ift80	0.0519246	0.0283505	0.00671586	0.21629			0.218047	Ift80	-1.28463	-1.54744	-2.1729	-0.664964			-0.661449
Q3UE31	0	45.96	2.78856e-06		1.31298e-06	5.35633e-07	2.25187e-06			0	0.128162		0.0603444	0.0246177	0.103496			0	-0.892241		-1.21936	-1.60875	-0.985077
Q8CDD9	Lrif1	82.997	2.33707e-06	2.03139e-07	3.03617e-06					Lrif1	0.19397	0.0168599	0.251993					Lrif1	-0.712267	-1.77314	-0.598612
P30415	Nktr	163.45	2.86545e-07		7.062e-07	5.36513e-07	5.97031e-07	8.75568e-07	9.86989e-07	Nktr	0.0468358		0.115428	0.087693	0.0975848	0.143112	0.161323	Nktr	-1.32942		-0.937687	-1.05703	-1.01062	-0.844325	-0.792303
Q80WC1	Ubn2	141.74	3.61584e-07	3.10632e-06	1.3126e-06		2.00271e-07	8.16888e-08	3.43907e-07	Ubn2	0.0512509	0.44029	0.186048		0.0283864	0.0115786	0.0487453	Ubn2	-1.2903	-0.356262	-0.730376		-1.54689	-1.93635	-1.31207
Q91VU8	Ptov1	46.864	7.77528e-07	1.26552e-06	1.12424e-07				6.30294e-07	Ptov1	0.0364381	0.0593075	0.00526865				0.0295381	Ptov1	-1.43844	-1.22689	-2.2783				-1.52962
Q8VCM5	Mul1	39.835		6.62509e-07		3.27844e-06				Mul1		0.026391		0.130597				Mul1		-1.57854		-0.884068
Q9CQW7	Apopt1	22.715	5.76272e-07		4.77333e-06	1.58492e-06	2.37368e-06	1.70285e-06		Apopt1	0.01309		0.108426	0.0360015	0.0539181	0.0386802		Apopt1	-1.88306		-0.964866	-1.44368	-1.26827	-1.41251
Q91X51	Gorasp1	46.882	1.3785e-05	3.25928e-07	2.11354e-06	8.13606e-07			7.69819e-07	Gorasp1	0.646268	0.0152801	0.0990869	0.0381435			0.0360907	Gorasp1	-0.189587	-1.81587	-1.00398	-1.41858			-1.44261
P51954	Nek1	136.69	1.03457e-06	2.69143e-07	7.66682e-07	4.06697e-07	4.78359e-07	1.24004e-07	2.9459e-07	Nek1	0.141416	0.0367892	0.104798	0.0555915	0.0653869	0.0169501	0.0402674	Nek1	-0.849502	-1.43428	-0.979648	-1.25499	-1.18451	-1.77083	-1.39505
B1AVY7	Kif16b	150.06	1.67859e-06	2.49948e-08	2.41323e-06	2.79525e-07		2.40372e-07	2.11594e-07	Kif16b	0.251889	0.00375072	0.362129	0.0419455		0.0360703	0.0317517	Kif16b	-0.598792	-2.42589	-0.441136	-1.37731		-1.44285	-1.49823
A2ACJ2	Faap100	94.28	7.96926e-08	1.29574e-06	3.0614e-07	4.49983e-07	3.59427e-07	2.40121e-07	9.50449e-07	Faap100	0.00751342	0.122162	0.0288629	0.0424244	0.0338868	0.0226386	0.0896084	Faap100	-2.12416	-0.913064	-1.53966	-1.37238	-1.46997	-1.64515	-1.04765
P70166	Cpeb1	61.917	4.5157e-06	6.03284e-06	2.57062e-06	1.78412e-06	4.02427e-06			Cpeb1	0.279598	0.373536	0.159165	0.110467	0.249171			Cpeb1	-0.553465	-0.427668	-0.798153	-0.956766	-0.603503
Q68FG0	Zc4h2	26.244	4.53742e-07	7.5522e-07	1.40264e-07	1.2871e-06	5.332e-07	5.8505e-07	1.03173e-06	Zc4h2	0.011908	0.01982	0.00368108	0.0337787	0.0139933	0.0153541	0.0270768	Zc4h2	-1.92416	-1.7029	-2.43403	-1.47136	-1.85408	-1.81378	-1.5674
Q9QYR7;Q6Q2Z6	Acot3;Acot5	47.489		8.1548e-07	7.65314e-07	1.0357e-06		9.4438e-07		Acot3;Acot5		0.0387263	0.036344	0.0491843		0.0448477		Acot3;Acot5		-1.41199	-1.43957	-1.30817		-1.34826
Q921Y4	Mfsd5	49.679	3.48252e-07	1.19897e-06	5.75034e-07		4.35709e-07	4.7733e-07		Mfsd5	0.0173008	0.0595639	0.0285671		0.0216456	0.0237133		Mfsd5	-1.76193	-1.22502	-1.54413		-1.66463	-1.62501
Q80U56	Avl9	72.185	2.35075e-06	7.40489e-07	7.53833e-07	6.9761e-07	6.819e-07	5.63889e-07	6.51883e-07	Avl9	0.169689	0.0534522	0.0544154	0.050357	0.049223	0.0407043	0.0470562	Avl9	-0.770347	-1.27203	-1.26428	-1.29794	-1.30783	-1.39036	-1.32738
A1L3P4	Slc9a6	77.952	6.37292e-07	1.39692e-06	2.14854e-07	3.26663e-07	4.44879e-07	8.08745e-07		Slc9a6	0.0496782	0.108893	0.0167483	0.025464	0.0346792	0.0630433		Slc9a6	-1.30383	-0.963	-1.77603	-1.59407	-1.45993	-1.20036
Q8BVV7	Cep95	95.209							8.42847e-06	Cep95							0.802466	Cep95							-0.0955734
Q9DBU5	Rnf6	74.091		1.03913e-06	7.0072e-07		3.0897e-07	1.14855e-06		Rnf6		0.0769902	0.0519171		0.0228919	0.0850973		Rnf6		-1.11356	-1.28469		-1.64032	-1.07008
Q8BJ48	Nagpa	56.043	1.07985e-06	2.05899e-07	6.40559e-07	4.13436e-07	3.58411e-07			Nagpa	0.0605181	0.0115392	0.0358988	0.0231702	0.0200864			Nagpa	-1.21811	-1.93782	-1.44492	-1.63507	-1.6971
Q6PHU5	Sort1	91.199	1.1395e-06	8.34715e-07	2.85053e-07	1.31835e-07		5.47268e-08	4.97976e-07	Sort1	0.103921	0.0761251	0.0259966	0.0120232		0.00499103	0.0454149	Sort1	-0.983297	-1.11847	-1.58508	-1.91998		-2.30181	-1.3428
Q9D6W7	Cd164l2	18.22	2.64382e-05	8.04598e-07						Cd164l2	0.481705	0.0146598						Cd164l2	-0.317219	-1.83387
E9Q7N4	Dgkk	125.96	2.45242e-06		4.97849e-07		3.89082e-06	3.97656e-06	1.44906e-06	Dgkk	0.308907		0.0627091		0.490088	0.500888	0.182524	Dgkk	-0.510172		-1.20267		-0.309726	-0.30026	-0.738681
Q7TN98;Q812E0;Q7TN99	Cpeb4	80.121		5.91296e-07	5.65444e-07	3.27401e-07	7.85182e-07	1.27009e-06		Cpeb4		0.0473752	0.0453039	0.0262317	0.0629095	0.101761		Cpeb4		-1.32445	-1.34386	-1.58117	-1.20128	-0.992419
Q8K120	Nfatc4	95.781	3.51399e-07	2.69557e-08	5.36471e-07	1.50764e-07	1.78016e-06	4.94515e-07		Nfatc4	0.0336573	0.00258185	0.0513837	0.0144403	0.170506	0.0473651		Nfatc4	-1.47292	-2.58807	-1.28917	-1.84042	-0.768261	-1.32454
Q9CUX1	Prkrir	87.02	3.58437e-07		3.97055e-07	1.29181e-06	6.4166e-07	5.47718e-07	2.0773e-06	Prkrir	0.0311912		0.0345518	0.112413	0.0558372	0.0476624	0.180766	Prkrir	-1.50597		-1.46153	-0.949183	-1.25308	-1.32182	-0.742882
Q3V3Q7	Pacs2	94.931	8.21939e-07	1.03032e-06	1.93038e-07	2.64746e-07	7.47997e-07	3.60538e-07	4.10124e-07	Pacs2	0.0780275	0.0978094	0.0183253	0.0251326	0.0710082	0.0342262	0.0389335	Pacs2	-1.10775	-1.00962	-1.73695	-1.59976	-1.14869	-1.46564	-1.40968
P17141;J3QM38	Zfp37	67.226	4.63156e-06		6.79533e-07	1.48973e-08	4.42395e-07	1.37331e-07		Zfp37	0.311361		0.0456823	0.00100149	0.0297404	0.00923221		Zfp37	-0.506736		-1.34025	-2.99935	-1.52665	-2.03469
Q924H5	Rad51c	40.674	1.06763e-06	2.53393e-06	8.03001e-07		5.10616e-07	8.33358e-07		Rad51c	0.0434249	0.103065	0.0326613		0.0207688	0.033896		Rad51c	-1.36226	-0.986889	-1.48597		-1.68259	-1.46985
Q8C3Q9	Casp9	49.979	3.9461e-07	6.57456e-07		2.9328e-06				Casp9	0.0197222	0.032859		0.146578				Casp9	-1.70504	-1.48335		-0.83393
O35454	Clcn6	96.979	7.72942e-07	5.11418e-07	1.73717e-07	1.60075e-07	3.34588e-07	7.48788e-07		Clcn6	0.0749592	0.0495968	0.0168469	0.0155239	0.032448	0.0726167		Clcn6	-1.12518	-1.30455	-1.77348	-1.809	-1.48881	-1.13896
Q8K2Y9	Ccm2	49.917	2.94985e-07	8.99309e-07	5.8509e-08	1.56049e-07	2.28574e-08	1.92039e-06	6.40602e-07	Ccm2	0.0147248	0.0448908	0.00292059	0.00778949	0.00114097	0.0958601	0.0319769	Ccm2	-1.83195	-1.34784	-2.53453	-2.10849	-2.94272	-1.01836	-1.49516
Q9DA69	Ift43	23.501	1.80325e-06		6.17357e-08	3.85348e-07		8.96992e-08		Ift43	0.0423781		0.00145085	0.00905607		0.00210802		Ift43	-1.37286		-2.83838	-2.04306		-2.67612
Q80Y19	Arhgap11a	108.43	3.52379e-06	1.05994e-06	1.0463e-07	7.82122e-07	2.03067e-07	1.07412e-06		Arhgap11a	0.382085	0.114929	0.011345	0.0848055	0.0220185	0.116467		Arhgap11a	-0.41784	-0.93957	-1.94519	-1.07158	-1.65721	-0.933796
Q8R3P7;H3BLK7	Cluap1	47.952	4.58433e-07	4.8816e-07	5.95117e-07	4.06052e-07	4.36608e-07	1.63948e-06	1.42924e-07	Cluap1	0.0219828	0.0234082	0.028537	0.019471	0.0209362	0.0786162	0.00685351	Cluap1	-1.65792	-1.63063	-1.54459	-1.71061	-1.6791	-1.10449	-2.16409
Q9D8T0	Fam3a	25.393	5.14009e-07	4.50628e-07	4.35094e-07		1.06613e-06	3.25359e-07	7.24654e-07	Fam3a	0.0130522	0.0114428	0.0110483		0.0270722	0.00826184	0.0184011	Fam3a	-1.88431	-1.94147	-1.9567		-1.56748	-2.08292	-1.73516
P52633	Stat6	93.496	1.27643e-07				3.1148e-06			Stat6	0.0119341				0.291221			Stat6	-1.92321				-0.535777
P14106	C1qb	26.717	3.22716e-06							C1qb	0.0862201							C1qb	-1.06439
G5E8B9	Zbtb11	118.56	1.32807e-07	1.63874e-06			5.75598e-07	1.20683e-06		Zbtb11	0.0157456	0.194289			0.068243	0.143082		Zbtb11	-1.80284	-0.711551			-1.16594	-0.844415
Q8VE09	Ttc39c	65.444	1.06287e-06	1.28445e-06	3.02065e-06		1.92563e-07			Ttc39c	0.0695582	0.0840597	0.197683		0.0126021			Ttc39c	-1.15765	-1.07541	-0.70403		-1.89956
Q9WVL1	Ap4s1	16.817	6.87811e-07	1.85103e-07		7.15932e-07	3.12479e-06			Ap4s1	0.0115669	0.00311288		0.0120398	0.0525497			Ap4s1	-1.93678	-2.50684		-1.91938	-1.27943
Q9CQJ1	Higd2a	11.368	5.28239e-07	2.41844e-06	2.97806e-07					Higd2a	0.00600502	0.0274929	0.00338546					Higd2a	-2.22149	-1.56078	-2.47038
Q9QWH1;Q8CHP6	Phc2	89.798	1.6702e-06	8.25482e-07	7.75018e-07	4.58974e-07	3.09253e-07	2.25169e-07	2.06176e-07	Phc2	0.149981	0.0741266	0.0695951	0.041215	0.0277703	0.0202197	0.0185142	Phc2	-0.823964	-1.13003	-1.15742	-1.38494	-1.55642	-1.69423	-1.7325
P08032	Spta1	279.86	5.96624e-07		8.69509e-07	4.87725e-07	3.47605e-07	7.66012e-06	5.71558e-07	Spta1	0.166971		0.243341	0.136495	0.0972808	2.14376	0.159956	Spta1	-0.777359		-0.613785	-0.864884	-1.01197	0.331176	-0.795999
P98197	Atp11a	135.5	9.06352e-07	4.81014e-07	8.38231e-07	6.01268e-07	3.07759e-07	2.56378e-07	1.66727e-06	Atp11a	0.122811	0.0651774	0.11358	0.0814718	0.0417013	0.0347393	0.225915	Atp11a	-0.910764	-1.1859	-0.944697	-1.08899	-1.37985	-1.45918	-0.646055
Q6P073	Ube2j2	28.954	9.22832e-07			1.1886e-06	5.5136e-07	2.4773e-06		Ube2j2	0.0267197			0.0344147	0.0159641	0.0717277		Ube2j2	-1.57317			-1.46326	-1.79686	-1.14431
Q60793	Klf4	51.88	9.07439e-08	5.49836e-07	4.52058e-07	7.08707e-07		1.38697e-06	1.26477e-06	Klf4	0.00470779	0.0285255	0.0234528	0.0367677		0.0719558	0.0656165	Klf4	-2.32718	-1.54477	-1.62981	-1.43453		-1.14293	-1.18299
Q4VBD2	Tapt1	63.893	1.36736e-06	4.19054e-08	3.83618e-07	2.09764e-07	3.65656e-07	1.94031e-07	1.20687e-06	Tapt1	0.0873645	0.00267746	0.0245105	0.0134025	0.0233628	0.0123972	0.0771106	Tapt1	-1.05866	-2.57228	-1.61065	-1.87282	-1.63147	-1.90667	-1.11289
Q3U1C6	Tatdn3	32.436	5.12915e-07			6.00142e-07	5.93291e-07	1.89176e-06		Tatdn3	0.0166369			0.0194662	0.019244	0.0613612		Tatdn3	-1.77893			-1.71072	-1.7157	-1.21211
E9Q9R9	Dlg5	214.38	1.26821e-06	2.80574e-07	3.34008e-07		6.12495e-08	2.00216e-07	6.41311e-08	Dlg5	0.271878	0.0601494	0.0716046		0.0131307	0.0429224	0.0137484	Dlg5	-0.565626	-1.22077	-1.14506		-1.88171	-1.36732	-1.86175
P13597	Icam1	58.844	4.88376e-07	5.94013e-07	7.16781e-07	4.01043e-07	4.68901e-07	3.72552e-08	4.78635e-07	Icam1	0.028738	0.0349541	0.0421783	0.023599	0.027592	0.00219224	0.0281648	Icam1	-1.54154	-1.4565	-1.37491	-1.62711	-1.55922	-2.65911	-1.55029
E9Q474	Akap13	306	3.4526e-07	2.94646e-07	3.21851e-07	3.83001e-07	8.11571e-08	2.42912e-06	3.47219e-07	Akap13	0.10565	0.0901618	0.0984865	0.117198	0.0248341	0.743312	0.106249	Akap13	-0.976132	-1.04498	-1.00662	-0.931079	-1.60495	-0.128829	-0.973675
E9Q1N0	4932431P20Rik	357.47	2.06096e-07	1.27984e-06	9.04244e-08	2.05936e-06	2.31659e-07	8.06476e-07	1.01816e-07	4932431P20Rik	0.0736733	0.457506	0.032324	0.736159	0.082811	0.288291	0.0363963	4932431P20Rik	-1.13269	-0.339604	-1.49047	-0.133028	-1.08191	-0.540169	-1.43894
Q8BGR8	Gskip	15.642						3.95499e-06		Gskip						0.061864		Gskip						-1.20856
A2AL36	Cntrl	268.88	1.32641e-07	9.52947e-08	7.06411e-08	7.80183e-06	2.04089e-06	3.59788e-06	1.54516e-07	Cntrl	0.0356646	0.0256228	0.018994	2.09776	0.548753	0.967398	0.0415463	Cntrl	-1.44776	-1.59137	-1.72138	0.321755	-0.260623	-0.0143948	-1.38147
Q6P9S0	Mtss1l	76.843	1.96407e-07	4.419e-05	3.03811e-07		3.121e-06			Mtss1l	0.0150925	3.39569	0.0233457		0.239827			Mtss1l	-1.82124	0.530928	-1.63179		-0.620102
CON__Q9N2I2	0	45.296	3.17558e-06	1.26685e-06	1.74955e-06			3.87966e-06		0	0.143841	0.0573833	0.0792475			0.175733		0	-0.842117	-1.24121	-1.10101			-0.755147
Q921U8	Smtn	100.29	4.36788e-06	5.63457e-07	8.40077e-08	2.0279e-07	1.22163e-07	6.97488e-07	4.57938e-07	Smtn	0.438054	0.0565091	0.00842514	0.0203378	0.0122517	0.0699511	0.0459266	Smtn	-0.358472	-1.24788	-2.07442	-1.6917	-1.9118	-1.15521	-1.33794
O35261	E2f3	48.757	7.30096e-07		6.78539e-07		2.14204e-06			E2f3	0.0355973		0.0330835		0.10444			E2f3	-1.44858		-1.48039		-0.981135
Q8BQ33	Ticrr	208.33	1.88053e-06	2.18447e-07	2.35205e-07	1.24113e-07	5.95413e-07	4.64771e-07		Ticrr	0.391771	0.045509	0.0490002	0.0258565	0.124042	0.0968258		Ticrr	-0.406968	-1.3419	-1.3098	-1.58743	-0.90643	-1.01401
Q8R4I4	Gtf2a1l	51.524	2.715e-06	3.24051e-06						Gtf2a1l	0.139888	0.166964						Gtf2a1l	-0.85422	-0.777376
Q66JQ7	Casc5	179.33	2.83867e-07	3.03877e-07	5.72265e-07	5.02808e-07	1.03046e-06	1.2621e-06	2.34937e-07	Casc5	0.0509059	0.0544943	0.102624	0.0901685	0.184793	0.226332	0.0421313	Casc5	-1.29323	-1.26365	-0.98875	-1.04495	-0.733315	-0.645253	-1.3754
Q8C4X2	Csnk1g3	48.937		1.96725e-06	4.4276e-07	1.2289e-06				Csnk1g3		0.0962714	0.0216673	0.0601386				Csnk1g3		-1.0165	-1.66419	-1.22085
Q91WJ7	Spats2l	61.668	4.83834e-07	6.07899e-07		3.71657e-07	1.12983e-07	1.1903e-06		Spats2l	0.0298371	0.0374879		0.0229194	0.00696746	0.0734037		Spats2l	-1.52524	-1.42611		-1.6398	-2.15693	-1.13428
Q8BPI1	Dnaaf2	88.326	8.08382e-07	3.01317e-06		1.1305e-07		3.24021e-07	9.99839e-07	Dnaaf2	0.0714012	0.266142		0.00998525		0.0286195	0.0883118	Dnaaf2	-1.14629	-0.574887		-2.00064		-1.54334	-1.05398
Q5SYL3	Kiaa0100	254.47	3.15276e-07	7.6994e-07	1.28954e-08	6.67232e-07	5.94226e-07	8.67435e-07	1.05284e-07	Kiaa0100	0.0802284	0.195927	0.00328149	0.16979	0.151213	0.220736	0.0267917	Kiaa0100	-1.09567	-0.707907	-2.48393	-0.770087	-0.820411	-0.656127	-1.572
Q9JLB9	Pvrl3	60.582	9.4521e-07	1.62983e-06	2.43232e-06	1.0908e-07		1.05536e-07		Pvrl3	0.0572627	0.0987384	0.147355	0.0066083		0.00639361		Pvrl3	-1.24213	-1.00551	-0.831635	-2.17991		-2.19425
Q5RKR3	Islr2	79.757	2.86079e-07	4.5135e-07	1.39823e-06	5.17027e-08	5.66177e-07	5.84112e-07	2.89016e-07	Islr2	0.0228168	0.0359983	0.111519	0.00412365	0.0451565	0.0465871	0.023051	Islr2	-1.64174	-1.44372	-0.952651	-2.38472	-1.34528	-1.33173	-1.63731
G5E8P0	Tubgcp6	197.19	2.867e-07	1.62707e-06	1.76043e-07		1.2958e-07		1.88507e-07	Tubgcp6	0.0565343	0.320843	0.0347138		0.0255519		0.0371717	Tubgcp6	-1.24769	-0.493708	-1.4595		-1.59258		-1.42979
E9Q309	Cep350	346.45	3.07812e-07	1.94916e-07	8.44038e-08	4.04741e-06	7.00277e-08	8.74101e-08	8.16353e-07	Cep350	0.106641	0.0675288	0.0292417	1.40223	0.0242611	0.0302832	0.282825	Cep350	-0.972074	-1.17051	-1.534	0.146818	-1.61509	-1.5188	-0.548482
Q91YI6	Papd4	55.933	3.40982e-07	3.33404e-07	9.68154e-08	1.31248e-06	1.09182e-06	1.11465e-07	8.3322e-07	Papd4	0.0190722	0.0186483	0.00541518	0.073411	0.061069	0.00623455	0.0466045	Papd4	-1.7196	-1.72936	-2.26639	-1.13424	-1.21418	-2.20519	-1.33157
Q00262	Stx2	33.177	1.41495e-05	1.86943e-06	1.78515e-06	6.00179e-06	1.31292e-06	1.20707e-06		Stx2	0.469438	0.062022	0.0592261	0.199121	0.0435588	0.040047		Stx2	-0.328421	-1.20745	-1.22749	-0.700882	-1.36092	-1.39743
Q9D9I4	Tbc1d20	45.824	1.19274e-06	3.84436e-06	1.40546e-06	1.45683e-06		1.71984e-07		Tbc1d20	0.0546559	0.176164	0.0644039	0.066758		0.00788102		Tbc1d20	-1.26236	-0.754083	-1.19109	-1.1755		-2.10342
Q8C0I4	Epc2	90.959	2.4367e-06	1.01226e-07	3.52575e-07	9.94688e-08	2.16815e-07	2.53227e-07		Epc2	0.22164	0.00920746	0.0320699	0.00904758	0.0197213	0.0230332		Epc2	-0.654353	-2.03586	-1.4939	-2.04347	-1.70507	-1.63764
CON__P28800	0	54.71	7.8397e-07			1.01275e-06		2.99249e-06		0	0.042891			0.0554077		0.163719		0	-1.36763			-1.25643		-0.785901
Q8VDU0	Gpsm2	75.59	2.55308e-07		7.53507e-07	3.70952e-07	8.42252e-07	1.60308e-06	2.5087e-08	Gpsm2	0.0192988		0.0569576	0.0280403	0.0636659	0.121177	0.00189633	Gpsm2	-1.71447		-1.24445	-1.55222	-1.19609	-0.91658	-2.72209
Q3UYK3	Tbc1d9	143.02	4.66007e-07		2.74085e-06					Tbc1d9	0.0666484		0.391997					Tbc1d9	-1.17621		-0.406717
Q62388	Atm	349.41	1.0501e-06	3.82129e-07	9.8929e-08	7.47306e-08	3.2256e-07	2.75956e-07	2.93577e-07	Atm	0.366914	0.13352	0.0345668	0.0261116	0.112706	0.0964219	0.102579	Atm	-0.435436	-0.874454	-1.46134	-1.58317	-0.948055	-1.01582	-0.988943
O88935	Syn1	74.096	3.34396e-07	5.62675e-06	1.85075e-06	2.03853e-06		3.34919e-07	7.47332e-07	Syn1	0.0247774	0.416919	0.137133	0.151047		0.0248162	0.0553743	Syn1	-1.60594	-0.379948	-0.862859	-0.820888		-1.60527	-1.25669
F8VPN4	Agl	174.29	3.97003e-07	1.14468e-07	1.23074e-06	9.43289e-07	2.39564e-08	9.00112e-06	7.51714e-08	Agl	0.0691936	0.0199506	0.214505	0.164406	0.00417536	1.56881	0.0131016	Agl	-1.15993	-1.70004	-0.668562	-0.784083	-2.37931	0.195569	-1.88268
P16951	Atf2	52.297	5.18657e-07	3.90431e-07	1.43345e-06	5.79598e-07	9.31832e-07	2.88743e-07	2.71325e-08	Atf2	0.0271242	0.0204184	0.074965	0.0303112	0.048732	0.0151004	0.00141895	Atf2	-1.56664	-1.68998	-1.12514	-1.5184	-1.31219	-1.82101	-2.84803
Q91YQ1	Rab29	23.089		2.99908e-06		1.63416e-06		2.16637e-06		Rab29		0.0692458		0.0377312		0.0500193		Rab29		-1.15961		-1.4233		-1.30086
Q8BYH3	Trmt13	54.26	1.56184e-06	3.00811e-06	2.15982e-07	8.29504e-08		1.13742e-06	6.40022e-07	Trmt13	0.0847452	0.16322	0.0117192	0.00450089		0.0617165	0.0347276	Trmt13	-1.07189	-0.787227	-1.9311	-2.3467		-1.2096	-1.45932
Q6P6J4	Alkbh2	27.129	2.6375e-06					2.25735e-07		Alkbh2	0.0715527					0.00612396		Alkbh2	-1.14537					-2.21297
B1AVZ0	Uprt	34.278	2.65003e-07	8.06206e-07	6.05552e-07	2.07747e-07	8.93406e-08	2.26047e-06		Uprt	0.00908376	0.0276351	0.0207571	0.00712116	0.00306242	0.0774844		Uprt	-2.04173	-1.55854	-1.68283	-2.14745	-2.51394	-1.11079
Q9R0N7	Syt7	45.472	3.11376e-06	2.71067e-07	6.27704e-08					Syt7	0.141589	0.012326	0.0028543					Syt7	-0.848971	-1.90918	-2.5445
Q8BG28	B3galnt2	57.218	8.05001e-07	2.98678e-07	7.60124e-07	2.76487e-07	2.08447e-07	9.60958e-07	2.0736e-07	B3galnt2	0.0460606	0.0170898	0.0434928	0.01582	0.0119269	0.0549841	0.0118647	B3galnt2	-1.33667	-1.76726	-1.36158	-1.80079	-1.92347	-1.25976	-1.92574
Q6TYB5	Fez2	39.1	2.20082e-07	3.34793e-06		4.11735e-07		3.31767e-06		Fez2	0.00860521	0.130904		0.0160988		0.129721		Fez2	-2.06524	-0.883047		-1.79321		-0.886989
Q66JZ4	TCAIM	57.401	3.46298e-06							TCAIM	0.198778							TCAIM	-0.701631
Q9JJF9	Sppl2a	58.128	4.30072e-06	9.29489e-07	7.6368e-07				5.8846e-06	Sppl2a	0.249992	0.0540293	0.0443912				0.34206	Sppl2a	-0.602074	-1.26737	-1.3527				-0.465898
Q812G0	Mgat4a	61.479	1.04076e-05	2.10748e-06	3.9046e-06					Mgat4a	0.639847	0.129566	0.240051					Mgat4a	-0.193924	-0.887509	-0.619696
Q61772	Epha7	111.86			9.76933e-07	3.39994e-06	2.40334e-06	9.06609e-08		Epha7			0.10928	0.380317	0.268838	0.0101413		Epha7			-0.96146	-0.419854	-0.57051	-1.99391
B2KF50	Uhrf1bp1	157.01	3.96445e-07	5.76685e-07	9.21488e-07	1.14985e-06	2.22598e-07	1.46482e-07	8.42859e-07	Uhrf1bp1	0.0622459	0.0905452	0.144683	0.180538	0.0349502	0.0229992	0.132337	Uhrf1bp1	-1.20589	-1.04313	-0.839583	-0.743431	-1.45655	-1.63829	-0.878318
Q9CZW2	Cenpn	39.24	1.53494e-06		1.84467e-06					Cenpn	0.0602312		0.0723847					Cenpn	-1.22018		-1.14035
Q9D103	Ifitm1	11.524	2.70505e-05	2.39011e-06	6.50357e-06	5.24385e-06	1.17241e-05	6.78993e-06	2.16491e-06	Ifitm1	0.311729	0.0275436	0.0749471	0.0604301	0.135109	0.0782472	0.0249484	Ifitm1	-0.506222	-1.55998	-1.12525	-1.21875	-0.869317	-1.10653	-1.60296
Q8BH48	Ubap1	55.028	1.46197e-06	1.97825e-07	4.49972e-07	7.33558e-07		2.20577e-07	1.99061e-07	Ubap1	0.0804493	0.0108859	0.024761	0.0403663		0.0121379	0.0109539	Ubap1	-1.09448	-1.96313	-1.60623	-1.39398		-1.91586	-1.96043
Q6DFV3	Arhgap21	215.74	5.89514e-07	3.86597e-07	1.89404e-07	2.06379e-07	3.6993e-07	2.40738e-07	1.27486e-06	Arhgap21	0.127182	0.0834044	0.040862	0.0445242	0.0798088	0.0519368	0.275037	Arhgap21	-0.895575	-1.07881	-1.38868	-1.3514	-1.09795	-1.28452	-0.560608
O89001	Cpd	152.4	1.05175e-06	1.7658e-07	1.10722e-07	2.89613e-07	8.8188e-07	3.94599e-07	4.62138e-07	Cpd	0.160286	0.0269108	0.016874	0.0441371	0.134399	0.0601368	0.0704298	Cpd	-0.795104	-1.57007	-1.77278	-1.3552	-0.871606	-1.22086	-1.15224
Q8R4H2	Arhgef12	172.35	5.30635e-08	1.38747e-06	4.11024e-07	1.47501e-06	3.78242e-07	1.77834e-07		Arhgef12	0.0091455	0.239131	0.07084	0.254217	0.06519	0.0306497		Arhgef12	-2.03879	-0.621364	-1.14972	-0.594795	-1.18582	-1.51357
Q76LL6	Fhod3	175.65	4.68994e-07			4.58695e-07	2.01141e-06	8.42854e-07	1.64935e-06	Fhod3	0.0823788			0.0805698	0.353304	0.148047	0.289709	Fhod3	-1.08418			-1.09383	-0.451852	-0.8296	-0.538038
Q149L6	Dnajb14	42.325	3.29265e-07	2.27301e-07	3.86347e-07	6.87311e-07	2.29396e-06			Dnajb14	0.0139362	0.00962049	0.0163521	0.0290904	0.0970917			Dnajb14	-1.85586	-2.0168	-1.78643	-1.53625	-1.01282
Q8K007	Sulf1	100.92	3.05128e-07	1.03696e-06	9.75849e-08	2.87801e-07	3.18489e-07	2.0343e-07	9.49357e-07	Sulf1	0.0307935	0.10465	0.00984827	0.0290449	0.0321419	0.0205302	0.0958092	Sulf1	-1.51154	-0.98026	-2.00664	-1.53693	-1.49293	-1.68761	-1.01859
Q8BIK4	Dock9	235.31	7.60741e-07	1.95206e-07	1.96651e-07	5.53818e-08	1.49074e-06	3.19408e-07		Dock9	0.17901	0.045934	0.0462738	0.0130319	0.350787	0.07516		Dock9	-0.747123	-1.33787	-1.33466	-1.88499	-0.454956	-1.12401
P68181	Prkacb	40.707	1.99233e-07	3.89936e-07	1.70781e-07		3.58562e-07	2.17133e-06		Prkacb	0.00811019	0.0158731	0.00695197		0.014596	0.0883885		Prkacb	-2.09097	-1.79934	-2.15789		-1.83577	-1.0536
Q8CFL8	Zswim3	79.132	4.39233e-06	1.47665e-06						Zswim3	0.347574	0.11685						Zswim3	-0.458953	-0.932371
Q3UHC1	Rapgef1	136.48	4.84871e-07	7.90937e-07	5.26027e-07	3.43448e-07		7.25004e-07	3.55935e-08	Rapgef1	0.0661752	0.107947	0.0717922	0.0468738		0.0989486	0.0048578	Rapgef1	-1.1793	-0.966789	-1.14392	-1.32907		-1.00459	-2.31356
Q7TN02	Med26	64.679	5.90956e-07	2.34105e-06	6.22165e-07	1.31177e-06	1.07599e-06	4.6251e-06	2.35009e-05	Med26	0.0382225	0.151417	0.040241	0.084844	0.0695942	0.299147	1.52002	Med26	-1.41768	-0.819826	-1.39533	-1.07138	-1.15743	-0.524116	0.181848
Q6S5J6	Krit1	83.981	2.42881e-07	7.35259e-07	7.69043e-07	4.41418e-07	5.38882e-07	7.50777e-07	1.0284e-06	Krit1	0.0203974	0.0617478	0.064585	0.0370707	0.0452558	0.063051	0.0863661	Krit1	-1.69043	-1.20938	-1.18987	-1.43097	-1.34433	-1.20031	-1.06366
Q8VCS3	Fam20b	46.58	1.04211e-06	1.9595e-07	2.9973e-07	2.70597e-07	2.51165e-07	1.4972e-06		Fam20b	0.0485414	0.00912735	0.0139614	0.0126044	0.0116993	0.0697396		Fam20b	-1.31389	-2.03966	-1.85507	-1.89948	-1.93184	-1.15652
D2EAC2	Zbed6	109.15	1.68716e-06	9.31008e-08	2.69547e-07		9.77036e-08	2.74778e-08		Zbed6	0.184154	0.010162	0.0294211		0.0106643	0.0029992		Zbed6	-0.734819	-1.99302	-1.53134		-1.97207	-2.52299
P63216	Gng3	8.3047	8.11581e-06					2.03086e-06	3.07726e-06	Gng3	0.0673993					0.0168657	0.0255557	Gng3	-1.17134					-1.773	-1.59251
Q9D2L9	Fam111a	69.948	1.26337e-06	4.48112e-07	1.37666e-06	3.5448e-07	5.37264e-08	4.59996e-08	8.85014e-08	Fam111a	0.0883704	0.0313445	0.0962949	0.0247952	0.00375805	0.00321758	0.0061905	Fam111a	-1.05369	-1.50384	-1.0164	-1.60563	-2.42504	-2.49247	-2.20827
E9QAS7	Inpp5a	48.812	1.99909e-06	1.71548e-07			7.15273e-08		2.05073e-06	Inpp5a	0.0975795	0.0083736			0.00349139		0.1001	Inpp5a	-1.01064	-2.07709			-2.457		-0.999564
O08789	Mnt	63.273		3.16255e-07	2.9835e-07	3.44852e-07	4.92993e-07	2.61422e-07	9.2238e-07	Mnt		0.0200104	0.0188775	0.0218199	0.0311932	0.0165409	0.0583617	Mnt		-1.69874	-1.72406	-1.66115	-1.50594	-1.78144	-1.23387
Q8R179	Kbtbd4	59.856	5.08262e-07	3.3444e-07	1.25558e-06	3.30013e-07	1.00965e-06	2.9245e-07		Kbtbd4	0.0304225	0.0200182	0.0751542	0.0197532	0.0604338	0.0175049		Kbtbd4	-1.5168	-1.69857	-1.12405	-1.70436	-1.21872	-1.75684
Q9WVL6	Extl3	104.47	1.67909e-06	1.18086e-06	3.2013e-07	9.47673e-07	2.06175e-06	1.3511e-06	1.7274e-05	Extl3	0.175414	0.123364	0.0334439	0.0990034	0.215391	0.141149	1.80461	Extl3	-0.755936	-0.908811	-1.47568	-1.00435	-0.666773	-0.850322	0.256384
Q8R071	Itpka	50.934	1.1177e-06	1.42348e-06	4.22647e-07	2.25253e-07	1.95633e-06		8.25335e-07	Itpka	0.056929	0.0725036	0.0215271	0.011473	0.0996436		0.0420376	Itpka	-1.24467	-1.13964	-1.66701	-1.94032	-1.00155		-1.37636
Q8CG03	Pde5a	98.406		2.87516e-06	2.84719e-07	6.45207e-07				Pde5a		0.282933	0.028018	0.0634923				Pde5a		-0.548316	-1.55256	-1.19728
Q3U0J8	Tbc1d2b	109.95	9.2779e-07	3.54855e-06					7.39561e-08	Tbc1d2b	0.102011	0.390163					0.00813148	Tbc1d2b	-0.991355	-0.408754					-2.08983
E9Q6S4	Gm17067	41.541	3.8201e-07	6.40746e-07	7.64555e-07	1.3624e-06	1.20242e-07	3.70394e-07	4.25662e-07	Gm17067	0.0158691	0.0266172	0.0317604	0.0565953	0.00499495	0.0153866	0.0176824	Gm17067	-1.79945	-1.57484	-1.49811	-1.24722	-2.30147	-1.81286	-1.75246
P34914	Ephx2	62.515	1.8188e-06	5.48989e-08	1.46052e-08	2.78091e-08	8.9134e-08	2.14026e-08		Ephx2	0.113702	0.003432	0.000913046	0.00173848	0.00557221	0.00133798		Ephx2	-0.94423	-2.46445	-3.03951	-2.75983	-2.25397	-2.87355
O08602;O08603;Q9CZQ6;O08604	Raet1a;Raet1b	28.616	4.9969e-06	1.18474e-05	1.30363e-07	3.88125e-06	6.76224e-07	3.45194e-07		Raet1a;Raet1b	0.142991	0.339026	0.00373047	0.111066	0.0193508	0.00987808		Raet1a;Raet1b	-0.84469	-0.469767	-2.42824	-0.95442	-1.7133	-2.00533
P20357	Map2	199.13	6.04609e-07	4.71645e-06	8.92475e-07	6.86001e-07	8.04254e-07	9.82474e-07	1.06175e-06	Map2	0.120396	0.939186	0.177719	0.136603	0.160151	0.19564	0.211426	Map2	-0.919389	-0.0272484	-0.750267	-0.864539	-0.79547	-0.708542	-0.674841
Q61161	Map4k2	91.264	5.43803e-06	7.48567e-07	6.80258e-08	4.66016e-07		3.11098e-07		Map4k2	0.496296	0.0683172	0.00620831	0.0425305		0.028392		Map4k2	-0.304259	-1.16547	-2.20703	-1.3713		-1.5468
Q8CCA0	Dcun1d4	33.939	2.23633e-07	1.13687e-06	1.24232e-07	4.5762e-07	1.66588e-06	9.46594e-07		Dcun1d4	0.00758989	0.0385841	0.00421631	0.0155312	0.0565382	0.0321264		Dcun1d4	-2.11976	-1.41359	-2.37507	-1.8088	-1.24766	-1.49314
Q91X84	Crtc3	67.026	1.22202e-06	4.35808e-07	8.83712e-07		7.73674e-07			Crtc3	0.0819068	0.0292105	0.0592317		0.0518563			Crtc3	-1.08668	-1.53446	-1.22745		-1.2852
Q8CDJ3	Atg14	55.388	1.62426e-06	4.706e-07			1.18978e-06	1.05311e-06	6.15636e-06	Atg14	0.0899643	0.0260656			0.0658997	0.0583298	0.340988	Atg14	-1.04593	-1.58393			-1.18112	-1.23411	-0.467261
Q91YN9	Bag2	23.473		1.70844e-06			8.82665e-07	2.48232e-07	1.81756e-06	Bag2		0.0401023			0.0207188	0.00582675	0.0426635	Bag2		-1.39683			-1.68364	-2.23457	-1.36994
Q9D281	Fam114a1	61.012	5.14009e-07	7.36745e-07	2.76266e-07		3.37469e-07	7.57144e-07		Fam114a1	0.0313607	0.0449503	0.0168555		0.0205897	0.0461948		Fam114a1	-1.50361	-1.34727	-1.77326		-1.68635	-1.33541
Q8BP97	Rhbdd3	40.933	2.45326e-07	2.37874e-07				3.87282e-06		Rhbdd3	0.0100419	0.0097369				0.158526		Rhbdd3	-1.99818	-2.01158				-0.799899
Q9JJ59	Abcb9	83.962	1.48402e-06	5.27101e-07	4.49026e-08	1.09599e-06	1.82194e-06			Abcb9	0.124601	0.0442565	0.00377012	0.0920217	0.152974			Abcb9	-0.904478	-1.35402	-2.42365	-1.03611	-0.815382
Q91ZS8	Adarb1	78		3.7386e-06						Adarb1		0.291611						Adarb1		-0.535197
Q6ZQ89	43165	102.27	2.60692e-06		3.65954e-07	2.54264e-06	1.22708e-06	9.31061e-07		43165	0.266609		0.0374262	0.260036	0.125494	0.0952196		43165	-0.574124		-1.42682	-0.584966	-0.901379	-1.02127
Q6P2L7	Casc4	49.408	1.43872e-06	6.67593e-07	6.92938e-07		1.02012e-06			Casc4	0.0710844	0.0329844	0.0342367		0.050402			Casc4	-1.14823	-1.48169	-1.46551		-1.29755
Q5D1E7	Zc3h12a	65.597	9.13289e-07	2.92742e-07			5.51638e-07	3.87958e-06	1.68117e-07	Zc3h12a	0.059909	0.019203			0.0361858	0.254488	0.011028	Zc3h12a	-1.22251	-1.71663			-1.44146	-0.594332	-1.9575
Q9D5J6	Shpk	51.302	1.75295e-06		3.61095e-07			1.25801e-07		Shpk	0.08993		0.0185249			0.00645385		Shpk	-1.0461		-1.73224			-2.19018
Q8BXA1	Golim4	76.784	7.62035e-07	6.94051e-07	6.0937e-07	9.15619e-08	1.16889e-06	6.71197e-07		Golim4	0.0585121	0.053292	0.0467899	0.00703049	0.089752	0.0515372		Golim4	-1.23275	-1.27334	-1.32985	-2.15301	-1.04696	-1.28788
P58069	Rasa2	96.4	7.79395e-07	8.32972e-08	1.01185e-06	7.75909e-07	3.93137e-07	4.50541e-07		Rasa2	0.0751336	0.00802985	0.0975419	0.0747976	0.0378984	0.0434322		Rasa2	-1.12417	-2.09529	-1.01081	-1.12611	-1.42138	-1.36219
P61793	Lpar1	41.119	2.27801e-06	2.06825e-07		1.84035e-07		2.14016e-07		Lpar1	0.0936695	0.00850445		0.00756734		0.00880011		Lpar1	-1.0284	-2.07035		-2.12106		-2.05551
Q91X88	Pomgnt1	75.109	1.16294e-06		4.45587e-07	3.69104e-07	1.30774e-06	1.64041e-06		Pomgnt1	0.0873469		0.0334676	0.027723	0.0982228	0.12321		Pomgnt1	-1.05875		-1.47538	-1.55716	-1.00779	-0.909356
Q9QYI5	Dnajb2	30.614	3.19418e-06	2.10755e-06	9.21292e-07			5.33235e-07		Dnajb2	0.0977866	0.0645206	0.0282044			0.0163245		Dnajb2	-1.00972	-1.1903	-1.54968			-1.78716
Q9QXY6	Ehd3	60.82		6.52734e-06		1.68091e-06		5.2433e-06	1.93627e-05	Ehd3		0.396993		0.102233		0.318898	1.17764	Ehd3		-0.401217		-0.99041		-0.496349	0.0710124
O09158;D3Z2W7;D3YYZ0	Cyp3a25;Cyp3a59	58.121		6.15869e-06	1.49274e-06			9.01264e-07		Cyp3a25;Cyp3a59		0.357949	0.0867594			0.0523823		Cyp3a25;Cyp3a59		-0.446179	-1.06168			-1.28082
O35491	Clk2	59.986	2.08795e-06				5.66752e-07			Clk2	0.125248				0.0339972			Clk2	-0.902229				-1.46856
Q91VK4	Itm2c	30.482	8.98243e-07	9.14751e-07			3.57744e-07	4.6825e-07	3.42943e-06	Itm2c	0.0273802	0.0278834			0.0109048	0.0142732	0.104536	Itm2c	-1.56256	-1.55465			-1.96238	-1.84548	-0.980735
Q63739	Ptp4a1	19.815	2.37187e-06	1.68534e-06		5.58012e-07	2.61059e-06	7.43273e-07		Ptp4a1	0.0469985	0.0333951		0.011057	0.0517288	0.0147279		Ptp4a1	-1.32792	-1.47632		-1.95636	-1.28627	-1.83186
A2AWT3	Atxn7l3	38.594	3.5583e-07		6.87807e-06	3.04115e-07			3.5759e-06	Atxn7l3	0.0137329		0.265452	0.011737			0.138008	Atxn7l3	-1.86224		-0.576013	-1.93044			-0.860095
Q6NZL0;REV__Q9CWY8	Soga3	103.48	4.69874e-07	8.00526e-07	1.79673e-07	6.36213e-08	2.42643e-07	7.86045e-08	5.31445e-07	Soga3	0.0486226	0.0828384	0.0185925	0.00658354	0.0251087	0.008134	0.054994	Soga3	-1.31316	-1.08177	-1.73066	-2.18154	-1.60018	-2.0897	-1.25969
Q8C6K9	Col6a6	246.32	1.33047e-06		2.00131e-06	1.69747e-08	6.2803e-07	3.82555e-07	4.96819e-07	Col6a6	0.327722		0.492962	0.0041812	0.154696	0.0942309	0.122376	Col6a6	-0.484495		-0.307186	-2.3787	-0.81052	-1.02581	-0.912302
Q9D404	Oxsm	48.627	1.98351e-06	6.61401e-07	4.21481e-07	7.70477e-08	5.45139e-07	1.19764e-06	1.46931e-07	Oxsm	0.0964523	0.0321619	0.0204954	0.0037466	0.0265085	0.0582377	0.00714482	Oxsm	-1.01569	-1.49266	-1.68834	-2.42636	-1.57662	-1.2348	-2.14601
Q9Z0F4	Cib1	21.763	3.83674e-07				1.42299e-06	2.62918e-06		Cib1	0.0083499				0.0309686	0.0572189		Cib1	-2.07832				-1.50908	-1.24246
Q0KL02	Trio	347.86	3.06698e-07	3.06837e-07	2.75307e-07	1.43246e-06	2.45354e-07	1.89122e-07	2.82346e-07	Trio	0.106688	0.106736	0.0957682	0.498297	0.0853488	0.0657881	0.0982169	Trio	-0.971885	-0.971687	-1.01878	-0.302512	-1.0688	-1.18185	-1.00781
Q8BUY8	Gprasp2	92.801	4.51828e-07	5.36069e-07	6.42891e-07	2.83905e-07	2.51466e-07	2.12665e-07	2.91564e-07	Gprasp2	0.0419301	0.0497478	0.0596609	0.0263466	0.0233363	0.0197355	0.0270575	Gprasp2	-1.37747	-1.30323	-1.22431	-1.57927	-1.63197	-1.70475	-1.56771
Q99LH2	Ptdss1	55.603	5.47844e-07	1.43026e-06		1.06258e-06	2.55411e-06	1.84869e-06		Ptdss1	0.0304618	0.0795266		0.0590824	0.142016	0.102793		Ptdss1	-1.51624	-1.09949		-1.22854	-0.847663	-0.988038
Q8K4Q8	Colec12	81.303			3.58084e-06					Colec12			0.291133					Colec12			-0.535908
Q3UMM4	Cdk10	40.96	1.08387e-06		5.82641e-07	9.08868e-07		5.68992e-07		Cdk10	0.0443953		0.023865	0.0372272		0.0233059		Cdk10	-1.35266		-1.62224	-1.42914		-1.63253
Q6A070	Fam179b	194.91	1.09766e-06	4.40026e-07	3.01757e-07	3.95761e-07	2.49137e-07			Fam179b	0.213945	0.0857654	0.0588155	0.0771378	0.0485594			Fam179b	-0.669698	-1.06669	-1.23051	-1.11273	-1.31373
P86048	Rpl10l	24.558							5.73092e-06	Rpl10l							0.14074	Rpl10l							-0.851583
Q3U3E2	Fam117b	61.344	1.69371e-06	6.59904e-07	8.25212e-07	8.99122e-07	2.20674e-07	1.75294e-06		Fam117b	0.103899	0.0404811	0.0506218	0.0551557	0.013537	0.107532		Fam117b	-0.983388	-1.39275	-1.29566	-1.25841	-1.86848	-0.968461
A2AFI6	Gm364	77.299		8.1752e-07	8.24339e-07	1.40147e-06	4.91855e-07	2.22952e-07		Gm364		0.0631935	0.0637206	0.108332	0.0380199	0.0172339		Gm364		-1.19933	-1.19572	-0.965242	-1.41999	-1.76362
Q8BHK0	Pnma2	41.201	8.04612e-07	6.70407e-07	2.23847e-06	1.43032e-06	1.80188e-06	1.71203e-06	3.7158e-06	Pnma2	0.0331508	0.0276214	0.0922274	0.0589305	0.0742394	0.0705373	0.153095	Pnma2	-1.47951	-1.55875	-1.03514	-1.22966	-1.12937	-1.15158	-0.81504
Q8CG79	Tp53bp2	125.3	2.11206e-06	1.97784e-06	1.41771e-07	8.6497e-08	3.52845e-07	3.97619e-07	3.74723e-07	Tp53bp2	0.264641	0.247823	0.0177639	0.0108381	0.0442115	0.0498217	0.0469527	Tp53bp2	-0.577343	-0.605858	-1.75046	-1.96505	-1.35447	-1.30258	-1.32834
P58801	Ripk2	60.399	1.5462e-06	8.6466e-07	7.93848e-07	1.54239e-07	2.26028e-07	6.33376e-07	3.09024e-07	Ripk2	0.0933891	0.0522246	0.0479477	0.00931587	0.0136519	0.0382553	0.0186648	Ripk2	-1.0297	-1.28212	-1.31923	-2.03078	-1.86481	-1.41731	-1.72898
E9Q289	Acbd4	37.483	1.70847e-07	1.09926e-06	4.85112e-07	4.0409e-07	7.46379e-07	1.14609e-06		Acbd4	0.00640384	0.0412035	0.0181834	0.0151465	0.0279765	0.0429588		Acbd4	-2.19356	-1.38507	-1.74032	-1.81969	-1.55321	-1.36695
O54865	Gucy1b3	70.597	9.13145e-06							Gucy1b3	0.644653							Gucy1b3	-0.190674
Q8CG64	Fkrp	54.851	1.96206e-06	1.41781e-06	2.99864e-07	6.27648e-07	1.39232e-06	6.60053e-07		Fkrp	0.107621	0.0777682	0.0164478	0.0344271	0.07637	0.0362046		Fkrp	-0.968104	-1.1092	-1.78389	-1.4631	-1.11708	-1.44124
Q80UN1	Kctd9	36.994	6.24088e-07	3.28806e-06	2.29716e-06		8.03607e-06			Kctd9	0.0230875	0.121638	0.0849811		0.297286			Kctd9	-1.63662	-0.914929	-1.07068		-0.526825
Q9Z2B2	Slc25a14	36.285	7.0394e-06						2.30687e-06	Slc25a14	0.255425						0.0837046	Slc25a14	-0.592737						-1.07725
Q6NXH8	Mettl25	66.735	2.41617e-07	3.19145e-07	6.94515e-07	2.76475e-06	1.47683e-07	8.16587e-07		Mettl25	0.0161243	0.0212982	0.0463485	0.184505	0.00985561	0.0544949		Mettl25	-1.79252	-1.67166	-1.33396	-0.733991	-2.00632	-1.26364
Q6P5H2	Nes	207.12	1.11238e-06	3.17211e-07	4.18347e-07	3.90109e-08	4.29239e-07	2.21196e-07	8.54224e-07	Nes	0.230396	0.0657008	0.0866481	0.00807994	0.0889039	0.045814	0.176927	Nes	-0.637525	-1.18243	-1.06224	-2.09259	-1.05108	-1.339	-0.752206
Q80W22	Thnsl2	54.187	1.00542e-06	6.48574e-07	2.27096e-07	5.89893e-07	6.99845e-07	9.1654e-08		Thnsl2	0.0544809	0.0351443	0.0123056	0.0319645	0.0379225	0.00496646		Thnsl2	-1.26376	-1.45415	-1.9099	-1.49533	-1.4211	-2.30395
Q9Z2U2	Zfp292	301.05	1.41635e-06	3.47176e-07	1.64453e-06	8.17026e-07	2.97324e-07	5.73825e-07	2.00439e-07	Zfp292	0.426392	0.104517	0.495086	0.245966	0.0895095	0.17275	0.0603422	Zfp292	-0.370191	-0.980812	-0.305319	-0.609126	-1.04813	-0.762582	-1.21938
O88866	Hunk	79.602	1.9221e-06		7.37563e-08	3.1439e-07	1.39527e-06	7.3423e-07		Hunk	0.153003		0.00587115	0.0250261	0.111066	0.0584462		Hunk	-0.8153		-2.23128	-1.60161	-0.954419	-1.23324
A2RSY1	Kansl3	96.134	9.37407e-07	6.14964e-08	1.10331e-07	4.1228e-08	8.70154e-08	1.30439e-07	1.32549e-07	Kansl3	0.0901167	0.00591189	0.0106065	0.00396341	0.00836514	0.0125396	0.0127424	Kansl3	-1.04519	-2.22827	-1.97443	-2.40193	-2.07753	-1.90172	-1.89475
P28700;P28705	Rxra;Rxrg	51.216	5.31233e-07		1.09087e-07	7.91742e-07	1.71043e-06	2.13744e-06		Rxra;Rxrg	0.0272076		0.00558699	0.0405498	0.0876015	0.109471		Rxra;Rxrg	-1.56531		-2.25282	-1.39201	-1.05749	-0.9607
A6X919	Dpy19l1	84.186	3.77895e-07		1.13083e-06	1.1372e-06	6.27994e-07	9.08961e-08		Dpy19l1	0.0318135		0.0952	0.0957364	0.0528683	0.00765218		Dpy19l1	-1.49739		-1.02136	-1.01892	-1.2768	-2.11621
Q9WU42	Ncor2	269.8	9.80944e-07	9.09007e-07	6.21406e-07	1.414e-07	4.03814e-07	5.2438e-08	6.08199e-07	Ncor2	0.264659	0.24525	0.167655	0.0381496	0.108949	0.0141478	0.164092	Ncor2	-0.577314	-0.610391	-0.775583	-1.41851	-0.962777	-1.84931	-0.784913
Q61672	Slc29a2	50.255	7.24648e-07	1.60726e-06	6.13835e-07		1.51487e-06	1.05965e-06	1.29625e-06	Slc29a2	0.0364172	0.0807731	0.0308483		0.0761297	0.0532525	0.0651429	Slc29a2	-1.43869	-1.09273	-1.51077		-1.11845	-1.27366	-1.18613
Q60610	Tiam1	177.53	1.31678e-07		3.10719e-07	5.67076e-07	1.01231e-06		3.68843e-06	Tiam1	0.0233767		0.0551619	0.100673	0.179716		0.654807	Tiam1	-1.63122		-1.25836	-0.997087	-0.745413		-0.183887
Q61026	Ncoa2	158.46	3.41476e-07	1.19329e-06	1.4334e-07		1.39074e-06	1.06677e-06	1.4249e-07	Ncoa2	0.0541102	0.189089	0.0227136		0.220376	0.16904	0.022579	Ncoa2	-1.26672	-0.723333	-1.64371		-0.656836	-0.772009	-1.6463
Q8BPN8	Dmxl2	338.2	2.09892e-07	5.71988e-07			3.93202e-06	5.18565e-08		Dmxl2	0.0709856	0.193446			1.32981	0.0175379		Dmxl2	-1.14883	-0.71344			0.123789	-1.75602
P25911	Lyn	58.812		1.61484e-06	7.51263e-07	2.12827e-07	1.2297e-07	4.18086e-07	8.31566e-07	Lyn		0.0949719	0.0441833	0.0125168	0.00723212	0.0245885	0.048906	Lyn		-1.0224	-1.35474	-1.90251	-2.14073	-1.60927	-1.31064
Q8BX05	Gk5	59.812	2.03135e-06	2.16281e-07	3.46891e-07		1.77646e-07	1.33853e-06	1.26677e-06	Gk5	0.121499	0.0129362	0.0207483		0.0106254	0.0800603	0.0757681	Gk5	-0.915428	-1.88819	-1.68302		-1.97366	-1.09658	-1.12051
Q8BG87	Tet3	180.38	1.38851e-06	1.20431e-06	4.27165e-07					Tet3	0.25046	0.217233	0.0770521					Tet3	-0.601262	-0.663074	-1.11322
Q91Y44	Brdt	107.25				3.17629e-06		2.01096e-06		Brdt				0.340657		0.215676		Brdt				-0.467682		-0.666199
Q8C2B3	Hdac7	101.29	1.28393e-06	1.90723e-07	4.45599e-06		8.07787e-06	3.94617e-06		Hdac7	0.130049	0.0193183	0.451347		0.818208	0.399707		Hdac7	-0.885892	-1.71403	-0.345489		-0.0871364	-0.398258
Q9CR58	Slc25a30	32.281	1.87904e-06	1.16354e-06	4.45645e-07	1.13274e-07	6.83698e-08	2.17159e-07	7.29647e-07	Slc25a30	0.0606572	0.0375603	0.0143859	0.0036566	0.00220705	0.0070101	0.0235537	Slc25a30	-1.21712	-1.42527	-1.84206	-2.43692	-2.65619	-2.15428	-1.62794
Q6ZQ93	Usp34	408.21	8.25579e-07	2.59617e-07	9.47347e-08	8.72144e-08	3.50933e-07	3.75589e-07	2.04081e-07	Usp34	0.33701	0.105978	0.0386716	0.0356018	0.143255	0.153319	0.0833081	Usp34	-0.472358	-0.974782	-1.41261	-1.44853	-0.843892	-0.814404	-1.07931
Q91W36	Usp3	58.867	1.45629e-06	3.94517e-06	7.28611e-07	1.10903e-06	2.58735e-06	4.53805e-07	3.10807e-07	Usp3	0.0857275	0.232241	0.0428911	0.0652852	0.152309	0.0267142	0.0182963	Usp3	-1.06688	-0.634062	-1.36763	-1.18519	-0.817273	-1.57326	-1.73764
Q3UHH1	Zswim8	197.06	1.79317e-07	6.42956e-07	1.00847e-06	2.29232e-07	4.83393e-07	6.88081e-07	2.24866e-06	Zswim8	0.0353361	0.126701	0.198728	0.0451724	0.0952575	0.135593	0.44312	Zswim8	-1.45178	-0.89722	-0.70174	-1.34513	-1.0211	-0.867762	-0.353479
P97302	Bach1	81.373	5.0797e-06		8.41571e-07	2.94363e-07	3.75293e-07	2.23477e-07	2.31477e-06	Bach1	0.41335		0.0684812	0.0239532	0.0305387	0.018185	0.18836	Bach1	-0.383682		-1.16443	-1.62064	-1.51515	-1.74029	-0.725012
O35239	Ptpn9	67.969	2.35881e-07	1.11924e-06	3.75107e-07	2.00937e-07	4.84364e-07	5.77922e-07	4.28696e-07	Ptpn9	0.0160326	0.076074	0.0254956	0.0136575	0.0329218	0.0392808	0.029138	Ptpn9	-1.795	-1.11876	-1.59353	-1.86463	-1.48252	-1.40582	-1.53554
Q9JLB4	Cubn	399.09	1.60122e-06	1.00311e-06	6.48017e-07	6.03099e-07	1.60665e-06	3.04925e-06	3.67765e-06	Cubn	0.639029	0.40033	0.258617	0.240691	0.641198	1.21692	1.46771	Cubn	-0.194479	-0.397582	-0.587343	-0.61854	-0.193008	0.0852638	0.166641
Q9CPY6	Gid4	24.863	1.30826e-06	7.37719e-07	1.52302e-06		6.81908e-07	4.32869e-07	1.26007e-06	Gid4	0.0325273	0.0183419	0.037867		0.0169543	0.0107624	0.0313291	Gid4	-1.48775	-1.73656	-1.42174		-1.77072	-1.96809	-1.50405
Q9QXL2	Kif21a	186.53	6.13479e-07	1.31601e-06	8.46963e-08	3.3961e-06	2.00789e-06	4.97591e-07	2.88999e-07	Kif21a	0.114432	0.245475	0.0157984	0.633475	0.374532	0.0928157	0.0539069	Kif21a	-0.941452	-0.609993	-1.80139	-0.198271	-0.426511	-1.03238	-1.26836
B7ZNL9	Tatdn2	87.561	5.42939e-07	1.01671e-06	1.09343e-06	3.29984e-07	1.09078e-07	6.41068e-07	6.97478e-07	Tatdn2	0.0475402	0.0890244	0.0957417	0.0288938	0.00955099	0.0561325	0.0610719	Tatdn2	-1.32294	-1.05049	-1.0189	-1.5392	-2.01995	-1.25079	-1.21416
Q9DB28	Pop5	19.285	1.89582e-06	1.78452e-06	6.17969e-07	1.08932e-06	6.07876e-06		2.34399e-06	Pop5	0.0365609	0.0344146	0.0119175	0.0210076	0.117229		0.0452039	Pop5	-1.43698	-1.46326	-1.92381	-1.67762	-0.930966		-1.34482
Q6P9J9	Ano6	106.25	5.47794e-07	1.51844e-06	5.40148e-07	8.64272e-07	4.75838e-07	1.98496e-06	5.32915e-07	Ano6	0.0582031	0.161334	0.0573907	0.0918289	0.0505578	0.210902	0.0566222	Ano6	-1.23505	-0.792273	-1.24116	-1.03702	-1.29621	-0.67592	-1.24701
A2ARI4	Lgr4	104.15	3.54904e-08	1.62365e-06	9.21459e-07	1.21679e-06		6.69245e-07		Lgr4	0.00369632	0.169103	0.0959699	0.126729		0.0697019		Lgr4	-2.43223	-0.771849	-1.01786	-0.897126		-1.15676
Q61371	Ift88	92.993	1.49396e-07	5.36403e-07	2.66621e-06				1.53449e-06	Ift88	0.0138928	0.0498817	0.247938				0.142697	Ift88	-1.85721	-1.30206	-0.605656				-0.845584
Q99L88	Sntb1	58.081			2.32137e-06					Sntb1			0.134828					Sntb1			-0.870221
Q9JLZ8	Sigirr	46.158	1.21765e-06	1.92993e-07	7.03314e-08	1.35531e-07	6.94595e-08	8.05293e-08	1.9539e-06	Sigirr	0.0562043	0.00890817	0.00324636	0.00625582	0.00320611	0.00371707	0.0901882	Sigirr	-1.25023	-2.05021	-2.4886	-2.20372	-2.49402	-2.4298	-1.04485
Q8R3Q2	Ppp6r2	100.46	1.11622e-06	2.65685e-06	1.01499e-06	1.17243e-06	1.19819e-06	5.27158e-07		Ppp6r2	0.112135	0.266907	0.101966	0.117782	0.12037	0.0529583		Ppp6r2	-0.950258	-0.57364	-0.991543	-0.928921	-0.919482	-1.27607
Q8BYC6	Taok3	105.33	6.87316e-07	9.48171e-07	3.21911e-07	3.4725e-07	3.44762e-07	1.15014e-06	1.06813e-07	Taok3	0.072395	0.0998708	0.0339069	0.0365759	0.0363138	0.121144	0.0112506	Taok3	-1.14029	-1.00056	-1.46971	-1.43681	-1.43993	-0.916697	-1.94882
Q08376	Zbtb14	50.899	2.52012e-06	1.80279e-07	1.41949e-07			1.15489e-06	1.70107e-07	Zbtb14	0.128272	0.00917604	0.00722504			0.0587827	0.00865825	Zbtb14	-0.89187	-2.03734	-2.14116			-1.23075	-2.06257
Q8VDM1	Zgpat	56.41		1.09956e-06	2.37531e-06	4.70488e-07		7.56104e-07	3.33258e-07	Zgpat		0.0620261	0.133991	0.0265402		0.0426519	0.0187991	Zgpat		-1.20743	-0.872924	-1.5761		-1.37006	-1.72586
Q8BJA3	Hmbox1	47.115		2.79481e-07	2.15031e-06	3.26544e-07		1.27677e-06	7.13523e-07	Hmbox1		0.0131678	0.101312	0.0153851		0.060155	0.0336177	Hmbox1		-1.88049	-0.994339	-1.8129		-1.22073	-1.47343
Q80TA9	Epg5	290.8	2.45797e-06	9.84928e-07	1.96024e-07	9.16632e-07	4.16361e-08	2.58682e-07	2.21396e-07	Epg5	0.714778	0.286417	0.0570037	0.266556	0.0121078	0.0752248	0.0643821	Epg5	-0.145829	-0.543001	-1.2441	-0.574211	-1.91694	-1.12364	-1.19124
E9Q6E9	Simc1	146.62	4.17073e-06							Simc1	0.611513							Simc1	-0.213594
Q9WV02	Rbmx	42.3	1.06449e-06		4.0562e-07				3.10984e-06	Rbmx	0.0450281		0.0171577				0.131546	Rbmx	-1.34652		-1.76554				-0.880922
CON__ENSEMBL:ENSBTAP00000025008	0	59.299	5.23423e-05	2.09797e-06	5.52095e-06	3.18659e-06	1.04536e-06	6.02585e-07	6.38256e-06	0	3.10385	0.124407	0.327387	0.188962	0.0619886	0.0357327	0.37848	0	0.491901	-0.905154	-0.484939	-0.723626	-1.20769	-1.44693	-0.421957
Q9ES52	Inpp5d	133.54	5.24639e-07	1.35399e-06	4.50339e-07	2.32194e-07	2.13725e-07	2.64543e-07	3.30403e-07	Inpp5d	0.0700603	0.180811	0.0601383	0.0310072	0.0285409	0.035327	0.044122	Inpp5d	-1.15453	-0.742775	-1.22085	-1.50854	-1.54453	-1.45189	-1.35535
Q69ZJ7	Ric1	158.83	4.66722e-08	3.80356e-06	1.57015e-07	2.63734e-07	2.03135e-07			Ric1	0.00741295	0.60412	0.0249387	0.0418888	0.032264			Ric1	-2.13001	-0.218877	-1.60313	-1.3779	-1.49128
E1U8D0	Soga1	159.18	3.28595e-07	1.01082e-06	1.24258e-06	3.01815e-07	1.67832e-07	6.7296e-07		Soga1	0.0523058	0.160902	0.197794	0.048043	0.0267155	0.107122		Soga1	-1.28145	-0.793437	-0.703786	-1.31837	-1.57324	-0.970122
P97434	Mprip	116.41	1.40243e-06	5.55888e-07	5.74892e-07	4.28549e-08	4.55595e-07	1.55048e-07	3.22562e-07	Mprip	0.163257	0.0647109	0.0669232	0.00498874	0.0530358	0.0180491	0.0375495	Mprip	-0.787127	-1.18902	-1.17442	-2.30201	-1.27543	-1.74354	-1.4254
Q6ZQ29	Taok2	139.3	1.39076e-06	4.51365e-06	1.06899e-07	1.74246e-07		1.41059e-07	2.70456e-08	Taok2	0.193733	0.628751	0.0148911	0.0242725		0.0196495	0.00376746	Taok2	-0.712796	-0.201521	-1.82707	-1.61488		-1.70665	-2.42395
Q99JX1	Taf11	23.333	1.88989e-06	5.45756e-08	1.59443e-06		1.09209e-06	7.87321e-07	3.32447e-06	Taf11	0.0440967	0.00127341	0.0372029		0.0254817	0.0183706	0.0775699	Taf11	-1.35559	-2.89503	-1.42942		-1.59377	-1.73588	-1.11031
Q80SY4	Mib1	110.09	4.34724e-07	6.77322e-07	7.38992e-07	8.35622e-07		1.69872e-06	4.99207e-07	Mib1	0.0478587	0.0745664	0.0813556	0.0919936		0.187012	0.0549577	Mib1	-1.32004	-1.12746	-1.08961	-1.03624		-0.72813	-1.25997
Q571G4	Lin54	79.565	6.44896e-07	1.24552e-06	1.14558e-06	1.03713e-06	7.99991e-07		4.33906e-08	Lin54	0.0513112	0.0990997	0.091148	0.0825195	0.0636513		0.00345237	Lin54	-1.28979	-1.00393	-1.04025	-1.08344	-1.19619		-2.46188
Q80SZ6	Nxf7	72.562	3.84596e-06	8.72032e-06	1.95463e-06	3.28781e-06	3.88245e-06	5.46346e-06	2.42245e-06	Nxf7	0.279071	0.632764	0.141832	0.23857	0.281718	0.39644	0.175778	Nxf7	-0.554286	-0.198758	-0.848226	-0.622384	-0.550185	-0.401823	-0.755035
Q9JJW0	Pxmp4	24.196	7.21491e-06	3.63722e-06	5.9602e-07					Pxmp4	0.174572	0.0880062	0.0144213					Pxmp4	-0.758025	-1.05549	-1.841
D3YXS5	Kif28p	114.83	1.14708e-07	4.22915e-07		9.61482e-07	1.04559e-06	1.06872e-06	3.44657e-06	Kif28p	0.0131719	0.0485633		0.110407	0.120065	0.122721	0.395769	Kif28p	-1.88035	-1.31369		-0.957003	-0.920585	-0.911081	-0.402558
A2ASQ1	Agrn	207.54	2.84997e-07	5.05301e-07	3.03966e-07	2.64867e-07	1.66844e-07	9.37753e-07	4.50277e-07	Agrn	0.0591482	0.10487	0.063085	0.0549705	0.0346268	0.194621	0.0934505	Agrn	-1.22806	-0.979348	-1.20007	-1.25987	-1.46059	-0.71081	-1.02942
K7N6H4;L7N237;Q9D308	Gm10479	12.197	6.33088e-06			7.77688e-07				Gm10479	0.0772177			0.00948546				Gm10479	-1.11228			-2.02294
E9Q723	Ttc13	93.836	8.49256e-07			5.87608e-07	9.20646e-07	9.87453e-07	1.60153e-07	Ttc13	0.0796907			0.0551388	0.0863898	0.0926587	0.0150281	Ttc13	-1.09859			-1.25854	-1.06354	-1.03311	-1.8231
Q4G0F8	Ubn1	122.33		1.76025e-05					1.21937e-05	Ubn1		2.15332					1.49166	Ubn1		0.333108					0.17367
P15508	Sptb	245.25	7.09597e-07	5.40532e-07	4.30487e-06	4.97204e-06	8.94217e-08		5.02405e-07	Sptb	0.174029	0.132565	1.05577	1.21939	0.0219307		0.123215	Sptb	-0.759379	-0.87757	0.0235686	0.0861439	-1.65895		-0.909337
A2AJL3	Fggy	60.336	1.55119e-06	1.87982e-06	7.5735e-07		6.35978e-08		1.0541e-05	Fggy	0.0935926	0.113421	0.0456955		0.00383723		0.636004	Fggy	-1.02876	-0.945307	-1.34013		-2.41598		-0.19654
P59598	Asxl1	162.67	1.37695e-08	1.01456e-06	1.00794e-07		2.91464e-06	2.72735e-08		Asxl1	0.00223989	0.165039	0.0163962		0.474124	0.00443659		Asxl1	-2.64977	-0.782414	-1.78526		-0.324108	-2.35295
Q5XF89	Atp13a3	137.47	1.10175e-07	6.06741e-07	5.34634e-07	2.26601e-06	3.285e-07	9.05697e-07	6.20383e-07	Atp13a3	0.0151457	0.0834087	0.0734962	0.311509	0.0451589	0.124506	0.085284	Atp13a3	-1.81971	-1.07879	-1.13374	-0.50653	-1.34526	-0.904809	-1.06913
Q920V1	B3galnt1	39.37	1.5562e-06	8.76618e-07	7.44297e-07	4.57493e-07	3.75006e-07	1.14001e-06		B3galnt1	0.0612675	0.0345125	0.029303	0.0180115	0.014764	0.0448822		B3galnt1	-1.21277	-1.46202	-1.53309	-1.74445	-1.8308	-1.34793
Q7SIG6;J3KMP8	Asap2	106.8	1.0598e-06	1.28446e-06	3.95597e-07	8.69565e-07	5.66184e-07	2.93716e-07	6.1555e-07	Asap2	0.113187	0.13718	0.0422498	0.0928695	0.0604685	0.0313688	0.0657407	Asap2	-0.946203	-0.86271	-1.37418	-1.03213	-1.21847	-1.5035	-1.18217
O08550;REV__P26339	Kmt2b	294.82	7.82361e-07	3.17562e-07	1.49006e-07	3.61403e-07	1.34254e-07	1.55049e-07	5.46763e-07	Kmt2b	0.230656	0.0936236	0.0439299	0.106549	0.0395809	0.0457114	0.161197	Kmt2b	-0.637036	-1.02861	-1.35724	-0.972451	-1.40251	-1.33998	-0.792644
Q61609	Slc20a1	74.152	1.21227e-06					1.35812e-06	2.1926e-06	Slc20a1	0.0898925					0.100707	0.162585	Slc20a1	-1.04628					-0.99694	-0.788919
O54785	Limk2	72.201	2.69014e-06	2.03868e-06	2.17163e-07	2.40925e-07	3.22858e-07		3.96081e-07	Limk2	0.194231	0.147194	0.0156794	0.017395	0.0233107		0.0285974	Limk2	-0.711682	-0.832109	-1.80467	-1.75958	-1.63245		-1.54367
Q99LJ2	Abtb1	54.057			4.03351e-06					Abtb1			0.21804					Abtb1			-0.661465
Q9WTY1	Pdcd7	54.357	8.41216e-07	2.46796e-07	3.94375e-07	2.51539e-07	1.38854e-06	1.65298e-06	6.8807e-07	Pdcd7	0.045726	0.0134151	0.021437	0.0136729	0.075477	0.0898513	0.0374014	Pdcd7	-1.33984	-1.87241	-1.66884	-1.86414	-1.12219	-1.04648	-1.42711
P11260;E9Q9P2	0	41.226	1.75322e-06	9.5201e-07	4.95955e-07	6.52718e-07		1.56252e-06	1.80892e-06	0	0.0722782	0.0392476	0.0204462	0.0269089		0.0644166	0.0745745	0	-1.14099	-1.40619	-1.68939	-1.5701		-1.191	-1.12741
P83093	Stim2	83.924	4.86298e-07	1.54452e-06	7.94635e-07	3.55522e-08	1.04446e-06	2.7166e-07		Stim2	0.0408121	0.129623	0.066689	0.00298368	0.0876555	0.0227988		Stim2	-1.38921	-0.887319	-1.17595	-2.52525	-1.05722	-1.64209
A2A5Z6	Smurf2	86.174	1.82942e-06				1.07129e-06	3.35771e-06		Smurf2	0.157648				0.0923174	0.289347		Smurf2	-0.802311				-1.03472	-0.538581
Q9D6J1	Cers4	46.016	3.14241e-06	1.57415e-06	6.42738e-07	1.0014e-06	3.27398e-06	7.4517e-07		Cers4	0.144601	0.0724362	0.0295762	0.0460802	0.150655	0.0342898		Cers4	-0.839828	-1.14004	-1.52906	-1.33649	-0.822015	-1.46484
Q8CH77	Nav1	202.37	8.58342e-07	2.88445e-07	5.0948e-07	2.52748e-07	1.51509e-07	3.75951e-07	1.45974e-06	Nav1	0.173703	0.0583725	0.103103	0.0511487	0.0306609	0.0760812	0.295407	Nav1	-0.760193	-1.23379	-0.986727	-1.29117	-1.51342	-1.11872	-0.52958
Q571C7	Bdp1	270.79	1.11767e-06	2.14903e-06			8.79033e-09	3.02893e-08		Bdp1	0.302654	0.581937			0.00238033	0.00820204		Bdp1	-0.519054	-0.235124			-2.62336	-2.08608
P56528	Cd38	34.407		9.15253e-07	2.61246e-06		1.05917e-07	7.24888e-07		Cd38		0.0314911	0.0898868		0.00364429	0.0249412		Cd38		-1.50181	-1.0463		-2.43839	-1.60308
Q3UUQ7	Pgap1	104.58	1.52433e-06	8.67484e-07	4.47888e-07	1.95605e-07	5.33576e-07	1.67933e-07	3.17322e-07	Pgap1	0.159414	0.0907214	0.0468401	0.0204564	0.0558014	0.0175625	0.0331856	Pgap1	-0.797473	-1.04229	-1.32938	-1.68917	-1.25335	-1.75541	-1.47905
P98195	Atp9b	129.02	9.21134e-07	7.08927e-07	6.89565e-07	8.57293e-07		1.53469e-07	5.23373e-07	Atp9b	0.118845	0.0914658	0.0889676	0.110608		0.0198006	0.0675256	Atp9b	-0.92502	-1.03874	-1.05077	-0.956214		-1.70332	-1.17053
Q61043	Nin	234.72	1.13554e-06	2.37971e-06	9.62761e-07		2.31527e-07	1.55742e-07	3.40416e-06	Nin	0.266535	0.558564	0.225979		0.054344	0.0365558	0.799024	Nin	-0.574246	-0.252927	-0.645932		-1.26485	-1.43704	-0.0974404
Q2VPU4	Mlxip	100.8	6.20553e-07	8.57975e-07	9.9876e-06	1.44316e-06	5.66819e-07	2.46604e-07	3.25488e-07	Mlxip	0.0625517	0.0864839	1.00675	0.145471	0.0571354	0.0248577	0.0328092	Mlxip	-1.20376	-1.06306	0.00292184	-0.837224	-1.24309	-1.60454	-1.484
P97305;Q60591	Nfatc3	115.45	1.21316e-07	2.19269e-06	5.92289e-07		5.59739e-07	7.96233e-07	6.13712e-07	Nfatc3	0.0140059	0.253146	0.0683798		0.0646219	0.0919251	0.070853	Nfatc3	-1.85369	-0.596629	-1.16507		-1.18962	-1.03657	-1.14964
Q9WTK5	Nfkb2	96.831	8.99368e-07	3.91365e-07	3.90557e-07	3.10952e-07	5.42216e-07	5.61196e-07	8.69885e-07	Nfkb2	0.0870867	0.0378962	0.037818	0.0301098	0.0525034	0.0543411	0.0842319	Nfkb2	-1.06005	-1.4214	-1.4223	-1.52129	-1.27981	-1.26487	-1.07452
Q61286	Tcf12	75.81	1.1472e-08	3.55625e-07	4.54186e-07	3.33603e-07	1.5823e-06	1.50651e-06	1.86377e-06	Tcf12	0.000869693	0.0269599	0.0344318	0.0252905	0.119954	0.114208	0.141293	Tcf12	-3.06063	-1.56928	-1.46304	-1.59704	-0.920984	-0.942303	-0.849881
Q8CI70	Lrrc20	20.809	2.82543e-06		1.66153e-07			1.02824e-06	9.56413e-07	Lrrc20	0.0587944		0.00345748			0.0213966	0.019902	Lrrc20	-1.23066		-2.46124			-1.66966	-1.7011
Q8BS45	Ttc26	64.15	5.38492e-07	2.47396e-07	2.70775e-07	3.80184e-06	4.93966e-07	1.2439e-07		Ttc26	0.0345443	0.0158705	0.0173702	0.243888	0.0316879	0.00797964		Ttc26	-1.46162	-1.79941	-1.7602	-0.61281	-1.49911	-2.09802
Q8BGK6	Slc7a6	56.77	2.05833e-06	4.55471e-07	1.974e-07		5.10691e-07	8.73917e-07	2.02026e-06	Slc7a6	0.116851	0.0258571	0.0112064		0.0289919	0.0496123	0.11469	Slc7a6	-0.932367	-1.58742	-1.95053		-1.53772	-1.30441	-0.940474
P13020	Gsn	85.941	1.07474e-06	3.41019e-07	1.76273e-07	3.77541e-06	3.11547e-07	6.37795e-07	4.90657e-06	Gsn	0.0923643	0.0293075	0.015149	0.324462	0.0267746	0.0548127	0.421676	Gsn	-1.0345	-1.53302	-1.81961	-0.488836	-1.57228	-1.26112	-0.375021
Q8R516	Mib2	105.96	2.11482e-07	9.46514e-07	2.37815e-07	3.85357e-07	2.05624e-07	1.80336e-06	8.76278e-08	Mib2	0.0224086	0.100293	0.0251989	0.0408324	0.0217879	0.191085	0.00928504	Mib2	-1.64958	-0.998731	-1.59862	-1.389	-1.66178	-0.718775	-2.03222
P42230	Stat5a	90.83	9.99839e-07	6.81053e-06						Stat5a	0.0908154	0.618601						Stat5a	-1.04184	-0.20859
Q8CAK1	Iba57	38.399	5.26497e-07	1.41528e-06		4.59265e-08	2.98171e-06	1.77166e-07	7.12757e-07	Iba57	0.020217	0.0543454		0.00176353	0.114494	0.006803	0.0273692	Iba57	-1.69428	-1.26484		-2.75362	-0.941215	-2.1673	-1.56274
Q4VBF2	R3hdm4	29.659	1.13857e-06	1.16218e-06	2.01355e-06	1.092e-06	2.52797e-06	2.1006e-07	5.42149e-07	R3hdm4	0.0337688	0.034469	0.0597199	0.0323876	0.0749772	0.00623017	0.0160796	R3hdm4	-1.47148	-1.46257	-1.22388	-1.48962	-1.12507	-2.2055	-1.79373
Q8CGA2	Tbc1d14	78.314	2.84539e-06	1.59967e-06	6.43969e-07	1.69415e-06				Tbc1d14	0.222834	0.125276	0.0504318	0.132676				Tbc1d14	-0.652018	-0.902131	-1.2973	-0.877208
Q8BVK9	Sp110	50.14				9.26318e-07		2.20014e-06	1.60895e-06	Sp110				0.0464456		0.110315	0.0806729	Sp110				-1.33306		-0.957366	-1.09327
Q9CZD5	Mtif3	31.739	2.41443e-06			2.20013e-07	2.66481e-07			Mtif3	0.0766316			0.00698298	0.00845785			Mtif3	-1.11559			-2.15596	-2.07274
Q32P12	0	66.062	3.45895e-07	3.76955e-06	1.23899e-06	3.90342e-07	2.88349e-07	8.90386e-07	6.96083e-07	0	0.0228505	0.249024	0.0818504	0.0257868	0.0190489	0.0588207	0.0459847	0	-1.6411	-0.603758	-1.08698	-1.5886	-1.72013	-1.23047	-1.33739
Q91Y97	Aldob	39.507					3.05804e-05	3.81135e-05		Aldob					1.20814	1.50575		Aldob					0.0821175	0.177753
Q05A36;Q69Z36	Mex3c	68.573	1.31541e-06	1.20911e-06	2.94221e-07	1.07823e-06	3.87233e-07	6.54388e-07		Mex3c	0.0902016	0.0829124	0.0201756	0.0739374	0.0265537	0.0448733		Mex3c	-1.04479	-1.08138	-1.69517	-1.13114	-1.57587	-1.34801
Q80TG1	Kansl1	113.18	8.55422e-07	8.61751e-07	5.91704e-08	5.28606e-07	1.23161e-06	4.24086e-07	1.19581e-06	Kansl1	0.0968167	0.0975329	0.00669691	0.0598276	0.139393	0.0479981	0.135342	Kansl1	-1.01405	-1.01085	-2.17413	-1.2231	-0.855758	-1.31878	-0.868568
Q8CGF6	Wdr47	102.31	1.16669e-06	2.25772e-06	1.16397e-06	4.86648e-07		2.61669e-07		Wdr47	0.119364	0.230987	0.119086	0.049789		0.0267714		Wdr47	-0.923128	-0.636412	-0.92414	-1.30287		-1.57233
Q91UZ1	Plcb4	134.53	8.34394e-07	3.63948e-07	2.732e-07	7.49098e-08	4.98068e-08	9.67219e-07	2.62514e-07	Plcb4	0.112251	0.0489619	0.0367535	0.0100776	0.00670051	0.13012	0.035316	Plcb4	-0.94981	-1.31014	-1.4347	-1.99664	-2.17389	-0.885656	-1.45203
Q80XQ2	Tbc1d5	91.836	4.30278e-07	8.92373e-07	2.30882e-06	1.75301e-07	2.10101e-07	2.99433e-07	4.9336e-07	Tbc1d5	0.039515	0.081952	0.212033	0.016099	0.0192948	0.0274987	0.0453082	Tbc1d5	-1.40324	-1.08644	-0.673597	-1.7932	-1.71456	-1.56069	-1.34382
Q60714	Slc27a1	71.275	5.74085e-06	2.46141e-07	3.45309e-07	2.22861e-07	5.2234e-07	1.40539e-06	8.47869e-07	Slc27a1	0.409179	0.0175437	0.0246119	0.0158844	0.0372298	0.100169	0.0604318	Slc27a1	-0.388087	-1.75588	-1.60885	-1.79903	-1.42911	-0.999266	-1.21873
Q99P51	Rassf3	26.749	2.62096e-07	2.4116e-07	2.03142e-06	8.37943e-07	8.5171e-07	6.22784e-07	1.0851e-06	Rassf3	0.0070108	0.00645079	0.0543384	0.0224141	0.0227824	0.0166588	0.0290253	Rassf3	-2.15423	-2.19039	-1.26489	-1.64948	-1.6424	-1.77836	-1.53722
Q3UR85	Myrf	123.29			2.37385e-07			5.15526e-06		Myrf			0.0292672			0.635592		Myrf			-1.53362			-0.196822
P30282	Ccnd3	32.41	2.08757e-07		4.13641e-07	2.53235e-07		2.46089e-06	5.99896e-07	Ccnd3	0.00676582		0.0134061	0.00820735		0.0797576	0.0194426	Ccnd3	-2.16968		-1.8727	-2.0858		-1.09823	-1.71124
Q8C6U2	Pqlc3	22.739	2.45297e-06				4.22475e-07	4.97629e-07		Pqlc3	0.0557781				0.00960665	0.0113156		Pqlc3	-1.25354				-2.01743	-1.94632
Q7TQT1;Q7TQT0;Q8VFA7;Q8VFA6;Q8VFA4;Q60883	Olfr1385;Olfr1386;Olfr1393;Olfr1392;Olfr1391;Olfr10	34.387		1.02544e-05	1.40645e-05	9.83517e-06	5.1045e-06	3.1773e-05	2.15464e-05	Olfr1385;Olfr1386;Olfr1393;Olfr1392;Olfr1391;Olfr10		0.352618	0.483636	0.338202	0.175528	1.09258	0.740917	Olfr1385;Olfr1386;Olfr1393;Olfr1392;Olfr1391;Olfr10		-0.452695	-0.315481	-0.470824	-0.755653	0.038452	-0.13023
Q9CR24	Nudt8	23.252	5.11766e-06							Nudt8	0.118996							Nudt8	-0.924468
Q5DTZ0	Nynrin	203.07	4.78299e-07	1.12986e-06	4.56099e-07	8.86878e-07	1.09851e-06	9.13276e-07	2.97541e-07	Nynrin	0.0971282	0.229442	0.0926199	0.180098	0.223075	0.185459	0.0604218	Nynrin	-1.01265	-0.639328	-1.0333	-0.74449	-0.651549	-0.731752	-1.21881
Q99PP2	Znf318	228.22	2.30684e-07	1.82514e-07	4.43354e-07	1.1211e-06	5.08854e-07	9.89702e-07	3.81532e-07	Znf318	0.0526467	0.0416534	0.101182	0.255857	0.116131	0.22587	0.0870733	Znf318	-1.27863	-1.38035	-0.994896	-0.592003	-0.935053	-0.646142	-1.06012
E9PWM3	Armcx4	242.95	7.92243e-07	4.58909e-07	7.39894e-07	2.29502e-07	8.43486e-08	3.26646e-07	3.80684e-07	Armcx4	0.192475	0.111492	0.179757	0.0557575	0.0204925	0.0793586	0.0924871	Armcx4	-0.715625	-0.952757	-0.745314	-1.2537	-1.68841	-1.10041	-1.03392
Q9ESN5	Cenpk	31.686	5.3733e-07	1.02306e-06	1.51398e-06		2.11539e-06			Cenpk	0.0170258	0.0324167	0.047972		0.0670284			Cenpk	-1.76889	-1.48923	-1.31901		-1.17374
B1AX39	Zcchc7	63	6.57428e-07	9.60591e-07	3.18632e-07	6.6037e-07	9.16872e-07	4.29821e-07	3.23019e-07	Zcchc7	0.041418	0.0605172	0.0200738	0.0416033	0.057763	0.0270787	0.0203502	Zcchc7	-1.38281	-1.21812	-1.69737	-1.38087	-1.23835	-1.56737	-1.69143
Q60821	Zbtb17	86.757	5.65096e-05	4.65849e-06						Zbtb17	4.90261	0.404157						Zbtb17	0.690427	-0.39345
Q80TH2	Erbb2ip	157.25	1.68898e-07	8.57286e-07	6.0264e-08	7.78198e-08	2.93965e-07	4.78962e-07	1.73374e-06	Erbb2ip	0.0265592	0.134808	0.00947652	0.0122372	0.046226	0.0753168	0.272631	Erbb2ip	-1.57578	-0.870284	-2.02335	-1.91232	-1.33511	-1.12311	-0.564425
P55200	Kmt2a	429.64	6.00144e-08	5.39852e-07	1.73321e-06	5.14664e-08	8.7397e-08		2.303e-07	Kmt2a	0.0257846	0.231942	0.744658	0.022112	0.0375493		0.0989462	Kmt2a	-1.58864	-0.634621	-0.128043	-1.65537	-1.4254		-1.0046
Q99MV7	Rnf17	185.6	7.05209e-07	3.97242e-06	9.38877e-07				4.92237e-07	Rnf17	0.130887	0.73728	0.174256				0.0913592	Rnf17	-0.883104	-0.132367	-0.758813				-1.03925
Q9CPU9	Slc31a2	16.069			1.61262e-06		1.2484e-06	2.25664e-06		Slc31a2			0.0259132		0.0200605	0.036262		Slc31a2			-1.58648		-1.69766	-1.44055
CON__Q99456	0	53.511		3.34832e-07		5.63511e-06			5.95489e-06	0		0.0179172		0.30154			0.318652	0		-1.74673		-0.520655			-0.496683
Q8K2A1	Gulp1	34.47	1.63008e-06	7.21064e-07	2.29188e-07		1.35278e-06	1.25601e-06	2.72027e-06	Gulp1	0.0561889	0.0248551	0.00790009		0.0466303	0.0432948	0.0937678	Gulp1	-1.25035	-1.60459	-2.10237		-1.33133	-1.36356	-1.02795
Q8BVN4	Mterf4	40.249	1.28142e-06	1.09544e-06	4.98746e-07			3.02468e-07	1.49268e-07	Mterf4	0.0515758	0.0440902	0.020074			0.012174	0.00600787	Mterf4	-1.28755	-1.35566	-1.69737			-1.91457	-2.22128
Q8VC51	Wrap53	58.151		7.09649e-07	8.52261e-07	3.99799e-07	4.89081e-07	1.5139e-06	2.28771e-06	Wrap53		0.0412668	0.0495598	0.0232487	0.0284406	0.0880346	0.133033	Wrap53		-1.3844	-1.30487	-1.6336	-1.54606	-1.05535	-0.876041
P45448	Nr5a2	64.02	1.32547e-05	6.22018e-07	4.66136e-07		1.54853e-07	4.62006e-07	2.66293e-06	Nr5a2	0.848568	0.0398216	0.029842		0.00991372	0.0295776	0.170481	Nr5a2	-0.0713136	-1.39988	-1.52517		-2.00376	-1.52904	-0.768325
Q3TLR7	Dtl	79.13	3.41483e-06	6.81246e-07	4.61385e-07	9.4393e-07	5.00295e-07	4.5032e-07	7.8041e-07	Dtl	0.270216	0.053907	0.0365094	0.0746932	0.0395884	0.0356338	0.0617539	Dtl	-0.568289	-1.26836	-1.4376	-1.12672	-1.40243	-1.44814	-1.20934
Q68ED7	Crtc1	66.944			4.10638e-06			3.95424e-07		Crtc1			0.274898			0.0264713		Crtc1			-0.560829			-1.57723
O70228	Atp9a	118.61	3.0166e-05	8.29175e-06	1.92856e-06	9.85616e-07			6.98939e-07	Atp9a	3.57799	0.983484	0.228747	0.116904			0.0829012	Atp9a	0.553639	-0.00723253	-0.640645	-0.932171			-1.08144
Q3U182	Crtc2	73.215	7.43628e-07	2.89752e-06	3.397e-07	2.65686e-06	1.69612e-06	2.34606e-06	4.82399e-06	Crtc2	0.0544447	0.212142	0.0248711	0.194522	0.124181	0.171766	0.353188	Crtc2	-1.26404	-0.673374	-1.6043	-0.711031	-0.905944	-0.765062	-0.451994
CON__Q7Z3Y8	0	49.823						3.06321e-06		0						0.152618		0						-0.816394
Q8CHK2	Rln3	14.926	1.1689e-05							Rln3	0.17447							Rln3	-0.758279
Q61532	Mapk6	82.198	2.28794e-07	2.32965e-07	3.69656e-07	1.52129e-05				Mapk6	0.0188064	0.0191492	0.030385	1.25047				Mapk6	-1.72569	-1.71785	-1.51734	0.0970739
Q9QXJ1	Apbb1	77.383	1.12097e-06	1.10105e-06	6.26247e-07	9.25323e-07	4.57753e-07	7.58693e-07		Apbb1	0.0867442	0.0852028	0.0484609	0.0716043	0.0354223	0.05871		Apbb1	-1.06176	-1.06955	-1.31461	-1.14506	-1.45072	-1.23129
P10287	Cdh3	90.611	6.91824e-07	8.70118e-07	5.26648e-08	7.31496e-07	7.9917e-07	1.7487e-06		Cdh3	0.0626868	0.0788422	0.00477201	0.0662816	0.0724136	0.158451		Cdh3	-1.20282	-1.10324	-2.3213	-1.17861	-1.14018	-0.800104
Q64008	Rab34	29.1	1.85907e-06	6.00523e-07	6.75274e-08	1.2859e-06	4.83861e-07	2.6619e-06	6.23601e-07	Rab34	0.054099	0.0174752	0.00196505	0.0374197	0.0140804	0.0774612	0.0181468	Rab34	-1.26681	-1.75758	-2.70663	-1.4269	-1.85139	-1.11092	-1.7412
Q5RKS2	Smim7	8.5551	1.5983e-06		1.13206e-06	2.51759e-06			4.66261e-06	Smim7	0.0136736		0.00968488	0.0215382			0.0398891	Smim7	-1.86412		-2.01391	-1.66679			-1.39915
Q8R104	Sirt3	36.614	1.84657e-07				1.85841e-06	3.37621e-06	5.21827e-07	Sirt3	0.00676103				0.068044	0.123616	0.0191062	Sirt3	-2.16999				-1.16721	-0.907924	-1.71883
Q8K135	Kiaa0319l	115.31	2.0103e-06	2.80486e-07	1.21218e-07		2.87763e-07	2.799e-07		Kiaa0319l	0.231808	0.0323428	0.0139777		0.033182	0.0322752		Kiaa0319l	-0.634872	-1.49022	-1.85457		-1.4791	-1.49113
Q99PU7	Bap1	80.491	2.6823e-07	6.54411e-07	5.7905e-07	1.47188e-06	3.56601e-07	2.30073e-07	2.36995e-06	Bap1	0.0215901	0.0526742	0.0466083	0.118473	0.0287031	0.0185188	0.19076	Bap1	-1.66575	-1.2784	-1.33154	-0.926379	-1.54207	-1.73239	-0.719514
P48754	Brca1	198.79	7.06357e-07	9.49793e-07	3.50055e-07	8.89839e-07	6.43925e-07	3.12872e-07	5.0157e-08	Brca1	0.140417	0.188809	0.0695875	0.176891	0.128006	0.0621958	0.00997072	Brca1	-0.852582	-0.723976	-1.15747	-0.752294	-0.89277	-1.20624	-2.00127
Q6ZWQ0	Syne2	782.72	3.30168e-07	4.90411e-07	6.43959e-07	6.47692e-07	3.4326e-07	4.04904e-07	9.47041e-07	Syne2	0.258429	0.383854	0.50404	0.506961	0.268677	0.316926	0.741268	Syne2	-0.587658	-0.415833	-0.297535	-0.295025	-0.57077	-0.499042	-0.130025
Q9Z0H0	Cdc7	62.769	6.24542e-07	5.62421e-08	1.76565e-06	1.06187e-07	1.17445e-07	9.21237e-07		Cdc7	0.0392019	0.00353026	0.110828	0.00666526	0.00737193	0.0578251		Cdc7	-1.40669	-2.45219	-0.955351	-2.17618	-2.13242	-1.23788
Q9R112	Sqrdl	50.282	3.97855e-06	1.60308e-05	3.48992e-07		1.61338e-06			Sqrdl	0.200049	0.806059	0.017548		0.0811241			Sqrdl	-0.698863	-0.0936331	-1.75577		-1.09085
Q69ZN7	Myof	233.32	2.35762e-07	5.94769e-07	1.57997e-07	1.5844e-07	1.83647e-07	1.01393e-06	2.31856e-07	Myof	0.0550079	0.138771	0.0368639	0.0369672	0.0428485	0.23657	0.0540965	Myof	-1.25957	-0.8577	-1.4334	-1.43218	-1.36806	-0.62604	-1.26683
Q9JIP7	Slc15a1	78.559	1.91222e-07	1.74834e-06				2.02954e-06		Slc15a1	0.0150222	0.137348				0.159438		Slc15a1	-1.82327	-0.862178				-0.797407
Q8K2I9	Fbxo18	118.3	1.87987e-07	3.24554e-07	2.49889e-07	1.52426e-06	1.40124e-06	7.31229e-07		Fbxo18	0.0222389	0.0383947	0.0295618	0.18032	0.165766	0.0865043		Fbxo18	-1.65289	-1.41573	-1.52927	-0.743956	-0.780504	-1.06296
Q8BTZ5	Ankrd46	25.222	4.92323e-07	5.34457e-07	3.73425e-07	2.71222e-06	5.64021e-07	1.4225e-06	7.63385e-07	Ankrd46	0.0124174	0.0134801	0.00941852	0.0684075	0.0142257	0.0358783	0.0192541	Ankrd46	-1.90597	-1.87031	-2.02602	-1.1649	-1.84693	-1.44517	-1.71548
E9Q2I4	Elmsan1	119.72	2.52793e-07	3.42959e-07	4.99774e-07	3.24937e-07	7.53145e-07	1.24421e-06	6.37426e-07	Elmsan1	0.0302644	0.0410591	0.0598329	0.0389014	0.0901665	0.148957	0.0763126	Elmsan1	-1.51907	-1.38659	-1.22306	-1.41003	-1.04495	-0.826939	-1.1174
E9Q777	Akap11	208.85			5.04787e-08	3.387e-06	2.01821e-06	1.43972e-07	8.96438e-08	Akap11			0.0105425	0.707375	0.421504	0.0300686	0.0187221	Akap11			-1.97706	-0.15035	-0.375198	-1.52189	-1.72765
B9EKI3	Tmf1	121.8	5.56996e-06	3.05699e-06	7.53635e-07	1.03736e-06	2.27186e-07	2.72358e-07	4.44038e-07	Tmf1	0.678421	0.372342	0.0917927	0.126351	0.0276713	0.0331732	0.0540838	Tmf1	-0.168501	-0.429058	-1.03719	-0.898422	-1.55797	-1.47921	-1.26693
Q6NVF0	Ocrl	104.28	2.22162e-07	6.81536e-07	5.33423e-07	4.56691e-07	3.33528e-07	8.65629e-07	3.35996e-07	Ocrl	0.023167	0.0710706	0.0556254	0.0476238	0.0347803	0.0902678	0.0350377	Ocrl	-1.63513	-1.14831	-1.25473	-1.32218	-1.45867	-1.04447	-1.45546
Q9CRA9	Fgfr1op2	29.374	3.35144e-06	1.83823e-07			2.93785e-06	1.31853e-06		Fgfr1op2	0.0984452	0.00539961			0.0862963	0.0387305		Fgfr1op2	-1.00681	-2.26764			-1.06401	-1.41195
Q61502	E2f5	36.555	4.21851e-06	3.1677e-06						E2f5	0.154208	0.115795						E2f5	-0.811894	-0.936309
Q3US41	Esrp1	75.548	2.13816e-06	1.62866e-06					2.42578e-06	Esrp1	0.161534	0.123042					0.183263	Esrp1	-0.791737	-0.909947					-0.736926
Q505F4	Zfp280b	59.546	2.45367e-05	3.30605e-06	2.38085e-07		4.05105e-07	2.93051e-07		Zfp280b	1.46106	0.196862	0.014177		0.0241224	0.01745		Zfp280b	0.16467	-0.705838	-1.84842		-1.61758	-1.7582
Q8C5L6	Inpp5k	54.158	2.99257e-06	3.19864e-06	6.37213e-06	2.558e-06	2.58227e-06	1.95165e-06	5.96024e-07	Inpp5k	0.162071	0.173232	0.345102	0.138536	0.13985	0.105697	0.0322795	Inpp5k	-0.790294	-0.761372	-0.462052	-0.858437	-0.854336	-0.975936	-1.49107
Q8K2A8	Alg3	50.185		1.64675e-07	8.17254e-07	8.23639e-07	1.39879e-06	2.00102e-06	1.16456e-06	Alg3		0.0082642	0.0410139	0.0413343	0.0701983	0.100421	0.0584436	Alg3		-2.0828	-1.38707	-1.38369	-1.15367	-0.998175	-1.23326
Q3UMW8	Cln5	39.329	3.22328e-06	4.58997e-07	4.36631e-07	4.16744e-07	8.32055e-07	2.93081e-07	1.24001e-06	Cln5	0.126768	0.0180519	0.0171723	0.0163901	0.0327239	0.0115266	0.0487684	Cln5	-0.896989	-1.74348	-1.76517	-1.78542	-1.48513	-1.9383	-1.31186
Q8BIP0	Dars2	74.101	3.68247e-06	5.95313e-07	1.4375e-07		5.71644e-07	2.78804e-06	1.38835e-06	Dars2	0.272875	0.0441133	0.010652		0.0423594	0.206597	0.102878	Dars2	-0.564036	-1.35543	-1.97257		-1.37305	-0.684877	-0.987676
Q8BKW4	Zcchc4	58.567	8.93023e-07	2.25229e-06	6.81978e-07	6.02044e-07	7.75451e-07	7.48901e-07	4.70151e-07	Zcchc4	0.0523017	0.13191	0.0399414	0.0352599	0.0454159	0.0438609	0.0275353	Zcchc4	-1.28148	-0.879722	-1.39858	-1.45272	-1.34279	-1.35792	-1.56011
P97798	Neo1	163.16			3.17821e-06			2.84192e-07		Neo1			0.518557			0.0463688		Neo1			-0.285204			-1.33377
Q8VIG1	Rest	117.78	5.54808e-07	1.69684e-06	6.09353e-07	4.28591e-07	1.27249e-07	8.85811e-07	2.91267e-07	Rest	0.0653453	0.199854	0.0717696	0.0504795	0.0149874	0.104331	0.0343054	Rest	-1.18479	-0.699287	-1.14406	-1.29689	-1.82427	-0.981587	-1.46464
Q8C0M0	Wdr59	111.72	2.59649e-06	1.20007e-06	2.90717e-08	1.23329e-06	9.71272e-07	1.26251e-06	1.49401e-07	Wdr59	0.29008	0.134072	0.00324789	0.137783	0.10851	0.141048	0.0166911	Wdr59	-0.537482	-0.872661	-2.4884	-0.860805	-0.964528	-0.850633	-1.77752
Q01237	Hmgcr	97.039	8.95478e-07	5.89852e-07	2.1393e-06		6.08239e-07	7.02413e-08	2.40582e-06	Hmgcr	0.0868962	0.0572387	0.207595		0.0590229	0.00681615	0.233458	Hmgcr	-1.061	-1.24231	-0.682783		-1.22898	-2.16646	-0.631791
Q8VI97	Oas1h	43.667	1.18494e-05	2.8537e-06						Oas1h	0.517426	0.124613						Oas1h	-0.286152	-0.904438
Q8C1Q6	Smim4	9.7463	3.07643e-06		3.06667e-06					Smim4	0.0299838		0.0298887					Smim4	-1.52311		-1.52449
Q9QXE2	Poll	62.942	7.32005e-07	2.78053e-06	9.36033e-07	3.7826e-07				Poll	0.0460738	0.175012	0.0589158	0.0238084				Poll	-1.33655	-0.756931	-1.22977	-1.62327
Q8BM85	Tbck	86.37	1.28726e-06	2.57424e-07	7.31996e-07	1.63825e-07	9.99688e-07	1.57554e-07	6.64459e-07	Tbck	0.11118	0.0222337	0.0632225	0.0141496	0.086343	0.013608	0.0573893	Tbck	-0.953972	-1.65299	-1.19913	-1.84926	-1.06377	-1.86621	-1.24117
Q5HZI9	Slc25a51	33.689	2.41599e-06	1.10736e-07	9.34732e-07	2.73833e-07	3.67959e-06	7.74677e-07		Slc25a51	0.0813922	0.00373059	0.0314902	0.00922517	0.123962	0.0260981		Slc25a51	-1.08942	-2.42822	-1.50182	-2.03503	-0.906712	-1.58339
Q69ZP3	Pnkd	43.016	1.34179e-06	1.32397e-06	3.75934e-07	9.83246e-07	5.98328e-07	1.32501e-06	1.11634e-06	Pnkd	0.0577186	0.0569518	0.0161712	0.0422953	0.0257377	0.0569966	0.0480203	Pnkd	-1.23868	-1.24449	-1.79126	-1.37371	-1.58943	-1.24415	-1.31858
Q6TXD4	Dnmbp	177.27	9.90535e-07	6.04067e-07	1.35027e-06		1.94969e-06	8.38562e-07		Dnmbp	0.175592	0.107083	0.239363		0.345622	0.148652		Dnmbp	-0.755495	-0.97028	-0.620943		-0.461399	-0.82783
Q3TAA7	Stk11ip	118	3.01378e-07	3.21729e-07	1.87545e-06	6.58329e-07	9.6783e-07	6.9849e-07		Stk11ip	0.0355626	0.037964	0.221303	0.0776828	0.114204	0.0824219		Stk11ip	-1.44901	-1.42063	-0.655013	-1.10967	-0.942319	-1.08396
Q9CZ96	Zcrb1	24.583	2.60878e-06					2.08938e-06		Zcrb1	0.0641315					0.0513632		Zcrb1	-1.19293					-1.28935
E9Q444	Zbtb21	121.5	7.90401e-07	2.52585e-07	2.93084e-07	3.68771e-08	1.09265e-07	2.15746e-06	3.23178e-07	Zbtb21	0.0960338	0.0306891	0.0356097	0.00448056	0.0132757	0.262131	0.0392661	Zbtb21	-1.01758	-1.51302	-1.44843	-2.34867	-1.87694	-0.581481	-1.40598
Q99KL7	Rab28	24.728	1.53852e-06	8.89719e-07	4.66044e-06	2.31393e-06		2.63338e-07		Rab28	0.0380446	0.022001	0.115243	0.0572188		0.00651183		Rab28	-1.41971	-1.65756	-0.938384	-1.24246		-2.1863
P17012;P23607	Zfx;Zfa	90.025	2.7091e-07	7.92396e-07	1.3618e-06	9.58957e-07	3.54082e-07	3.4746e-07	1.37584e-06	Zfx;Zfa	0.0243887	0.0713355	0.122596	0.0863301	0.0318762	0.0312801	0.12386	Zfx;Zfa	-1.61281	-1.14669	-0.911524	-1.06384	-1.49653	-1.50473	-0.907069
P61969	Lmo4	17.994		3.97838e-06			1.33834e-06			Lmo4		0.0715869			0.0240821			Lmo4		-1.14517			-1.61831
Q5PRF0	Heatr5a	219.89	8.12475e-08	1.7121e-07	8.23152e-07	5.27113e-07	3.68794e-07	1.43102e-06	1.43277e-06	Heatr5a	0.0178655	0.0376475	0.181003	0.115907	0.081094	0.314666	0.315052	Heatr5a	-1.74798	-1.42426	-0.742314	-0.935891	-1.09101	-0.50215	-0.501617
P22227	Zfp42	32.398	4.12009e-07		5.82591e-06	3.99719e-07	2.48299e-07	5.44416e-07		Zfp42	0.0133483		0.188748	0.0129501	0.0080444	0.017638		Zfp42	-1.87457		-0.724118	-1.88773	-2.09451	-1.75355
Q9D6T1	Tube1	52.652	4.52272e-07	1.17941e-06	2.47838e-07	1.42661e-06	6.55936e-07	6.53525e-07	1.19791e-06	Tube1	0.023813	0.0620984	0.0130491	0.075114	0.0345364	0.0344094	0.0630724	Tube1	-1.62319	-1.20692	-1.88442	-1.12428	-1.46172	-1.46332	-1.20016
Q3UHJ0	Aak1	103.35	6.33268e-07	1.71319e-06	6.8984e-07		3.97158e-07	1.39627e-06	1.10209e-06	Aak1	0.0654482	0.177058	0.071295		0.0410463	0.144305	0.113901	Aak1	-1.1841	-0.751884	-1.14694		-1.38673	-0.84072	-0.943472
Q8CJG1	Ago1	97.213	3.78132e-07	9.70868e-07	1.09005e-06	1.6094e-07	5.3871e-07	1.16699e-06	1.08376e-06	Ago1	0.0367593	0.0943809	0.105967	0.0156454	0.0523696	0.113446	0.105355	Ago1	-1.43463	-1.02512	-0.974829	-1.80561	-1.28092	-0.94521	-0.977344
Q9WTZ2	Mbtps1	117.46		8.55559e-07			2.57588e-06	1.21164e-06	1.07587e-06	Mbtps1		0.100494			0.302563	0.142319	0.126372	Mbtps1		-0.99786			-0.519184	-0.846738	-0.898349
Q91WK7	Ankrd54	32.485	4.94857e-06	1.44391e-06	2.98975e-06	5.27651e-07				Ankrd54	0.160754	0.0469054	0.0971219	0.0171407				Ankrd54	-0.793837	-1.32878	-1.01268	-1.76597
Q499D0;E9Q7L6	Foxn3	50.345	3.02997e-06		6.36944e-07	1.0825e-06	4.30246e-07	7.37368e-07	4.74249e-07	Foxn3	0.152544		0.032067	0.0544985	0.0216608	0.0371228	0.0238761	Foxn3	-0.816606		-1.49394	-1.26362	-1.66433	-1.43036	-1.62204
Q6P7W0	Senp6	127.01	5.6536e-07	1.91004e-06	1.7938e-07	2.42185e-06	6.03848e-07	3.99851e-07	2.86361e-07	Senp6	0.0718064	0.242594	0.0227831	0.307599	0.0766947	0.0507851	0.0363707	Senp6	-1.14384	-0.615121	-1.64239	-0.512015	-1.11523	-1.29426	-1.43925
Q5HZK1	Cep44	43.255			7.00487e-07	1.45467e-07	2.36939e-06	2.00436e-07	5.65583e-06	Cep44			0.0302996	0.00629218	0.102488	0.00866986	0.244643	Cep44			-1.51856	-2.2012	-0.989327	-2.06199	-0.611468
Q8C3W1	0	35.316	8.29913e-07	6.44227e-07	5.87552e-07	8.09591e-07		1.28236e-06		0	0.0293092	0.0227515	0.02075	0.0285915		0.0452879		0	-1.533	-1.64299	-1.68298	-1.54376		-1.34402
Q9R088	Tk2	31.209	3.46653e-06	7.9872e-07	1.46099e-06	8.55917e-07	9.43412e-07		3.69722e-06	Tk2	0.108187	0.0249273	0.045596	0.0267123	0.0294429		0.115387	Tk2	-0.965826	-1.60333	-1.34107	-1.57329	-1.53102		-0.937845
Q9QXD8	Limd1	71.421	3.08166e-07	9.1359e-07	1.08186e-06	7.05247e-07	5.91781e-07	1.55074e-06	3.38555e-06	Limd1	0.0220096	0.0652495	0.0772676	0.0503695	0.0422656	0.110756	0.2418	Limd1	-1.65739	-1.18542	-1.112	-1.29783	-1.37401	-0.955635	-0.616545
P00687;P00688;E9PV85	Amy1;Amy2	57.643			2.10983e-06				1.08048e-06	Amy1;Amy2			0.121617				0.062282	Amy1;Amy2			-0.915006				-1.20564
Q9D9D5	Tmco5a	35.853			2.61252e-06		2.57432e-06	4.87401e-06		Tmco5a			0.0936667		0.0922972	0.174748		Tmco5a			-1.02841		-1.03481	-0.757588
Q80Y32	Hmgxb4	65.36	1.64556e-06	7.5739e-07	1.23483e-06	1.15266e-07		3.59952e-06		Hmgxb4	0.107554	0.049503	0.0807088	0.00753377		0.235265		Hmgxb4	-0.968374	-1.30537	-1.09308	-2.12299		-0.628444
G3X9C2	Nccrp1	30.407	4.62435e-06				1.0705e-06			Nccrp1	0.140612				0.0325507			Nccrp1	-0.851976				-1.48744
Q66JY2	Ino80d	97.496	3.64005e-07	1.1379e-07	4.43343e-08	2.25466e-07	1.3457e-05	6.69919e-05		Ino80d	0.035489	0.0110941	0.00432241	0.0219821	1.312	6.53144		Ino80d	-1.44991	-1.95491	-2.36427	-1.65793	0.117935	0.815009
A0A087WQ89	2210011C24Rik	23.177	1.7722e-06	7.45208e-07		7.88113e-07		1.18267e-06		2210011C24Rik	0.0410743	0.0172717		0.0182661		0.0274107		2210011C24Rik	-1.38643	-1.76266		-1.73835		-1.56208
P70371	Terf1	48.223	5.396e-07	9.21154e-07	4.75347e-07	1.68605e-07	2.55038e-06	7.09204e-07	8.38487e-07	Terf1	0.0260211	0.0444208	0.0229227	0.00813066	0.122987	0.0342	0.0404344	Terf1	-1.58467	-1.35241	-1.63973	-2.08987	-0.91014	-1.46597	-1.39325
Q8R1G6	Pdlim2	37.703	5.7213e-06	4.56463e-06						Pdlim2	0.21571	0.1721						Pdlim2	-0.666129	-0.764219
Q6PDG8	Mon1a	62.131			4.28331e-07		1.68371e-06	3.71749e-06	6.34344e-07	Mon1a			0.0266127		0.104611	0.230971	0.0394124	Mon1a			-1.57491		-0.980423	-0.636442	-1.40437
A2ARV7	Gm14401	34.983	7.1742e-06		6.81104e-07		9.09716e-07	8.75906e-08		Gm14401	0.250975		0.023827		0.0318246	0.00306418		Gm14401	-0.600369		-1.62293		-1.49724	-2.51369
Q3UDP0	Wdr41	51.51	7.37518e-06	1.48287e-06	1.3916e-06	7.03611e-07	5.80959e-07	5.64189e-07	2.33114e-07	Wdr41	0.379895	0.0763826	0.0716815	0.036243	0.0299252	0.0290614	0.0120077	Wdr41	-0.420336	-1.11701	-1.14459	-1.44078	-1.52396	-1.53668	-1.92054
Q9D084	Apitd1	16.335	5.29783e-06	3.11669e-06	1.59388e-06	5.42975e-07	1.49402e-06		1.71908e-06	Apitd1	0.08654	0.0509112	0.026036	0.0088695	0.0244049		0.0280811	Apitd1	-1.06278	-1.29319	-1.58443	-2.0521	-1.61252		-1.55159
A2AJK6	Chd7	334.06	8.93787e-07	1.51536e-06	3.4551e-07	2.79954e-07	8.8812e-07	8.59954e-07	1.92891e-06	Chd7	0.298579	0.506221	0.115421	0.0935215	0.296685	0.287276	0.644371	Chd7	-0.524941	-0.29566	-0.937714	-1.02909	-0.527704	-0.5417	-0.190864
Q8CFJ9	Wdr24	88.184	5.32247e-07	1.43906e-05	1.12272e-05	3.91792e-06	1.91016e-05	7.80432e-06	1.10524e-05	Wdr24	0.0469357	1.26902	0.990063	0.345497	1.68446	0.688216	0.974647	Wdr24	-1.3285	0.10347	-0.00433706	-0.461555	0.22646	-0.162275	-0.0111525
Q0VBD2	Mcm10	98.405	1.95432e-06	1.18204e-07	6.69823e-08		1.66656e-07	6.10376e-07		Mcm10	0.192315	0.0116319	0.0065914		0.0163998	0.0600641		Mcm10	-0.715987	-1.93435	-2.18102		-1.78516	-1.22139
Q61624	Znf148	88.75	8.11439e-07	7.97268e-07	1.2195e-06	2.73454e-07	3.48182e-07	1.18205e-06		Znf148	0.0720152	0.0707576	0.10823	0.024269	0.0309011	0.104907		Znf148	-1.14258	-1.15023	-0.965651	-1.61495	-1.51003	-0.979197
Q920N2	Hlcs	78.516	3.05752e-07			2.71597e-06	2.05537e-07	2.98806e-06	8.05499e-07	Hlcs	0.0240064			0.213247	0.016138	0.234611	0.0632446	Hlcs	-1.61967			-0.671117	-1.79215	-0.629652	-1.19898
Q9DBQ7	Scyl3	81.332	5.58605e-07	2.17336e-06	1.86157e-06				5.0596e-07	Scyl3	0.0454325	0.176764	0.151405				0.0411507	Scyl3	-1.34263	-0.752607	-0.819859				-1.38562
Q8CGB3	Uaca	160.81	1.84352e-06	8.12199e-07	1.52218e-07	2.48206e-07	3.41137e-07	1.23636e-06	3.56738e-07	Uaca	0.296457	0.13061	0.0244782	0.039914	0.0548583	0.198819	0.0573671	Uaca	-0.528039	-0.884025	-1.61122	-1.39888	-1.26076	-0.701542	-1.24134
Q3UH06	Rreb1	184.15	1.235e-06	5.84384e-07	5.31701e-07	1.28103e-06	6.16739e-07	3.79684e-06	5.88658e-07	Rreb1	0.227426	0.107614	0.0979127	0.235901	0.113572	0.699188	0.108401	Rreb1	-0.64316	-0.96813	-1.00916	-0.62727	-0.944727	-0.155406	-0.964965
Q3UZA1	Rcsd1	44.114		3.1237e-07	1.20761e-06	2.95461e-06	8.28028e-08	9.68168e-07		Rcsd1		0.0137799	0.0532725	0.13034	0.00365276	0.0427098		Rcsd1		-1.86075	-1.2735	-0.884923	-2.43738	-1.36947
P28650	Adssl1	50.254	7.88944e-07	1.12321e-06	6.81212e-07	8.8649e-07	5.91575e-07	1.42554e-07	3.2306e-07	Adssl1	0.0396476	0.0564458	0.0342336	0.0445496	0.029729	0.0071639	0.0162351	Adssl1	-1.40178	-1.24837	-1.46555	-1.35116	-1.52682	-2.14485	-1.78955
E9Q649	Gcnt4	52.831	8.63096e-06	8.69682e-07		2.22603e-06		3.372e-06		Gcnt4	0.455982	0.0459462		0.117604		0.178146		Gcnt4	-0.341052	-1.33775		-0.92958		-0.749223
P33173	Kif1a	191.72	6.43941e-07	6.24064e-07	6.141e-07	1.88601e-07	6.04593e-07		1.41727e-06	Kif1a	0.123456	0.119645	0.117735	0.0361586	0.115913		0.271719	Kif1a	-0.908486	-0.922104	-0.929093	-1.44179	-0.935869		-0.565881
Q9CWD3	Nudt17	32.68	2.15171e-06	2.55805e-06	1.17006e-06	7.18028e-07	5.03963e-07	6.40805e-07	6.97352e-07	Nudt17	0.0703178	0.083597	0.0382375	0.0234652	0.0164695	0.0209415	0.0227895	Nudt17	-1.15293	-1.07781	-1.41751	-1.62958	-1.78332	-1.67899	-1.64227
Q45KJ6	Lin28b	26.902	1.43149e-06	1.43625e-06	3.72454e-07	2.86478e-07	7.14185e-07	5.40664e-07	2.13015e-07	Lin28b	0.0385099	0.0386379	0.0100198	0.00770684	0.019213	0.0145449	0.00573052	Lin28b	-1.41443	-1.41299	-1.99914	-2.11312	-1.7164	-1.83729	-2.24181
P19137	Lama1	338.17	1.03725e-06	2.74277e-07	1.79321e-06	2.05585e-07	2.15227e-07	6.58543e-06	3.10242e-07	Lama1	0.350767	0.0927522	0.60641	0.0695226	0.0727834	2.227	0.104914	Lama1	-0.454981	-1.03268	-0.217233	-1.15787	-1.13797	0.347719	-0.979165
Q7TPS0	Rps6ka6	86.57	3.07868e-07	6.0019e-07	1.26711e-06		6.4312e-07	1.09774e-07	3.44127e-06	Rps6ka6	0.0266521	0.0519585	0.109693		0.0556749	0.00950313	0.297911	Rps6ka6	-1.57427	-1.28434	-0.95982		-1.25434	-2.02213	-0.525913
Q9D4P0;Q6P068	Arl5b	20.374	3.44519e-06	5.76193e-06	9.68124e-07			5.56645e-07	2.60344e-06	Arl5b	0.0701924	0.117393	0.0197246			0.0113411	0.0530424	Arl5b	-1.15371	-0.930356	-1.70499			-1.94535	-1.27538
A6H5X4;B4XVQ1;Q8BVM9	Phf11	37.728	2.43173e-06	5.77042e-07	2.22764e-06	4.38649e-07	6.85846e-07			Phf11	0.0917441	0.0217707	0.0840446	0.0165493	0.0258756			Phf11	-1.03742	-1.66213	-1.07549	-1.78122	-1.58711
Q3UTQ8	Cdkl5	105.49		4.64029e-06	7.46687e-08				9.91677e-07	Cdkl5		0.489504	0.0078768				0.104612	Cdkl5		-0.310243	-2.10365				-0.980418
Q9CXT7	Tmem192	30.335	8.72797e-08	6.20892e-07	8.29908e-07		1.49919e-06		7.05533e-06	Tmem192	0.00264763	0.0188348	0.0251752		0.045478		0.214024	Tmem192	-2.57714	-1.72504	-1.59903		-1.3422		-0.669538
Q3UYG1	Ccdc160	37.398	1.0005e-06	2.19702e-07	3.38876e-07	1.98815e-07	1.56385e-06	2.18794e-06	5.86953e-07	Ccdc160	0.0374166	0.00821642	0.0126733	0.00743529	0.058485	0.0818246	0.0219509	Ccdc160	-1.42694	-2.08532	-1.89711	-2.1287	-1.23296	-1.08712	-1.65855
G5E897	Kdelc2	57.685	9.21855e-07	1.14131e-06	0.000104427	1.2097e-07	3.73891e-08	7.66648e-07	3.12216e-07	Kdelc2	0.0531772	0.0658362	6.02387	0.00697816	0.00215679	0.0442241	0.0180102	Kdelc2	-1.27427	-1.18154	0.779876	-2.15626	-2.66619	-1.35434	-1.74448
Q505K2	Fam160a1	120.22	1.91404e-06	1.52699e-06	6.06376e-07	1.58434e-07	8.75207e-07	1.36895e-07	3.34938e-07	Fam160a1	0.230105	0.183575	0.0728986	0.0190469	0.105217	0.0164575	0.0402662	Fam160a1	-0.638073	-0.736187	-1.13728	-1.72018	-0.977913	-1.78364	-1.39506
P61922	Abat	56.451	9.9016e-07		1.54911e-06		1.98141e-06	9.33162e-07		Abat	0.0558955		0.087449		0.111853	0.0526779		Abat	-1.25262		-1.05825		-0.951353	-1.27837
P57080	Usp25	121.42	1.99054e-07	1.44105e-06	1.62756e-07	7.91235e-08	1.84155e-06	7.8756e-07	1.6552e-06	Usp25	0.0241691	0.174972	0.0197618	0.00960718	0.223601	0.0956255	0.200975	Usp25	-1.61674	-0.757031	-1.70417	-2.0174	-0.650527	-1.01943	-0.696859
Q9R0K7	Atp2b2	132.59	3.33576e-05	2.0638e-06	5.0114e-06	1.64331e-07				Atp2b2	4.42288	0.27364	0.664461	0.0217887				Atp2b2	0.645705	-0.562821	-0.17753	-1.66177
P29594	Casp2	50.66	2.21154e-07	8.84496e-07	1.75122e-06	2.37801e-06		8.53807e-07		Casp2	0.0112037	0.0448086	0.0887167	0.12047		0.0432538		Casp2	-1.95064	-1.34864	-1.05199	-0.919121		-1.36398
Q6P7F1	Mpp4	72.001		1.5621e-06	1.54307e-06	1.43625e-06	1.25785e-06	8.23133e-07	1.62757e-06	Mpp4		0.112473	0.111103	0.103411	0.0905667	0.0592664	0.117186	Mpp4		-0.948952	-0.954276	-0.985433	-1.04303	-1.22719	-0.931123
P53690	Mmp14	65.918	1.61506e-06						1.45453e-05	Mmp14	0.106462						0.958796	Mmp14	-0.972807						-0.0182739
Q99M07	Coa5	8.3585	1.02923e-06	2.35705e-06		2.83601e-06				Coa5	0.00860282	0.0197014		0.0237048				Coa5	-2.06536	-1.7055		-1.62516
Q01279	Egfr	134.85	4.04591e-07	3.81423e-07	3.42199e-07	1.78917e-07	5.05905e-07	4.04992e-06	2.58742e-07	Egfr	0.0545591	0.051435	0.0461455	0.024127	0.0682213	0.546131	0.0348914	Egfr	-1.26313	-1.28874	-1.33587	-1.6175	-1.16608	-0.262703	-1.45728
Q9CWR0	Arhgef25	68.262	2.47831e-06	5.45131e-06	6.19933e-07	1.06773e-06	1.39192e-07	2.08509e-06	4.2953e-06	Arhgef25	0.169174	0.372117	0.0423179	0.0728853	0.0095015	0.142332	0.293206	Arhgef25	-0.771665	-0.42932	-1.37348	-1.13736	-2.02221	-0.846697	-0.532828
Q8K004	Spata2	57.811	2.02919e-06	5.56113e-07	1.91739e-06	1.0476e-06	5.34315e-08		4.60096e-08	Spata2	0.11731	0.0321495	0.110846	0.0605626	0.00308893		0.00265986	Spata2	-0.930666	-1.49283	-0.955279	-1.2178	-2.51019		-2.57514
E9PYL2	Prr12	211.87	2.21385e-06	9.43788e-07	1.07395e-06	4.74049e-08	4.30926e-07	1.76151e-06	5.19003e-07	Prr12	0.469048	0.19996	0.227538	0.0100437	0.0913002	0.373211	0.109961	Prr12	-0.328783	-0.699056	-0.642946	-1.99811	-1.03953	-0.428046	-0.958761
Q8CFY5	Cox10	48.883	2.32578e-06	1.01448e-06	6.07558e-07	8.77504e-07		8.37322e-07		Cox10	0.113691	0.0495909	0.0296993	0.042895		0.0409308		Cox10	-0.944273	-1.3046	-1.52725	-1.36759		-1.38795
P70284	Tgif1	29.573	6.81932e-07	8.91023e-07	1.61326e-07	1.2916e-06	3.70144e-07	9.97412e-07	1.05251e-06	Tgif1	0.0201668	0.0263502	0.00477089	0.0381964	0.0109463	0.0294965	0.0311258	Tgif1	-1.69536	-1.57922	-2.3214	-1.41798	-1.96073	-1.53023	-1.50688
Q0VF55	Atp2b3	134.36	5.93191e-07	5.20345e-07	2.82847e-07	3.39877e-07	1.72802e-07	2.35278e-06		Atp2b3	0.0797012	0.0699136	0.0380034	0.0456659	0.0232177	0.316119		Atp2b3	-1.09854	-1.15544	-1.42018	-1.34041	-1.63418	-0.50015
CON__P08729;CON__Q3KNV1	0	51.417		1.89601e-07	2.81128e-07	9.84044e-07	4.50902e-05	5.75939e-06		0		0.0097487	0.0144547	0.0505966	2.3184	0.29613		0		-2.01105	-1.83999	-1.29588	0.365188	-0.528517
CON__O95678	0	59.504			5.16242e-06					0			0.307185					0			-0.512601
O88327	Ctnnal1	81.462	1.50205e-07	1.98514e-07	7.7668e-07	8.47505e-07	5.87825e-07	1.7484e-06	1.17998e-06	Ctnnal1	0.012236	0.0161714	0.0632699	0.0690395	0.0478854	0.142428	0.0961231	Ctnnal1	-1.91236	-1.79125	-1.1988	-1.1609	-1.3198	-0.846405	-1.01717
Q9CQE0;Q9D9M9	Rnf138	28.299	1.42971e-07	1.31727e-06	1.72196e-06	7.98577e-07	6.49679e-07	1.14339e-06	3.64842e-06	Rnf138	0.00404595	0.0372773	0.0487298	0.0225989	0.0183853	0.0323567	0.103247	Rnf138	-2.39298	-1.42856	-1.31221	-1.64591	-1.73553	-1.49004	-0.986125
O88907	Pias1	71.617	9.99405e-07	1.89308e-07	2.95503e-07	1.81248e-06	4.72173e-07	3.81316e-07	3.77555e-07	Pias1	0.0715744	0.0135577	0.0211631	0.129804	0.0338156	0.0273087	0.0270394	Pias1	-1.14524	-1.86782	-1.67442	-0.886711	-1.47088	-1.5637	-1.568
Q2YDW7	Setd8	38.845	1.45524e-07	2.67012e-06			2.36396e-07		7.22266e-06	Setd8	0.00565288	0.103721			0.0091828		0.280564	Setd8	-2.24773	-0.984134			-2.03702		-0.551968
Q9DD19	Rassf7	39.246	3.08051e-06	3.66303e-05		2.34005e-05	2.0434e-07	5.07572e-07	1.62492e-06	Rassf7	0.120898	1.43759		0.918377	0.00801953	0.0199202	0.0637717	Rassf7	-0.917583	0.157636		-0.036979	-2.09585	-1.70071	-1.19537
Q9DBV3	Dhx34	128.51	9.61198e-08	1.32216e-06	1.4793e-07	3.07663e-07	3.64037e-06	4.23339e-07		Dhx34	0.0123524	0.169911	0.0190104	0.0395377	0.467825	0.0544033		Dhx34	-1.90825	-0.769779	-1.72101	-1.40299	-0.329917	-1.26437
Q8BK03	Fam73b	65.547		7.46558e-07	2.45191e-06	1.29562e-06	8.36938e-07	7.38357e-07		Fam73b		0.0489346	0.160715	0.0849239	0.0548588	0.0483971		Fam73b		-1.31038	-0.793943	-1.07097	-1.26075	-1.31518
Q04690	Nf1	319.59	9.25516e-07		3.85212e-06	1.14332e-07	3.18717e-06	1.32626e-07	2.53089e-06	Nf1	0.295786		1.2311	0.0365394	1.01859	0.0423859	0.808848	Nf1	-0.529023		0.0902934	-1.43724	0.00799844	-1.37278	-0.0921332
Q61165	Slc9a1	91.467	3.7695e-07	8.94559e-07	4.06327e-07	6.36723e-07	1.13113e-06	1.67107e-06	5.3234e-07	Slc9a1	0.0344785	0.0818227	0.0371655	0.0582391	0.103461	0.152848	0.0486915	Slc9a1	-1.46245	-1.08713	-1.42986	-1.23479	-0.985223	-0.815741	-1.31255
L7N208	Gm10324	70.027	8.30442e-07	1.17761e-06	5.60536e-07	1.74667e-06	3.43371e-07	9.37039e-07	6.0619e-07	Gm10324	0.0581534	0.0824645	0.0392526	0.122314	0.0240452	0.065618	0.0424496	Gm10324	-1.23542	-1.08373	-1.40613	-0.912524	-1.61897	-1.18298	-1.37213
E9Q137	Tex264	33.589	7.67828e-07	9.61389e-07	2.05729e-06		1.19855e-06	1.45911e-06		Tex264	0.0257906	0.0322921	0.0691023		0.0402582	0.0490102		Tex264	-1.58854	-1.4909	-1.16051		-1.39515	-1.30971
Q9DAY6	Yae1d1	24.013	1.47914e-06	3.51294e-07		1.31687e-07	5.02133e-07	2.58119e-06	1.25352e-06	Yae1d1	0.0355187	0.00843562		0.00316219	0.0120577	0.0619822	0.0301007	Yae1d1	-1.44954	-2.07388		-2.50001	-1.91873	-1.20773	-1.52142
A2A6T1	Cdr2l	53.212	5.61119e-07	2.62957e-06		6.99551e-07	2.12309e-06		2.81346e-07	Cdr2l	0.0298583	0.139925		0.0372245	0.112974		0.014971	Cdr2l	-1.52494	-0.854105		-1.42917	-0.947022		-1.82475
Q60961	Laptm4a	26.857		3.18842e-06	7.30684e-07		1.12437e-06	8.54632e-07		Laptm4a		0.0856313	0.019624		0.0301972	0.0229529		Laptm4a		-1.06737	-1.70721		-1.52003	-1.63916
O88509	Dnmt3b	97.227	1.94002e-07	4.02232e-07	1.2204e-06	4.00698e-07	3.82737e-07	3.56928e-07	7.80948e-06	Dnmt3b	0.0188622	0.0391078	0.118656	0.0389586	0.0372124	0.0347031	0.759292	Dnmt3b	-1.72441	-1.40774	-0.92571	-1.4094	-1.42931	-1.45963	-0.119591
Q02526	Zfp41	22.724	1.73818e-06					6.79451e-06		Zfp41	0.0394985					0.154398		Zfp41	-1.40342					-0.811357
P97817	Cdr2	52.09	2.16298e-06	5.51096e-05					2.40742e-06	Cdr2	0.112669	2.87066					0.125403	Cdr2	-0.948194	0.457982					-0.901694
Q9NWG9	Mageh1	24.325	5.42686e-07	2.6989e-07	6.60991e-07		4.21288e-06	5.71206e-07		Mageh1	0.0132008	0.00656508	0.0160786		0.102478	0.0138946		Mageh1	-1.8794	-2.18276	-1.79375		-0.989368	-1.85715
Q812A2	Srgap3	124.42	1.29946e-06	3.43088e-07	1.1511e-07	8.98208e-07	4.88313e-07	3.41629e-06	2.00176e-06	Srgap3	0.161678	0.042687	0.0143219	0.111755	0.0607559	0.425054	0.249058	Srgap3	-0.791348	-1.3697	-1.844	-0.951733	-1.21641	-0.371556	-0.603699
P00848	Mtatp6	25.095	1.76788e-05	2.73601e-05						Mtatp6	0.443649	0.6866						Mtatp6	-0.352961	-0.163296
Q9DAU9	Znf654	65.163	1.67473e-06	5.09671e-07	2.12297e-07	5.93015e-08	1.93632e-06	1.26323e-07		Znf654	0.10913	0.0332117	0.0138339	0.00386427	0.126177	0.00823156		Znf654	-0.962055	-1.47871	-1.85905	-2.41293	-0.899021	-2.08452
Q91ZU1	Asb6	46.276	7.45633e-06	3.49585e-07	1.69085e-07	1.50255e-06	2.21936e-06	2.05322e-06	6.08817e-07	Asb6	0.345049	0.0161774	0.00782459	0.0695321	0.102703	0.0950146	0.0281736	Asb6	-0.462119	-1.79109	-2.10654	-1.15781	-0.988417	-1.02221	-1.55016
Q9D2H6	Sp2	64.907	3.06981e-06	1.0325e-06	8.80876e-07	1.01483e-06	1.45354e-06	1.22335e-06	1.67099e-06	Sp2	0.199252	0.0670164	0.057175	0.0658698	0.0943449	0.0794038	0.108459	Sp2	-0.700597	-1.17382	-1.24279	-1.18131	-1.02528	-1.10016	-0.964734
Q6DI86	Fastkd1	95.397	2.20113e-06	7.04659e-08	1.34373e-06	5.05339e-08	2.23716e-06			Fastkd1	0.209981	0.00672223	0.128188	0.00482079	0.213418			Fastkd1	-0.677819	-2.17249	-0.892154	-2.31688	-0.670768
Q9CSP9	Ttc14	86.791	1.69417e-06	9.02814e-08				6.83991e-06		Ttc14	0.147039	0.00783562				0.593643		Ttc14	-0.832569	-2.10593				-0.226475
E9Q6D6	Zfp277	67.643	4.33373e-07	5.48586e-07	8.69081e-07	2.84202e-07	5.97693e-07	2.59583e-06	1.08199e-06	Zfp277	0.0293146	0.037108	0.0587872	0.0192243	0.0404298	0.17559	0.0731889	Zfp277	-1.53292	-1.43053	-1.23072	-1.71615	-1.3933	-0.7555	-1.13555
Q7TN31	Aggf1	79.444	6.96048e-09	5.82257e-08		1.61433e-06	1.19302e-06	4.14522e-06		Aggf1	0.000552968	0.00462568		0.128249	0.0947783	0.329313		Aggf1	-3.2573	-2.33482		-0.891948	-1.02329	-0.482392
CON__Q95121	0	46.228	1.32349e-06	4.29254e-07	2.63158e-06	1.4155e-06				0	0.0611822	0.0198436	0.121653	0.0654357				0	-1.21338	-1.70238	-0.914879	-1.18419
P06837	Gap43	23.632	4.04714e-07	1.76034e-07	5.16731e-07	3.68277e-07	8.03561e-07	1.14524e-06	1.56231e-06	Gap43	0.00956421	0.00416003	0.0122114	0.00870312	0.0189898	0.0270643	0.0369204	Gap43	-2.01935	-2.3809	-1.91323	-2.06032	-1.72148	-1.5676	-1.43273
P56375	Acyp2	11.877	1.01891e-06	3.09639e-06	1.04245e-06		3.60809e-06	1.50943e-06		Acyp2	0.0121016	0.0367759	0.0123812		0.0428533	0.0179275		Acyp2	-1.91716	-1.43444	-1.90724		-1.36802	-1.74648
Q9DBA6	Tysnd1	59.065	8.76361e-07	5.15563e-07	7.21619e-07	5.22174e-07	7.33473e-07	2.41712e-06	6.23831e-07	Tysnd1	0.0517623	0.0304517	0.0426225	0.0308422	0.0433226	0.142767	0.0368466	Tysnd1	-1.28599	-1.51639	-1.37036	-1.51085	-1.36329	-0.845372	-1.4336
Q9WV27	Atp1a4	114.89	4.84765e-06	2.73609e-06	2.77469e-06	9.76762e-07	6.78968e-07			Atp1a4	0.556947	0.31435	0.318784	0.11222	0.0780066			Atp1a4	-0.254186	-0.502587	-0.496503	-0.949929	-1.10787
Q8CB62	Cntrob	99.403	3.08696e-07	1.11094e-06	3.34708e-07	1.35113e-07	6.22776e-06	1.5662e-07	1.08745e-06	Cntrob	0.0306853	0.110431	0.0332709	0.0134306	0.619058	0.0155685	0.108096	Cntrob	-1.51307	-0.95691	-1.47793	-1.8719	-0.208268	-1.80775	-0.966192
Q8BFX1	Rnf187	26.313	5.10219e-06		6.45299e-06		4.32898e-06	2.5906e-06		Rnf187	0.134254		0.169797		0.113908	0.0681666		Rnf187	-0.872073		-0.770069		-0.943444	-1.16643
Q8BGM4	Wbscr27	25.865	2.98204e-05	2.80766e-06		2.90031e-06		7.92649e-07	2.75052e-06	Wbscr27	0.771304	0.0726201		0.0750165		0.0205019	0.0711423	Wbscr27	-0.112774	-1.13894		-1.12484		-1.68821	-1.14787
Q9CZW6	Rnf146	38.934		1.15505e-05						Rnf146		0.449709						Rnf146		-0.347069
Q8C0K5	Slc25a16	36.219	4.24126e-07	1.5726e-06	1.13426e-06	1.39707e-06	3.50014e-06	1.62297e-06		Slc25a16	0.0153614	0.0569579	0.0410818	0.0506006	0.126772	0.0587822		Slc25a16	-1.81357	-1.24445	-1.38635	-1.29584	-0.896978	-1.23075
E9PWR4	Dip2c	171.07	7.07217e-06	1.86744e-07	2.76487e-08	7.01809e-08	2.66222e-07	8.48159e-07		Dip2c	1.20984	0.0319462	0.00472987	0.0120059	0.0455425	0.145095		Dip2c	0.0827268	-1.49558	-2.32515	-1.92061	-1.34158	-0.838349
Q6Q899	Ddx58	105.97	9.02601e-07	2.31473e-07	1.02071e-06	5.64873e-07	6.10733e-07	1.98361e-06	2.13915e-07	Ddx58	0.0956486	0.0245292	0.108164	0.0598596	0.0647194	0.210203	0.0226686	Ddx58	-1.01932	-1.61032	-0.965916	-1.22287	-1.18897	-0.677361	-1.64458
Q8BUL5	Klhl7	65.937	6.70818e-07	1.73271e-06	7.81315e-07	7.55034e-07	1.25126e-06			Klhl7	0.0442317	0.11425	0.0515175	0.0497847	0.0825044			Klhl7	-1.35427	-0.942145	-1.28804	-1.3029	-1.08352
Q6ZPY2	Smg5	114.07	1.27559e-06	1.71996e-06	4.50467e-07	2.81891e-07	3.75749e-07	3.99686e-07	5.01077e-07	Smg5	0.145506	0.196196	0.0513848	0.0321553	0.0428617	0.0455922	0.0571578	Smg5	-0.837119	-0.70731	-1.28917	-1.49275	-1.36793	-1.34111	-1.24292
E9PW83;P10284;Q08624	Fam184a	132.97	3.91814e-06	5.83838e-07	2.19684e-07	3.8738e-06	1.29729e-06	2.69641e-07	6.12546e-07	Fam184a	0.520995	0.0776329	0.0292114	0.515099	0.172501	0.0358542	0.0814502	Fam184a	-0.283166	-1.10995	-1.53445	-0.288109	-0.76321	-1.44546	-1.08911
Q9ESL4	Zak	91.719	1.99658e-06	9.23162e-07	4.2495e-07	5.62004e-07	5.51432e-07	3.99289e-07	5.12131e-06	Zak	0.183124	0.0846715	0.038976	0.0515464	0.0505768	0.0366223	0.469721	Zak	-0.737255	-1.07226	-1.4092	-1.2878	-1.29605	-1.43625	-0.32816
P48410	Abcd1	81.858	8.38007e-07	3.73006e-07	2.13726e-07	2.17201e-07	3.14094e-07	7.57926e-07	1.36945e-06	Abcd1	0.0685976	0.0305335	0.0174952	0.0177797	0.0257111	0.0620423	0.1121	Abcd1	-1.16369	-1.51522	-1.75708	-1.75008	-1.58988	-1.20731	-0.950393
Q9JM52	Mink1	147.29	9.81749e-07	1.5535e-07	1.85151e-07	4.17319e-07	1.82857e-07	1.88978e-07	1.19489e-05	Mink1	0.144602	0.0228815	0.0272708	0.061467	0.026933	0.0278346	1.75995	Mink1	-0.839826	-1.64052	-1.5643	-1.21136	-1.56972	-1.55542	0.2455
Q9QZK2	Bcar3	92.262	2.93638e-06	1.27151e-06	1.49027e-06	7.70495e-07	5.77148e-07		3.8753e-07	Bcar3	0.270917	0.117312	0.137496	0.0710874	0.0532488		0.0357543	Bcar3	-0.567164	-0.930659	-0.861711	-1.14821	-1.27369		-1.44667
Q8BP78	Fra10ac1	37.202	1.73877e-06	1.00968e-06	1.58756e-06	1.26105e-07	5.99513e-07	2.00939e-06		Fra10ac1	0.0646856	0.0375622	0.0590604	0.00469135	0.0223031	0.0747532		Fra10ac1	-1.18919	-1.42525	-1.2287	-2.3287	-1.65164	-1.12637
Q91VN1	Znf24	41.918	2.75886e-06	2.75954e-07	3.7499e-07	6.88666e-07	1.64056e-07	6.29366e-06		Znf24	0.115646	0.0115674	0.0157188	0.0288675	0.0068769	0.263818		Znf24	-0.936871	-1.93676	-1.80358	-1.53959	-2.16261	-0.578696
Q80Z96	Vangl1	60.063	1.64201e-06	8.04495e-07	6.38245e-07	1.11359e-06	8.94145e-07	8.5118e-07	1.01336e-06	Vangl1	0.098624	0.0483204	0.0383349	0.0668853	0.053705	0.0511244	0.0608657	Vangl1	-1.00602	-1.31587	-1.41641	-1.17467	-1.26999	-1.29137	-1.21563
Q8BJM3	R3hcc1l	84.48	1.25343e-07	1.31587e-06	1.02184e-06		1.85101e-06	1.64068e-06		R3hcc1l	0.0105889	0.111165	0.0863255		0.156373	0.138604		R3hcc1l	-1.97515	-0.954033	-1.06386		-0.805838	-0.858223
P16330	Cnp	47.123	5.86649e-07	2.06128e-06		2.14163e-06		1.81721e-07		Cnp	0.0276447	0.0971337		0.10092		0.00856324		Cnp	-1.55839	-1.01263		-0.996022		-2.06736
Q91VL6	Zfp825	32.312	1.94981e-06	7.3885e-07	5.32427e-07	5.13386e-07	2.59059e-07	4.4221e-07		Zfp825	0.0630022	0.0238737	0.0172038	0.0165885	0.00837071	0.0142887		Zfp825	-1.20064	-1.62208	-1.76438	-1.78019	-2.07724	-1.84501
Q8BW66	Slc25a48	33.386	8.85364e-06		3.1362e-06			1.69916e-05		Slc25a48	0.295588		0.104705			0.567282		Slc25a48	-0.529314		-0.980032			-0.246201
Q6NZP2	Gpbp1l1	51.966	2.07269e-06	7.24395e-07	2.49521e-07	5.43734e-07		9.4892e-07	1.70488e-06	Gpbp1l1	0.107709	0.0376439	0.0129666	0.0282557		0.0493116	0.0885959	Gpbp1l1	-0.967746	-1.42431	-1.88717	-1.54889		-1.30705	-1.05259
Q62377	Zrsr2	55.357	2.56571e-05	1.65277e-06	1.54362e-06	1.46408e-06	8.85406e-07	4.24052e-07	1.35692e-06	Zrsr2	1.4203	0.0914925	0.0854504	0.081047	0.0490134	0.0234742	0.0751151	Zrsr2	0.152381	-1.03861	-1.06829	-1.09126	-1.30968	-1.62941	-1.12427
Q6PJN8	Dalrd3	58.732	1.48871e-05	3.67898e-07	3.41209e-07	4.0657e-06	2.39942e-07	2.66708e-07	1.73042e-06	Dalrd3	0.874346	0.0216074	0.0200399	0.238787	0.0140923	0.0156643	0.101631	Dalrd3	-0.0583165	-1.6654	-1.69811	-0.62199	-1.85102	-1.80509	-0.992973
Q9CZ70	3110001I22Rik	35.212	3.27352e-06	1.81616e-06	1.7008e-06	5.66856e-07		5.94393e-07		3110001I22Rik	0.115267	0.0639507	0.0598884	0.0199601		0.0209298		3110001I22Rik	-0.938295	-1.19415	-1.22266	-1.69984		-1.67924
Q8BLY2	Tarsl2	91.317	1.12456e-06	7.13855e-08	4.24251e-08	8.9313e-08	2.17995e-07	4.00339e-06	5.36116e-07	Tarsl2	0.102692	0.00651871	0.00387413	0.0081558	0.0199066	0.365578	0.0489565	Tarsl2	-0.988465	-2.18584	-2.41183	-2.08853	-1.701	-0.43702	-1.31019
Q91V36	Nrbp2	57.348	2.42224e-06	3.29629e-07	1.81942e-07	2.60091e-07	3.06859e-07	1.44734e-06		Nrbp2	0.138911	0.0189036	0.010434	0.0149157	0.0175977	0.0830019		Nrbp2	-0.857264	-1.72346	-1.98155	-1.82636	-1.75454	-1.08091
CON__Q3ZBD7	0	62.87	4.01044e-06			1.53693e-05				0	0.252137			0.966269				0	-0.598364			-0.0149022
Q91WC1	Pot1	70.862	1.943e-06	4.55831e-07	2.10172e-07	9.2285e-07	5.39183e-07	8.36026e-07	6.94302e-07	Pot1	0.137685	0.0323011	0.0148932	0.065395	0.0382076	0.0592425	0.0491996	Pot1	-0.861113	-1.49078	-1.82701	-1.18446	-1.41785	-1.22737	-1.30804
E9PY16	Adap1	43.37	2.35899e-07	8.05528e-07	1.2337e-06	2.3481e-07	1.11515e-06	2.4558e-06		Adap1	0.010231	0.0349357	0.0535057	0.0101837	0.0483641	0.106508		Adap1	-1.99008	-1.45673	-1.2716	-1.99209	-1.31548	-0.972617
Q9CXD6	Mcur1	37.849	2.70218e-06	5.68416e-07	1.1076e-06	8.28491e-07	4.00646e-07	6.4937e-07		Mcur1	0.102275	0.021514	0.0419215	0.0313576	0.0151641	0.024578		Mcur1	-0.990231	-1.66728	-1.37756	-1.50366	-1.81918	-1.60945
Q6A078	Cep290	289.07	6.92905e-07	2.01818e-06	1.39233e-06	1.17219e-06	7.10838e-07	1.84544e-06	7.52268e-07	Cep290	0.200298	0.583394	0.402481	0.338846	0.205482	0.533462	0.217458	Cep290	-0.698323	-0.234038	-0.395255	-0.469998	-0.687226	-0.272897	-0.662624
Q3TMW1	Ccdc102a	62.623	2.25678e-06	2.78166e-06	5.25919e-07	2.77999e-07	2.84534e-06	2.03282e-06		Ccdc102a	0.141326	0.174196	0.0329347	0.0174091	0.178184	0.127301		Ccdc102a	-0.849777	-0.758962	-1.48235	-1.75922	-0.749132	-0.895168
Q571K4	Tab3	79.029	5.24819e-07	6.66012e-07	5.59739e-07	1.77248e-07	3.09558e-07	1.95277e-06	5.65492e-07	Tab3	0.0414759	0.0526343	0.0442356	0.0140078	0.0244641	0.154325	0.0446903	Tab3	-1.3822	-1.27873	-1.35423	-1.85363	-1.61147	-0.811563	-1.34979
Q80VE5	Tbc1d22b	59.127	1.41541e-07		6.94133e-07	2.48117e-06	1.53807e-06	1.53525e-06		Tbc1d22b	0.00836888		0.041042	0.146704	0.0909415	0.0907745		Tbc1d22b	-2.07733		-1.38677	-0.833558	-1.04124	-1.04204
Q8K211	Slc31a1	21.961	5.86618e-06					3.77884e-06	6.88524e-06	Slc31a1	0.128827					0.0829872	0.151207	Slc31a1	-0.889992					-1.08099	-0.820429
Q6PD10	Ip6k1	49.306	4.64299e-06	1.08159e-07	5.31107e-07	2.6823e-07	3.66231e-07	2.15365e-07	4.02146e-07	Ip6k1	0.228927	0.00533291	0.0261868	0.0132254	0.0180574	0.0106188	0.0198282	Ip6k1	-0.640303	-2.27304	-1.58192	-1.87859	-1.74335	-1.97392	-1.70272
Q3UUG6;A0A0J9YV32	Tbc1d24	63.235	7.06164e-06	1.68052e-06	3.96528e-07	5.06429e-07	1.93511e-07	1.41056e-06	6.47136e-07	Tbc1d24	0.446543	0.106268	0.0250744	0.032024	0.0122367	0.0891967	0.0409216	Tbc1d24	-0.350137	-0.973598	-1.60077	-1.49452	-1.91234	-1.04965	-1.38805
Q61124	Cln3	47.656	8.4165e-07			3.56138e-06	3.00375e-06			Cln3	0.0401097			0.169721	0.143147			Cln3	-1.39675			-0.770264	-0.844219
Q80UX8	Abhd13	38.525	1.76934e-06		7.96763e-07	6.36962e-07	1.44547e-06	2.05576e-06	8.75018e-07	Abhd13	0.068164		0.0306953	0.0245389	0.0556867	0.0791982	0.0337101	Abhd13	-1.16645		-1.51293	-1.61014	-1.25425	-1.10128	-1.47224
Q9D0V8	Cinp	24.103	4.18099e-07	1.10318e-06	5.91591e-07		4.09493e-07	2.18787e-06		Cinp	0.0100774	0.02659	0.0142591		0.00987	0.0527342		Cinp	-1.99665	-1.57528	-1.84591		-2.00568	-1.27791
Q8BJM5	Slc30a6	51.026	1.07522e-06	1.47595e-06	7.43801e-07		1.74065e-06	6.9217e-07	1.98918e-06	Slc30a6	0.0548644	0.0753117	0.0379532		0.0888182	0.0353187	0.1015	Slc30a6	-1.26071	-1.12314	-1.42075		-1.0515	-1.452	-0.993534
Q3UXZ9;O88909	Kdm5a	192.21	4.35125e-07	1.55035e-06	5.96079e-07	1.36407e-06	1.17118e-06	6.9157e-07		Kdm5a	0.0836353	0.297993	0.114572	0.262188	0.225112	0.132927		Kdm5a	-1.07761	-0.525794	-0.940921	-0.581388	-0.647602	-0.876388
E9Q5E2	BC005561	182.67	4.71926e-07	5.08061e-07		1.06334e-06	8.96706e-07	3.81583e-06		BC005561	0.0862067	0.0928075		0.19424	0.163801	0.697038		BC005561	-1.06446	-1.03242		-0.711662	-0.785683	-0.156743
Q80YR2	Fam160b2	82.455	3.03478e-06			8.63427e-08	1.68508e-07			Fam160b2	0.250233			0.00711939	0.0138943			Fam160b2	-0.601655			-2.14756	-1.85716
O55176	Pja1	63.905	1.54884e-06	6.25132e-07	8.03817e-07	2.03577e-07	1.82824e-07	7.43043e-07	2.54803e-07	Pja1	0.0989785	0.0399491	0.0513679	0.0130096	0.0116834	0.0474842	0.0162832	Pja1	-1.00446	-1.39849	-1.28931	-1.88574	-1.93243	-1.32345	-1.78826
Q8CHK4	Kat5	58.597	2.80342e-07	7.11296e-06	9.97567e-06	1.9138e-05	1.14392e-05	8.93418e-06	6.7657e-06	Kat5	0.0164272	0.416798	0.584544	1.12143	0.670302	0.523516	0.39645	Kat5	-1.78444	-0.380074	-0.233183	0.0497727	-0.173729	-0.28107	-0.401812
Q8BVA2	Tmem222	23.18	2.77187e-06	1.96794e-06	1.76697e-05		3.88383e-07	3.88233e-05	4.95972e-05	Tmem222	0.0642519	0.0456169	0.409584		0.00900273	0.899925	1.14966	Tmem222	-1.19211	-1.34087	-0.387657		-2.04563	-0.0457938	0.0605703
Q80VJ3	Dnph1	18.977							9.35729e-06	Dnph1							0.177573	Dnph1							-0.750622
Q01705;Q61982	Notch1	270.83	3.92465e-06	8.78832e-07		1.36425e-07		7.30066e-06	2.49937e-07	Notch1	1.06291	0.238014		0.036948		1.97724	0.0676905	Notch1	0.026498	-0.623397		-1.43241		0.296059	-1.16947
P97358	Taf1b	67.953	2.81347e-07	3.74299e-07	1.97968e-07	3.22819e-07	1.16083e-06	2.45549e-06	5.62214e-07	Taf1b	0.0191184	0.0254347	0.0134525	0.0219365	0.0788822	0.166858	0.0382041	Taf1b	-1.71855	-1.59457	-1.8712	-1.65883	-1.10302	-0.777652	-1.41789
Q61666	Hira	111.77	1.06615e-06	3.3337e-07	2.02106e-07	3.76884e-07	9.74496e-07	2.45693e-06	6.06159e-07	Hira	0.119163	0.0372608	0.0225894	0.0421243	0.108919	0.274611	0.0677503	Hira	-0.923858	-1.42875	-1.6461	-1.37547	-0.962895	-0.561283	-1.16909
Q6P5F7	Ttyh3	57.713	1.72897e-06	9.60291e-07	5.84415e-07	2.17877e-06	8.26178e-07	1.2657e-06		Ttyh3	0.0997842	0.0554213	0.0337284	0.125743	0.0476812	0.0730474		Ttyh3	-1.00094	-1.25632	-1.472	-0.900515	-1.32165	-1.1364
Q80TS5	Znf423	145.35	2.8755e-07	3.16865e-07	1.13917e-06	2.98138e-07	1.2119e-06	2.70672e-07	3.25435e-07	Znf423	0.0417953	0.0460563	0.165579	0.0433344	0.17615	0.0393422	0.047302	Znf423	-1.37887	-1.33671	-0.780996	-1.36317	-0.754117	-1.40514	-1.32512
Q8VC19	Alas1	71.017	9.40248e-08	6.10272e-07	1.08463e-06	4.58091e-07	7.24874e-07	9.33875e-07	5.6507e-06	Alas1	0.00667736	0.0433397	0.0770272	0.0325322	0.0514784	0.066321	0.401296	Alas1	-2.1754	-1.36311	-1.11336	-1.48769	-1.28837	-1.17835	-0.396535
Q5NCJ1	Rapgef6	180.24	1.69249e-06	3.26336e-07	3.50025e-06	1.21262e-07				Rapgef6	0.305054	0.0588188	0.630886	0.0218563				Rapgef6	-0.515624	-1.23048	-0.200049	-1.66042
Q9Z104	Hmg20b	35.869	3.20303e-06	8.07069e-07	1.64689e-06	7.89548e-07	8.18604e-07	1.36187e-06	5.07061e-07	Hmg20b	0.114889	0.0289487	0.0590723	0.0283203	0.0293625	0.0488488	0.0181878	Hmg20b	-0.93972	-1.53837	-1.22862	-1.5479	-1.53221	-1.31115	-1.74022
O35657	Neu1	44.591	4.00028e-07				3.14851e-07		1.31214e-05	Neu1	0.0178376				0.0140395		0.585097	Neu1	-1.74866				-1.85265		-0.232772
P97864	Casp7	34.06	2.32028e-07	1.96772e-06	8.0469e-07	6.06559e-07	9.5046e-07	1.13142e-06	7.05861e-07	Casp7	0.00790289	0.0670206	0.0274078	0.0206594	0.0323727	0.0385361	0.0240416	Casp7	-2.10221	-1.17379	-1.56213	-1.68488	-1.48982	-1.41413	-1.61904
Q3U1J1	Tfpt	28.954		5.48424e-06	4.63989e-07	3.79758e-07	3.32086e-07			Tfpt		0.158791	0.0134343	0.0109955	0.00961521			Tfpt		-0.799175	-1.87178	-1.95878	-2.01704
Q6PGF3	Med16	91.785	3.52691e-06	1.50981e-06	1.106e-06		1.47809e-06	1.04421e-06	1.33424e-06	Med16	0.323718	0.138578	0.101514		0.135666	0.0958427	0.122463	Med16	-0.489834	-0.858305	-0.993475		-0.867529	-1.01844	-0.911994
Q62356	Fstl1	34.554	9.36924e-07			3.41611e-07	4.42865e-07	2.07467e-06	3.56551e-07	Fstl1	0.0323745			0.011804	0.0153028	0.071688	0.0123203	Fstl1	-1.4898			-1.92797	-1.81523	-1.14455	-1.90938
Q8CII8	Syne4	42.023	2.72586e-06	1.61029e-07			1.834e-06	2.39453e-06		Syne4	0.114549	0.00676692			0.07707	0.100625		Syne4	-0.941009	-2.16961			-1.11311	-0.997293
B2RT41;REV__Q8K015	Zfc3h1	225.05	7.18697e-07	2.19561e-07	5.06329e-07	5.82529e-07	4.48391e-07	1.25518e-06	1.35334e-06	Zfc3h1	0.161743	0.0494123	0.113949	0.131098	0.10091	0.282478	0.304568	Zfc3h1	-0.791175	-1.30617	-0.943288	-0.882403	-0.996064	-0.549016	-0.516315
Q0VEJ0	Cep76	74.303	2.74927e-06	3.79007e-06		1.23117e-06	6.17915e-07	3.89158e-07		Cep76	0.204279	0.281613		0.0914794	0.0459129	0.0289156		Cep76	-0.689776	-0.550347		-1.03868	-1.33807	-1.53887
Q9D864	Actr6	45.785	5.68024e-07	2.30712e-06	4.06266e-07	5.01711e-07	1.34168e-06	1.89075e-06		Actr6	0.026007	0.105632	0.0186009	0.0229708	0.061429	0.0865679		Actr6	-1.58491	-0.976206	-1.73047	-1.63882	-1.21163	-1.06264
Q80Z60	Ece2	99.705	1.69918e-07	4.36755e-07	2.38069e-07	1.99292e-06	2.32559e-06	2.2915e-06	3.41745e-07	Ece2	0.0169417	0.0435467	0.0237367	0.198704	0.231873	0.228474	0.0340737	Ece2	-1.77104	-1.36104	-1.62458	-0.701793	-0.63475	-0.641163	-1.46758
Q3TT38	D17Wsu92e	32.081	9.76724e-07	1.6099e-06	1.79271e-06	1.20451e-06	2.49709e-06			D17Wsu92e	0.0313343	0.0516472	0.057512	0.0386419	0.0801091			D17Wsu92e	-1.50398	-1.28695	-1.24024	-1.41294	-1.09632
Q80XI3	Eif4g3	174.89	9.04379e-07	7.43794e-07	3.45032e-07	2.23909e-07	4.34989e-07	9.14421e-07	6.09251e-07	Eif4g3	0.158167	0.130082	0.0603427	0.0391595	0.0760753	0.159923	0.106552	Eif4g3	-0.800885	-0.885783	-1.21938	-1.40716	-1.11876	-0.796089	-0.972439
P58334	Klf16	25.652			1.49346e-06			4.74179e-06	2.23135e-06	Klf16			0.0383103			0.121636	0.0572386	Klf16			-1.41668			-0.914937	-1.24231
Q3V3W4	Zbtb2	57.281	2.33632e-07	3.83275e-06	2.06051e-06	7.98957e-08		1.84295e-07	3.64732e-07	Zbtb2	0.0133827	0.219544	0.118028	0.0045765		0.0105566	0.0208922	Zbtb2	-1.87346	-0.658479	-0.928015	-2.33947		-1.97648	-1.68002
Q99K90	Tab2	76.441	4.25392e-07			6.11782e-06	6.03659e-06	3.11074e-06		Tab2	0.0325174			0.467652	0.461443	0.237788		Tab2	-1.48788			-0.330077	-0.335882	-0.62381
Q6DFW0	0	47.314	1.64549e-06	4.65787e-07		1.53125e-06	2.81506e-06			0	0.0778549	0.0220382		0.0724495	0.133192			0	-1.10871	-1.65682		-1.13996	-0.875523
Q3UNA4	Nxt2	16.256	1.21259e-06	7.93219e-07	8.97563e-07	3.23332e-06	6.22925e-07	1.44991e-06	7.21132e-07	Nxt2	0.0197119	0.0128946	0.0145908	0.0525608	0.0101263	0.0235698	0.0117227	Nxt2	-1.70527	-1.88959	-1.83592	-1.27934	-1.99455	-1.62764	-1.93097
Q9DAM5	Slc25a19	35.618	1.27294e-06	1.22964e-06	6.39597e-07	4.09398e-07		1.01132e-06	1.29788e-06	Slc25a19	0.0453397	0.0437972	0.0227812	0.0145819		0.0360211	0.046228	Slc25a19	-1.34352	-1.35855	-1.64242	-1.83618		-1.44344	-1.3351
Q9CQ90	0	17.73	5.63312e-06	4.99333e-06	5.49281e-06				2.01021e-06	0	0.0998752	0.0885317	0.0973875				0.0356411	0	-1.00054	-1.0529	-1.0115				-1.44805
Q9Z1K8	Slc7a7	55.677	3.13189e-06			2.00256e-07		6.31819e-07	7.47368e-07	Slc7a7	0.174374			0.0111497		0.0351778	0.0416112	Slc7a7	-0.758517			-1.95274		-1.45373	-1.38079
Q8BJ34	Marf1	192.06	8.87612e-07	5.64398e-07	2.05774e-07	5.44706e-07	6.42284e-07	8.24333e-07	1.02687e-06	Marf1	0.170475	0.108398	0.0395209	0.104616	0.123357	0.158321	0.19722	Marf1	-0.76834	-0.964978	-1.40317	-0.980401	-0.908836	-0.800461	-0.705049
Q80TN5	Zdhhc17	72.62	2.32364e-06	1.20632e-06	1.63917e-06	3.32388e-07	4.023e-07	3.51473e-07	6.87264e-07	Zdhhc17	0.168743	0.0876029	0.119037	0.024138	0.0292151	0.025524	0.0499091	Zdhhc17	-0.772775	-1.05748	-0.924319	-1.6173	-1.53439	-1.59305	-1.30182
Q9QX60	Dguok	32.281	9.05637e-07		3.05147e-06		3.93074e-06	3.97354e-06	2.55096e-06	Dguok	0.0292349		0.0985044		0.126888	0.12827	0.0823476	Dguok	-1.5341		-1.00654		-0.896579	-0.891875	-1.08435
F8VQ70	Scaper	157.77	1.15715e-06		1.68745e-06	4.0204e-07		2.80751e-06	3.60751e-06	Scaper	0.182564		0.266229	0.0634298		0.442941	0.569157	Scaper	-0.738585		-0.574745	-1.19771		-0.353655	-0.244768
B9EJ57;Q8CHZ9	Mterf1b;Mterf1a	43.76	6.24864e-07		2.47718e-06	3.10001e-07		1.55735e-06	4.91865e-06	Mterf1b;Mterf1a	0.0273441		0.108401	0.0135657		0.0681494	0.21524	Mterf1b;Mterf1a	-1.56314		-0.964965	-1.86756		-1.16654	-0.667077
Q9CWY9	Rpain	24.897	2.20129e-07	1.48471e-06	5.41102e-06		3.077e-06		1.27418e-07	Rpain	0.00548054	0.0369647	0.134718		0.0766082		0.00317233	Rpain	-2.26118	-1.43221	-0.870574		-1.11572		-2.49862
Q8BWY7	Slc39a11	35.466	6.42263e-06							Slc39a11	0.227785							Slc39a11	-0.642475
O35071	Kif1c	122.43	4.38061e-07	1.4007e-06	4.42267e-07	8.54232e-07	3.43298e-07	1.44156e-07	7.50952e-07	Kif1c	0.0536318	0.171488	0.0541467	0.104584	0.0420299	0.017649	0.091939	Kif1c	-1.27058	-0.765767	-1.26643	-0.980536	-1.37644	-1.75328	-1.0365
Q810J8	Zfyve1	86.939	1.0474e-06	1.17862e-06	1.80782e-06	1.62648e-07	4.11278e-07	4.20863e-07		Zfyve1	0.0910598	0.102468	0.15717	0.0141404	0.0357561	0.0365894		Zfyve1	-1.04067	-0.989411	-0.803629	-1.84954	-1.44665	-1.43665
Q8K124	Plekho2	53.872	1.41249e-07	6.32756e-06			2.10835e-06			Plekho2	0.00760937	0.340878			0.113581			Plekho2	-2.11865	-0.467401			-0.944694
P58022	Loxl2	87.002	6.42294e-06			2.14527e-07				Loxl2	0.558809			0.0186643				Loxl2	-0.252737			-1.72899
Q6NWV3	Ift122	134.8	3.24257e-06	1.63424e-07		6.06852e-06	1.8134e-05	1.09917e-05	7.20721e-08	Ift122	0.437098	0.0220296		0.818037	2.44446	1.48168	0.00971532	Ift122	-0.359421	-1.65699		-0.0872271	0.388183	0.170754	-2.01254
Q91VJ1	Aim2	40.155	4.98506e-06		1.68095e-07	6.06769e-08		1.60226e-06		Aim2	0.200175		0.00674984	0.00243648		0.0643386		Aim2	-0.69859		-2.17071	-2.61324		-1.19153
Q9Z2C5	Mtm1	69.558	1.91182e-06	1.25457e-07	1.95998e-07	9.41989e-08	2.19235e-07	1.26683e-06	5.05431e-06	Mtm1	0.132982	0.00872655	0.0136332	0.00655229	0.0152496	0.088118	0.351568	Mtm1	-0.876207	-2.05916	-1.8654	-2.18361	-1.81674	-1.05494	-0.453991
A2AFK4	Mtg2	44.003	8.67559e-07	8.85155e-08	2.57561e-06	8.18914e-07		2.90678e-07	3.48445e-06	Mtg2	0.0381752	0.00389495	0.113335	0.0360347		0.0127907	0.153326	Mtg2	-1.41822	-2.4095	-0.945637	-1.44328		-1.89311	-0.814384
Q99JN2;Q9D2D9	Klhl22	71.686	1.59783e-06		4.02302e-07	1.43944e-06	7.70877e-07	2.32133e-06	2.40599e-06	Klhl22	0.114542		0.0288394	0.103188	0.0552611	0.166407	0.172475	Klhl22	-0.941035		-1.54001	-0.986373	-1.25758	-0.778829	-0.763273
Q8JZY4	Kiaa0391	66.856	5.15662e-07	9.29732e-07	8.83541e-07	3.64845e-07	1.86836e-07	1.06114e-06	1.75647e-06	Kiaa0391	0.0344751	0.0621582	0.05907	0.0243921	0.0124911	0.0709435	0.11743	Kiaa0391	-1.46249	-1.2065	-1.22863	-1.61275	-1.9034	-1.14909	-0.93022
Q6R891	Ppp1r9b	89.519	1.20453e-06	1.3264e-06	5.73618e-07	1.64284e-06	2.6048e-07	6.2028e-08	3.10869e-07	Ppp1r9b	0.107828	0.118738	0.0513497	0.147065	0.0233179	0.00555269	0.0278287	Ppp1r9b	-0.967269	-0.92541	-1.28946	-0.83249	-1.63231	-2.2555	-1.55551
Q8VDG7	Pafah2	43.561	2.45673e-06	6.68642e-07	5.15293e-07	3.58676e-07	2.58019e-07	8.23678e-07	5.30825e-07	Pafah2	0.107017	0.0291267	0.0224467	0.0156243	0.0112396	0.0358802	0.0231233	Pafah2	-0.970545	-1.53571	-1.64885	-1.8062	-1.94925	-1.44514	-1.63595
Q6PFD6	Kif18b	91.935	3.09871e-07	8.33996e-07	4.55181e-07	4.26604e-07		2.67201e-06	1.29417e-07	Kif18b	0.0284879	0.0766734	0.041847	0.0392198		0.245651	0.011898	Kif18b	-1.54534	-1.11536	-1.37834	-1.40649		-0.609681	-1.92453
Q62504	Spen	398.75	5.69342e-07	4.9622e-07	3.84453e-08	6.96357e-07	9.09701e-07	1.48212e-06	3.41707e-07	Spen	0.227025	0.197868	0.0153301	0.277672	0.362743	0.590994	0.136256	Spen	-0.643926	-0.703625	-1.81446	-0.556467	-0.440401	-0.228417	-0.865645
Q8R1J3	Zcchc9	30.488	7.25164e-07	1.25595e-06	4.11542e-07	6.4044e-07	6.67372e-07	1.88193e-06	2.23606e-06	Zcchc9	0.0221088	0.0382915	0.0125471	0.0195257	0.0203468	0.0573763	0.0681731	Zcchc9	-1.65544	-1.4169	-1.90146	-1.70939	-1.6915	-1.24127	-1.16639
Q91YU6	Lzts2	72.577	1.30211e-07		2.19697e-06	1.91119e-06	1.11352e-06	1.75757e-07		Lzts2	0.00945034		0.159449	0.138709	0.0808163	0.0127559		Lzts2	-2.02455		-0.797378	-0.857897	-1.0925	-1.89429
Q80XP9	Wnk3	193.99	2.43288e-07			2.22568e-05	1.7916e-07			Wnk3	0.0471954			4.3176	0.0347552			Wnk3	-1.3261			0.635243	-1.45898
Q91VY5	Kdm4b	121.6	1.49533e-06	4.59102e-06		5.21639e-07	6.84737e-07	5.68697e-07	4.37169e-07	Kdm4b	0.181832	0.558268		0.0634313	0.083264	0.0691535	0.0531598	Kdm4b	-0.74033	-0.253158		-1.1977	-1.07954	-1.16019	-1.27442
Q3UHC0	Tnrc6c	175.77	1.00669e-06	1.19477e-06	4.24624e-07	3.507e-07	6.03287e-07	7.02985e-07	1.05622e-06	Tnrc6c	0.176945	0.210005	0.0746362	0.0616426	0.10604	0.123564	0.185652	Tnrc6c	-0.752161	-0.677771	-1.12705	-1.21012	-0.974531	-0.908109	-0.7313
Q8K0Q5	Arhgap18	74.929	3.4033e-07		6.69619e-07	1.48859e-06	4.87897e-07	3.08715e-07	9.56665e-06	Arhgap18	0.0255006		0.0501739	0.111539	0.0365576	0.0231317	0.71682	Arhgap18	-1.59345		-1.29952	-0.952574	-1.43702	-1.63579	-0.14459
Q5NCC3	Trim41	71.817	1.6369e-06	2.57926e-07	1.00605e-06	4.18224e-06		1.51499e-06		Trim41	0.117557	0.0185235	0.0722512	0.300356		0.108802		Trim41	-0.92975	-1.73228	-1.14115	-0.522363		-0.963364
Q80YV3	Trrap	291.55	1.04227e-06	9.04712e-07	3.2672e-07	4.39073e-07	4.35615e-07	1.32186e-06	7.61196e-07	Trrap	0.303874	0.263769	0.0952551	0.128012	0.127004	0.385389	0.221927	Trrap	-0.517307	-0.578776	-1.02111	-0.89275	-0.896184	-0.414101	-0.653791
O70472	Tmem131	204.65	4.04545e-07	1.22333e-06	5.93583e-07	2.69572e-06	5.1227e-07	4.96953e-07	6.23874e-07	Tmem131	0.08279	0.250354	0.121477	0.551679	0.104836	0.101701	0.127676	Tmem131	-1.08202	-0.601445	-0.915507	-0.258314	-0.979489	-0.992673	-0.893891
Q8BLB7	L3mbtl3	99.136	1.77724e-07	2.46521e-07	3.07821e-06	3.65817e-07	4.37314e-07	2.39341e-06	4.34964e-07	L3mbtl3	0.0176189	0.0244391	0.305161	0.0362657	0.0433536	0.237273	0.0431206	L3mbtl3	-1.75402	-1.61192	-0.515471	-1.4405	-1.36297	-0.624752	-1.36532
Q8C1B1	Camsap2	164.33	2.37882e-07	1.25111e-06	1.12656e-06	9.68097e-08	3.10938e-07	2.16777e-06		Camsap2	0.0390911	0.205594	0.185127	0.0159087	0.0510964	0.35623		Camsap2	-1.40792	-0.686989	-0.73253	-1.79836	-1.29161	-0.44827
Q9DB90	Smg9	57.62	1.79195e-06	1.01314e-06	5.6957e-06		1.46124e-06	9.08349e-07	6.52971e-07	Smg9	0.103252	0.058377	0.328186		0.0841967	0.0523391	0.0376242	Smg9	-0.986102	-1.23376	-0.48388		-1.0747	-1.28117	-1.42453
P97357	Taf1a	52.717	1.55424e-06	1.14153e-06	6.2613e-07	2.30529e-07	4.00862e-07	3.40592e-07	8.08105e-07	Taf1a	0.0819347	0.0601782	0.0330077	0.0121528	0.0211322	0.017955	0.0426009	Taf1a	-1.08653	-1.22056	-1.48138	-1.91532	-1.67505	-1.74581	-1.37058
B9EJ80	Pdzd8	127.74	1.43488e-06	3.10911e-07	8.20694e-07	7.94147e-07	3.87988e-07	2.16307e-07	4.66598e-07	Pdzd8	0.183292	0.0397158	0.104835	0.101444	0.0495616	0.0276311	0.0596032	Pdzd8	-0.736856	-1.40104	-0.979492	-0.993772	-1.30486	-1.5586	-1.22473
Q3UPE3	Rmi2	15.838	3.40747e-07	4.03185e-06		2.96e-06		3.38183e-06	4.84942e-06	Rmi2	0.00539676	0.0638565		0.0468805		0.0535615	0.0768051	Rmi2	-2.26787	-1.1948		-1.32901		-1.27115	-1.11461
Q8K0G8	Esrp2	77.36	1.11056e-05	1.575e-06	2.6775e-05	9.2967e-07		4.68893e-06	3.85769e-06	Esrp2	0.859127	0.121842	2.07131	0.0719193		0.362736	0.298431	Esrp2	-0.0659427	-0.914203	0.316246	-1.14315		-0.44041	-0.525156
B1AUR6	Mms22l	140.58	7.63073e-07	8.4308e-07	4.76208e-07	5.26095e-07	4.70432e-07	7.45207e-07	1.06082e-06	Mms22l	0.107273	0.11852	0.0669453	0.0739585	0.0661333	0.104761	0.149131	Mms22l	-0.96951	-0.926208	-1.17428	-1.13101	-1.17958	-0.9798	-0.826433
A2AHJ4	Brwd3	202.94	6.08491e-07	3.85033e-07	5.24936e-07	2.15253e-07	2.02925e-06	5.71018e-07	1.79613e-07	Brwd3	0.123487	0.0781385	0.10653	0.0436835	0.411815	0.115882	0.0364506	Brwd3	-0.908378	-1.10713	-0.972526	-1.35968	-0.385297	-0.935983	-1.4383
O89033	Cdc6	62.613		9.03954e-07	2.22301e-06	8.33639e-07	6.1174e-07	1.36078e-06	7.15888e-07	Cdc6		0.0565993	0.139189	0.0521967	0.0383029	0.0852024	0.0448239	Cdc6		-1.24719	-0.856394	-1.28236	-1.41677	-1.06955	-1.34849
Q9WUR2;Q78JN3	Eci2	43.267	6.57624e-07	6.40311e-07	1.07805e-06	2.41324e-07	7.9392e-07	7.97128e-07	6.32301e-07	Eci2	0.0284534	0.0277043	0.0466441	0.0104414	0.0343505	0.0344893	0.0273578	Eci2	-1.54587	-1.55745	-1.3312	-1.98124	-1.46407	-1.46232	-1.56292
J3KMK0	Gm9923	67.457	8.00589e-07		2.27253e-07			6.71572e-06	3.85867e-07	Gm9923	0.0540053		0.0153298			0.453022	0.0260294	Gm9923	-1.26756		-1.81446			-0.343881	-1.58454
Q6ZPV2	Ino80	176.52	6.5786e-07	1.22178e-05	4.38902e-07	2.76277e-06	5.00793e-06	2.46577e-06	7.99108e-07	Ino80	0.116125	2.15669	0.0774749	0.487684	0.884	0.435259	0.141059	Ino80	-0.935073	0.333789	-1.11084	-0.311862	-0.0535475	-0.361253	-0.850601
Q8K4X7	Agpat4	43.81	3.21141e-06	1.29142e-06	9.98379e-07	1.59367e-06	2.23313e-06	2.45195e-06	2.4065e-06	Agpat4	0.140692	0.0565769	0.043739	0.0698185	0.0978333	0.10742	0.105429	Agpat4	-0.851731	-1.24736	-1.35913	-1.15603	-1.00951	-0.968915	-0.977042
Q80WV3	Chst2	57.827	6.60159e-06	3.54443e-07	1.74408e-06					Chst2	0.38175	0.0204964	0.100855					Chst2	-0.418221	-1.68832	-0.996303
Q9R0M4	Podxl	53.389	6.13251e-06	3.45603e-05	7.85123e-06	1.24787e-05	3.95054e-06	3.20764e-06	3.18318e-06	Podxl	0.327409	1.84514	0.419169	0.666224	0.210916	0.171253	0.169947	Podxl	-0.48491	0.266029	-0.377611	-0.17638	-0.675891	-0.766362	-0.769687
O35492	Clk3	73.797	1.65969e-07	5.74083e-07	8.59315e-07	9.97552e-07	4.43999e-07	2.34943e-06	4.36258e-06	Clk3	0.012248	0.0423656	0.0634149	0.0736163	0.0327658	0.173381	0.321945	Clk3	-1.91193	-1.37299	-1.19781	-1.13303	-1.48458	-0.760998	-0.492218
Q14DK4	Gpat2	89.149	8.52169e-07				7.80435e-06			Gpat2	0.07597				0.69575			Gpat2	-1.11936				-0.157547
Q8BLI4	Dse	109.75	7.60686e-07	6.60061e-07	2.94746e-06	9.69878e-07	8.18105e-07		4.32436e-07	Dse	0.0834853	0.0724417	0.323483	0.106444	0.089787		0.0474598	Dse	-1.07839	-1.14001	-0.490148	-0.972878	-1.04679		-1.32367
Q9DBN9	Ddx59	68.234	7.53749e-07	9.6161e-07	9.61579e-07	6.35154e-07	5.60075e-07	7.99815e-07	5.61349e-07	Ddx59	0.0514313	0.0656145	0.0656124	0.0433391	0.0382161	0.0545746	0.0383031	Ddx59	-1.28877	-1.183	-1.18301	-1.36312	-1.41775	-1.26301	-1.41677
Q61789	Lama3	366.22	1.1066e-05	1.69591e-06	8.07956e-07	1.2429e-06	1.0078e-06	9.84337e-07	7.45062e-07	Lama3	4.05258	0.621075	0.29589	0.455176	0.369075	0.360484	0.272857	Lama3	0.607732	-0.206856	-0.52887	-0.34182	-0.432885	-0.443114	-0.564065
A2AH22	Ambra1	142.88	1.31728e-06	7.0604e-07	1.18289e-06	4.05001e-07	1.80943e-06	5.80537e-07	6.56629e-07	Ambra1	0.188212	0.100879	0.169011	0.0578666	0.258532	0.0829471	0.0938192	Ambra1	-0.725352	-0.996199	-0.772085	-1.23757	-0.587486	-1.0812	-1.02771
E9Q7F2	Rnf169	75.795	6.854e-06	1.10641e-05					5.48045e-07	Rnf169	0.519499	0.838605					0.0415391	Rnf169	-0.284415	-0.0764426					-1.38154
Q8VEY9	Olfr77	35.658		6.86361e-06						Olfr77		0.244743						Olfr77		-0.61129
Q8BKF1	Polrmt	136.7	6.99231e-07	6.04451e-07	1.34e-06	7.66848e-07	1.50157e-06	1.7526e-06	5.60117e-07	Polrmt	0.0955848	0.0826285	0.183177	0.104828	0.205264	0.23958	0.076568	Polrmt	-1.01961	-1.08287	-0.737128	-0.979522	-0.687686	-0.620549	-1.11595
Q9ERU3	Znf22	27.294	1.47176e-06	4.1401e-07	8.83248e-07	7.29339e-07	9.36543e-07	9.5113e-07		Znf22	0.0401703	0.0113	0.0241074	0.0199066	0.025562	0.0259601		Znf22	-1.3961	-1.94692	-1.61785	-1.701	-1.5924	-1.58569
Q6Q477	Atp2b4	133.07	1.18874e-06		5.62471e-07	7.42478e-07	9.73116e-07	2.39896e-06	3.63388e-06	Atp2b4	0.158186		0.074848	0.0988015	0.129493	0.319229	0.483561	Atp2b4	-0.800832		-1.12582	-1.00524	-0.887755	-0.495897	-0.315549
P70266	Pfkfb1	54.849	1.08431e-06	1.39818e-06	7.18084e-07	1.55096e-07	1.03049e-06	1.45942e-06		Pfkfb1	0.0594735	0.076689	0.0393862	0.00850687	0.0565214	0.0800476		Pfkfb1	-1.22568	-1.11527	-1.40466	-2.07023	-1.24779	-1.09665
Q61234	Snta1	53.664	1.82706e-06	4.04554e-07	4.41563e-07	7.25246e-07	2.17329e-07	3.91935e-06	4.25682e-07	Snta1	0.0980472	0.02171	0.0236961	0.0389196	0.0116628	0.210328	0.0228438	Snta1	-1.00856	-1.66334	-1.62532	-1.40983	-1.9332	-0.677103	-1.64123
Q61169	Gata6	59.306			4.04076e-06				7.82106e-06	Gata6			0.239642				0.463836	Gata6			-0.620438				-0.333636
Q8C4X1	Stra13	8.9263	1.84467e-06			7.44224e-07	3.53227e-06	1.3989e-06	5.81458e-07	Stra13	0.0164661			0.00664316	0.0315301	0.012487	0.00519027	Stra13	-1.78341			-2.17763	-1.50127	-1.90354	-2.28481
Q60716	P4ha2	61.001	8.23155e-07	2.56351e-06	2.10493e-06	1.66316e-06	2.34579e-06	2.08811e-06	5.36126e-06	P4ha2	0.0502133	0.156377	0.128403	0.101454	0.143096	0.127377	0.327042	P4ha2	-1.29918	-0.805828	-0.891424	-0.993729	-0.844374	-0.89491	-0.485396
Q9WUB3	Pygm	97.285	2.7276e-07	1.67616e-06	1.54634e-06	7.74163e-07	2.18055e-07	8.87875e-07	7.42858e-07	Pygm	0.0265355	0.163065	0.150436	0.0753144	0.0212135	0.0863769	0.072269	Pygm	-1.57617	-0.787638	-0.822649	-1.12312	-1.67339	-1.0636	-1.14105
Q9D0K0	Tbc1d7	33.826	6.4311e-07	3.33122e-06	1.98496e-06	4.45131e-07	1.8256e-07	5.97845e-07		Tbc1d7	0.0217538	0.112682	0.0671431	0.015057	0.00617529	0.0202227		Tbc1d7	-1.66246	-0.948146	-1.173	-1.82226	-2.20934	-1.69416
Q8R3G9	Tspan8	25.582			1.07113e-05			2.73624e-07		Tspan8			0.274017			0.00699984		Tspan8			-0.562223			-2.15491
P28738	Kif5c	109.27	1.92757e-06	6.55691e-07	3.57997e-06		5.60171e-06		1.44016e-06	Kif5c	0.210625	0.0716474	0.391183		0.612099		0.157367	Kif5c	-0.67649	-1.1448	-0.40762		-0.213178		-0.803087
Q9CWQ3	Xrcc6bp1	21.709	1.77051e-06		9.10995e-07		2.516e-06	2.4008e-06		Xrcc6bp1	0.038436		0.0197768		0.0546199	0.0521189		Xrcc6bp1	-1.41526		-1.70384		-1.26265	-1.283
B1AY10	Nfx1	123.81	1.56165e-06	5.33808e-07	2.44748e-07	3.47873e-06	3.63495e-07	6.41593e-07	2.46386e-06	Nfx1	0.193348	0.0660907	0.0303023	0.430701	0.0450044	0.0794357	0.305051	Nfx1	-0.713661	-1.17986	-1.51852	-0.365824	-1.34675	-1.09998	-0.515628
Q9WVQ0	Pmfbp1	119.4	1.34542e-07	1.01439e-07	4.744e-07	3.82534e-06		3.39703e-06	1.0322e-06	Pmfbp1	0.0160643	0.0121118	0.0566433	0.456745		0.405606	0.123244	Pmfbp1	-1.79414	-1.91679	-1.24685	-0.340326		-0.391896	-0.909234
Q9JI10	Stk3	56.855	3.97926e-07	3.5809e-06	1.43997e-06	1.77889e-06	1.27742e-06	2.2641e-07	1.34155e-06	Stk3	0.0226241	0.203592	0.0818693	0.101139	0.0726276	0.0128725	0.076274	Stk3	-1.64543	-0.691239	-1.08688	-0.995081	-1.1389	-1.89034	-1.11762
Q8BMK1	Mettl2	43.911	9.38104e-07	2.9592e-07	4.57947e-07	5.42426e-07	9.27827e-07	1.19563e-06	4.3399e-07	Mettl2	0.0411931	0.0129941	0.0201089	0.0238185	0.0407418	0.0525014	0.0190569	Mettl2	-1.38518	-1.88625	-1.69661	-1.62309	-1.38996	-1.27983	-1.71995
P47867	Scg3	53.326	6.24806e-06		2.7006e-07	1.67091e-06		9.71353e-07	2.22797e-06	Scg3	0.333184		0.0144012	0.0891028		0.0517984	0.118809	Scg3	-0.477316		-1.8416	-1.05011		-1.28568	-0.925152
O70161	Pip5k1c	72.407	8.59161e-07	1.04512e-06	8.84572e-07	7.05796e-07	9.50499e-07	1.36067e-06	1.51021e-06	Pip5k1c	0.0622093	0.075674	0.0640492	0.0511046	0.0688227	0.0985217	0.10935	Pip5k1c	-1.20614	-1.12105	-1.19349	-1.29154	-1.16227	-1.00647	-0.961183
O70477;Q8BG99	Pknox1;Pknox2	47.538	1.85328e-07	1.64427e-06	8.61093e-07	5.95125e-07		4.24765e-06	8.2881e-07	Pknox1;Pknox2	0.00881012	0.0781652	0.0409346	0.028291		0.201925	0.0394	Pknox1;Pknox2	-2.05502	-1.10699	-1.38791	-1.54835		-0.694811	-1.4045
Q8BLK9	Rps6kc1	115.71	3.28726e-07	2.32248e-06	9.61188e-07	3.08182e-07	5.67745e-07	3.22703e-07	1.50165e-07	Rps6kc1	0.0380369	0.268734	0.111219	0.0356598	0.0656938	0.0373399	0.0173756	Rps6kc1	-1.41979	-0.570677	-0.953821	-1.44782	-1.18248	-1.42783	-1.76006
E9PYF4	Lmo7	192.55	2.90314e-06	9.3407e-07	1.74818e-06	5.29484e-07	3.31773e-07	3.35253e-07	4.41446e-07	Lmo7	0.559	0.179855	0.336612	0.101952	0.0638829	0.064553	0.0850004	Lmo7	-0.252588	-0.745077	-0.47287	-0.991604	-1.19462	-1.19008	-1.07058
Q9DCN1	Nudt12	51.51	3.92211e-06	8.63767e-07						Nudt12	0.202028	0.0444927						Nudt12	-0.694588	-1.35171
Q61586	Gpam	93.703	2.12625e-06	1.04321e-06	1.82727e-06	5.48713e-07	6.43566e-07	7.75352e-07		Gpam	0.199236	0.0977519	0.17122	0.0514161	0.060304	0.0726528		Gpam	-0.700632	-1.00987	-0.766445	-1.2889	-1.21965	-1.13875
Q8BGE7	Trim6	56.152	6.89558e-07	2.55689e-06	8.1298e-07	5.19239e-07	5.39853e-07	3.31358e-06		Trim6	0.0387201	0.143574	0.0456504	0.0291563	0.0303138	0.186064		Trim6	-1.41206	-0.842923	-1.34056	-1.53527	-1.51836	-0.730337
P61216	Taf13	14.287	2.50738e-06			5.68404e-06				Taf13	0.035823			0.0812079				Taf13	-1.44584			-1.0904
Q9CWT3	Snx10	23.542	8.142e-07	2.3327e-06	7.97842e-07	1.15455e-06	6.48636e-07	1.12091e-06	1.93744e-06	Snx10	0.0191679	0.0549164	0.0187828	0.0271805	0.0152702	0.0263885	0.0456112	Snx10	-1.71743	-1.2603	-1.72624	-1.56574	-1.81616	-1.57859	-1.34093
Q8BGX0	Trim23	63.931	1.39342e-06	1.78472e-06	8.92021e-07	1.08867e-06	1.74357e-06	6.43025e-07	2.86043e-06	Trim23	0.0890829	0.114099	0.0570278	0.0695996	0.111468	0.0411092	0.18287	Trim23	-1.05021	-0.942718	-1.24391	-1.15739	-0.952849	-1.38606	-0.737858
Q3TXX3	Zfyve27	46.202	9.65477e-07			1.55526e-07		7.1911e-06		Zfyve27	0.0446069			0.0071856		0.332243		Zfyve27	-1.3506			-2.14354		-0.478544
Q6ZPT1;Q80TF4	Klhl9	69.399	4.41864e-07	6.33729e-07	2.54823e-06		3.07107e-07	6.81515e-07	3.2196e-07	Klhl9	0.0306649	0.0439801	0.176845		0.0213129	0.0472964	0.0223437	Klhl9	-1.51336	-1.35674	-0.752407		-1.67136	-1.32517	-1.65084
Q7TQK0	Ccnt2	80.251	1.70302e-06	7.38443e-07	1.44688e-06	6.23522e-07	1.18205e-06	4.44217e-07	2.59366e-07	Ccnt2	0.136669	0.0592608	0.116114	0.0500383	0.0948608	0.0356488	0.0208143	Ccnt2	-0.86433	-1.22723	-0.935116	-1.3007	-1.02291	-1.44795	-1.68164
P97783	Mllt11	10.029	7.18445e-07	1.45153e-06	9.4297e-07		4.51891e-06			Mllt11	0.00720529	0.0145574	0.00945705		0.0453202			Mllt11	-2.14235	-1.83692	-2.02424		-1.34371
Q9CXH7	Sgol1	58.965	5.57488e-07	2.33201e-06	1.55692e-06	3.2219e-06		2.69796e-06		Sgol1	0.0328723	0.137507	0.0918036	0.189979		0.159085		Sgol1	-1.48317	-0.861675	-1.03714	-0.721293		-0.798371
Q60722	Tcf4	71.624				9.60259e-06				Tcf4				0.687776				Tcf4				-0.162553
A2A8U2	Tmem201	72.499	2.10624e-06	6.156e-07		1.16742e-06	1.244e-06	9.32342e-06	3.96646e-06	Tmem201	0.152701	0.0446304		0.0846366	0.0901886	0.675938	0.287564	Tmem201	-0.816159	-1.35037		-1.07244	-1.04485	-0.170093	-0.541265
Q9QZD4	Ercc4	103.69	1.53511e-06	8.00574e-07	6.23301e-07	3.14792e-07	6.3022e-07	1.27928e-06	4.06777e-07	Ercc4	0.159175	0.0830116	0.0646301	0.0326408	0.0653475	0.132649	0.0421787	Ercc4	-0.798124	-1.08086	-1.18957	-1.48624	-1.18477	-0.877296	-1.37491
O08605	Mknk1	47.914	1.37946e-06		3.81607e-07	5.83311e-07	1.67713e-06	1.78157e-06	1.88486e-07	Mknk1	0.0660952		0.0182843	0.0279488	0.0803581	0.0853619	0.00903109	Mknk1	-1.17983		-1.73792	-1.55364	-1.09497	-1.06874	-2.04426
Q6PDK2	Kmt2d	600.24	2.64262e-07	4.23352e-07	4.15002e-07	2.61548e-07	2.36121e-07	2.06796e-06	5.75727e-07	Kmt2d	0.158621	0.254113	0.249101	0.156992	0.14173	1.24128	0.345574	Kmt2d	-0.79964	-0.594974	-0.603625	-0.804124	-0.84854	0.093868	-0.461458
A0A0G2JGN5	0	64.252	5.28192e-06		2.36889e-06		1.47589e-06			0	0.339374		0.152206		0.094829			0	-0.469322		-0.817568		-1.02306
Q69ZA1	Cdk13	164.55	4.45649e-06	5.61504e-07	6.27614e-07	1.58264e-06	8.24416e-07	1.43345e-06	7.12765e-07	Cdk13	0.733316	0.0923954	0.103274	0.260423	0.135658	0.235875	0.117285	Cdk13	-0.134709	-1.03435	-0.98601	-0.58432	-0.867556	-0.627318	-0.930756
Q3TMV7	Pyroxd1	55.591	8.89641e-07	1.70355e-06	3.37506e-06	3.86483e-07	1.91448e-07	1.67024e-06		Pyroxd1	0.049456	0.0947022	0.187623	0.021485	0.0106428	0.0928505		Pyroxd1	-1.30578	-1.02364	-0.726714	-1.66787	-1.97295	-1.03222
Q9Z1B7	Mapk13	42.071	1.51929e-06	4.77587e-07	1.42525e-07	4.04204e-07	5.22124e-07	4.90687e-06	4.47471e-07	Mapk13	0.0639179	0.0200926	0.00599619	0.0170053	0.0219663	0.206437	0.0188256	Mapk13	-1.19438	-1.69696	-2.22212	-1.76942	-1.65824	-0.685212	-1.72525
P12265	Gusb	74.194	1.20639e-07		4.24484e-08	7.62139e-07	1.2137e-06	4.62885e-06	2.09225e-06	Gusb	0.00895066		0.00314941	0.0565461	0.0900491	0.343433	0.155232	Gusb	-2.04814		-2.50177	-1.2476	-1.04552	-0.464158	-0.809017
Q5BU09	Eapp	32.494	5.02762e-07	1.46438e-06	8.18362e-07	1.34588e-06	6.69745e-07	2.29747e-06		Eapp	0.0163368	0.0475837	0.0265919	0.0437329	0.0217627	0.0746539		Eapp	-1.78683	-1.32254	-1.57525	-1.35919	-1.66229	-1.12695
F2Z3U3	Raph1	136.74	2.04832e-06	7.18594e-07	8.57722e-07	5.66826e-08	3.52411e-07	1.15524e-06	5.4817e-07	Raph1	0.280087	0.0982605	0.117285	0.00775077	0.0481887	0.157968	0.0749567	Raph1	-0.552707	-1.00762	-0.930758	-2.11065	-1.31705	-0.801431	-1.12519
Q9JI99	Sgpp1	47.744	8.03482e-07	4.4253e-07	1.39264e-06	1.01553e-06	9.03998e-07	1.53041e-06	4.20483e-06	Sgpp1	0.0383614	0.0211282	0.0664901	0.0484855	0.0431605	0.0730677	0.200755	Sgpp1	-1.41611	-1.67514	-1.17724	-1.31439	-1.36491	-1.13627	-0.697333
Q9ESK4	Ing2	32.978	9.93235e-06	5.69221e-07	9.19503e-07	2.36561e-07	7.64396e-07	7.1751e-07	9.47593e-07	Ing2	0.327549	0.0187718	0.0303234	0.00780129	0.0252082	0.0236621	0.0312497	Ing2	-0.484724	-1.72649	-1.51822	-2.10783	-1.59846	-1.62595	-1.50515
Q8BND3	Wdr35	133.99	5.36168e-07	9.8179e-07	5.49558e-07	3.37105e-06	2.98994e-07	6.10264e-07	5.29001e-06	Wdr35	0.0718412	0.13155	0.0736353	0.451687	0.0400622	0.0817693	0.708808	Wdr35	-1.14363	-0.880909	-1.13291	-0.345162	-1.39727	-1.08741	-0.149471
Q8BP86	Snapc4	147.41	2.92711e-06	5.12205e-07	2.37679e-07	1.24514e-06	1.07091e-06	5.68656e-07	9.91183e-07	Snapc4	0.431486	0.0755042	0.0350362	0.183546	0.157863	0.0838256	0.14611	Snapc4	-0.365033	-1.12203	-1.45548	-0.736255	-0.80172	-1.07662	-0.835319
Q8C4M7	Cenpu	46.37	1.74876e-06	3.1071e-07		3.59269e-06	4.27006e-07		8.83638e-07	Cenpu	0.0810899	0.0144076		0.166593	0.0198003		0.0409743	Cenpu	-1.09103	-1.84141		-0.778343	-1.70333		-1.38749
Q91XM9	Dlg2	94.879		6.36381e-07	7.97971e-07	9.66208e-06				Dlg2		0.0603792	0.0757106	0.916728				Dlg2		-1.21911	-1.12084	-0.0377594
Q923J1	Trpm7	212.4	5.83876e-07	2.65564e-06	1.61981e-06	1.36472e-06	3.34315e-07	1.48137e-07	6.28305e-07	Trpm7	0.124015	0.564057	0.344049	0.289866	0.0710086	0.0314642	0.133452	Trpm7	-0.906525	-0.248677	-0.46338	-0.537802	-1.14869	-1.50218	-0.874675
O70338	Rnaseh1	31.805	2.13244e-06	8.183e-06	9.90328e-07		1.19352e-06	2.90408e-06	5.94419e-07	Rnaseh1	0.0678221	0.26026	0.0314974		0.03796	0.0923642	0.0189055	Rnaseh1	-1.16863	-0.584592	-1.50173		-1.42067	-1.0345	-1.72341
Q5PR73	Diras2	22.498	1.00304e-05	3.96047e-06				1.65136e-06		Diras2	0.225663	0.0891027				0.0371524		Diras2	-0.64654	-1.05011				-1.43001
Q3TYD6	Lmtk2	160.51	4.91505e-06	6.54641e-07	3.17656e-07	1.30249e-06	1.3871e-06	9.41719e-07	5.24691e-07	Lmtk2	0.788914	0.105076	0.050987	0.209063	0.222644	0.151155	0.0842181	Lmtk2	-0.10297	-0.978495	-1.29254	-0.679723	-0.652389	-0.820577	-1.07459
O35516	Notch2	265.33	7.17056e-07	4.53421e-07	3.61436e-07	2.55762e-07	1.8687e-07	1.73154e-06	3.2548e-06	Notch2	0.190256	0.120306	0.0958999	0.0678614	0.0495823	0.45943	0.863595	Notch2	-0.720661	-0.919712	-1.01818	-1.16838	-1.30467	-0.337781	-0.0636899
G3X9G7	Zfp809	46.942	4.58652e-07	1.96386e-06	1.66179e-06	6.62844e-07	4.62104e-07	3.52711e-07	5.72235e-06	Zfp809	0.02153	0.0921876	0.0780078	0.0311152	0.0216921	0.016557	0.268619	Zfp809	-1.66696	-1.03533	-1.10786	-1.50703	-1.6637	-1.78102	-0.570864
P13405	Rb1	105.37	4.42538e-07	1.82275e-06	2.99642e-06		9.64385e-06	2.83866e-06	1.44324e-05	Rb1	0.0466302	0.192064	0.315733		1.01617	0.299109	1.52075	Rb1	-1.33133	-0.716555	-0.50068		0.00696748	-0.52417	0.182057
Q5U4F6	Wdr34	57.971	4.82319e-07				7.78709e-06			Wdr34	0.0279605				0.451425			Wdr34	-1.55345				-0.345414
Q7TSH2	Phkb	123.89	4.36412e-07	8.85234e-07	1.31335e-06	1.49046e-07	2.30158e-07	6.00096e-07	1.03395e-06	Phkb	0.0540671	0.109672	0.162711	0.0184653	0.0285143	0.0743459	0.128096	Phkb	-1.26707	-0.959906	-0.788583	-1.73364	-1.54494	-1.12874	-0.892465
B0QZW4	Supt3	44.926	5.34733e-07		1.7221e-06	1.63749e-06			9.86905e-06	Supt3	0.0240234		0.077367	0.0735659			0.443377	Supt3	-1.61937		-1.11144	-1.13332			-0.353227
P21460	Cst3	15.531	3.6518e-06	2.52239e-06	9.00356e-07	5.34224e-07	4.41786e-07	6.14279e-07		Cst3	0.0567161	0.0391753	0.0139834	0.00829703	0.00686138	0.00954036		Cst3	-1.24629	-1.40699	-1.85439	-2.08108	-2.16359	-2.02044
Q61084	Map3k3	70.775	6.30006e-07		2.90752e-06	9.15577e-07	1.77876e-06	4.52942e-07		Map3k3	0.0445887		0.20578	0.0647999	0.125892	0.032057		Map3k3	-1.35078		-0.686597	-1.18843	-0.900003	-1.49408
Q8R3Y5	0	44.41	2.20598e-06	1.29369e-06	6.93877e-07	7.83686e-07	1.65387e-06	4.90322e-07	1.56693e-07	0	0.0979674	0.0574528	0.0308151	0.0348035	0.0734482	0.0217752	0.00695875	0	-1.00892	-1.24069	-1.51124	-1.45838	-1.13402	-1.66204	-2.15747
Q9Z1R4	D17h6s53e	32.014	3.10283e-06	3.45268e-06	1.5006e-06		2.61576e-06			D17h6s53e	0.0993341	0.110534	0.0480403		0.083741			D17h6s53e	-1.0029	-0.956504	-1.31839		-1.07706
Q3UHK6	Tenm4	308.42	2.38078e-07	4.28903e-07	2.4484e-07	5.87282e-07	6.97416e-07	1.5121e-06	2.85496e-07	Tenm4	0.0734281	0.132282	0.0755134	0.18113	0.215097	0.466361	0.0880527	Tenm4	-1.13414	-0.878499	-1.12198	-0.74201	-0.667365	-0.331278	-1.05526
Q9DB52	Fam122a	30.269	5.62011e-06	1.33905e-06	3.32667e-07					Fam122a	0.170115	0.0405316	0.0100695					Fam122a	-0.769257	-1.39221	-1.99699
Q9JJZ4	Ube2j1	34.989	3.83884e-06		7.95909e-07	1.12242e-06	1.0895e-06	6.05773e-07	7.32547e-07	Ube2j1	0.134317		0.0278481	0.0392723	0.0381207	0.0211954	0.0256311	Ube2j1	-0.871868		-1.5552	-1.40591	-1.41884	-1.67376	-1.59123
Q9Z138	Ror2	105	5.39772e-07	6.91021e-07	3.0743e-06	1.53742e-07	4.45636e-07	6.8643e-07	9.14837e-07	Ror2	0.056676	0.0725572	0.322802	0.0161429	0.0467918	0.0720751	0.0960579	Ror2	-1.2466	-1.13932	-0.491064	-1.79202	-1.32983	-1.14221	-1.01747
O88697	Stk16	34.381	9.96732e-07	7.8105e-07	1.74378e-06	3.02512e-06	5.59344e-07	1.12338e-06	3.29554e-07	Stk16	0.0342686	0.0268533	0.0599531	0.104007	0.0192308	0.038623	0.0113304	Stk16	-1.4651	-1.571	-1.22219	-0.982939	-1.716	-1.41315	-1.94576
CON__Q9C075;CON__Q99PS0;Q99PS0	0	48.131	2.30515e-06	1.80869e-06				1.69763e-06		0	0.110949	0.0870542				0.0817088		0	-0.954876	-1.06021				-1.08773
Q7TPM9	Mtmr10	88.196		1.24555e-06	7.15936e-08	2.63083e-06	2.46052e-06	4.42465e-06		Mtmr10		0.109853	0.00631427	0.232028	0.217008	0.390236		Mtmr10		-0.95919	-2.19968	-0.634459	-0.663525	-0.408673
Q8VE42	Ankrd49	27.111	9.2402e-07	6.92132e-07	1.1269e-06	5.54108e-07	7.9479e-07	1.41689e-06	1.13693e-06	Ankrd49	0.0250511	0.0187644	0.0305515	0.0150224	0.0215476	0.0384133	0.0308232	Ankrd49	-1.60117	-1.72667	-1.51497	-1.82326	-1.6666	-1.41552	-1.51112
Q9R0A1	Clcn2	99.446	7.6783e-06	3.42262e-07	3.10589e-07	3.05648e-07	1.63662e-07	9.33449e-07		Clcn2	0.763577	0.0340366	0.0308868	0.0303954	0.0162755	0.0928278		Clcn2	-0.117147	-1.46805	-1.51023	-1.51719	-1.78846	-1.03232
Q6PCL9	Papolg	82.956	4.59512e-07	4.42091e-07	1.26666e-06	7.3225e-07	9.55531e-07	4.06868e-06	5.33016e-07	Papolg	0.0381193	0.0366741	0.105077	0.0607446	0.079267	0.337521	0.0442169	Papolg	-1.41886	-1.43564	-0.978492	-1.21649	-1.10091	-0.471699	-1.35441
Q9R1S8	Capn7	92.563	2.50294e-06	1.15202e-06	1.28805e-06	3.3803e-07	2.42446e-07	6.5295e-07	1.44813e-06	Capn7	0.231679	0.106635	0.119226	0.0312891	0.0224415	0.060439	0.134044	Capn7	-0.635113	-0.972102	-0.923631	-1.50461	-1.64895	-1.21868	-0.872754
A2AGH6	Med12	244.56	1.01292e-06	8.67416e-07	9.73004e-07	3.88913e-07	3.5288e-07	3.37281e-07	6.61535e-07	Med12	0.247719	0.212135	0.237958	0.0951127	0.0863004	0.0824855	0.161785	Med12	-0.606041	-0.673387	-0.6235	-1.02176	-1.06399	-1.08362	-0.791062
Q9D805	Capn9	78.976				4.80594e-06	6.83519e-06			Capn9				0.379554	0.539816			Capn9				-0.420727	-0.267754
Q91X83	Mat1a	43.508	6.39698e-06	3.09129e-06		3.53724e-06				Mat1a	0.27832	0.134496		0.153898				Mat1a	-0.555456	-0.871292		-0.812767
E9PZP8	Herc1	532.65	7.46677e-07	3.27144e-07	3.94883e-07	8.10538e-08	7.69231e-07	1.44306e-06	2.40053e-07	Herc1	0.397717	0.174253	0.210334	0.0431733	0.409731	0.768648	0.127864	Herc1	-0.400425	-0.758819	-0.677089	-1.36478	-0.387501	-0.114273	-0.89325
P61148	Fgf1	17.417	1.14295e-06	4.60545e-07	4.55735e-07	1.77416e-06	3.78422e-06			Fgf1	0.0199067	0.00802132	0.00793754	0.0309006	0.0659098			Fgf1	-1.701	-2.09575	-2.10031	-1.51003	-1.18105
Q8BY46	Znf574	99.46	2.52399e-07	1.37517e-06		7.63178e-06		3.98313e-07	1.3707e-07	Znf574	0.0251036	0.136774		0.759056		0.0396162	0.013633	Znf574	-1.60026	-0.863995		-0.119726		-1.40213	-1.86541
Q8C0R0	Usp37	110.06	1.08034e-06	7.28056e-08	6.01908e-08	7.54708e-07	1.77085e-06	1.27178e-06	5.47681e-06	Usp37	0.118902	0.00801298	0.0066246	0.0830632	0.1949	0.139972	0.602777	Usp37	-0.92481	-2.09621	-2.17884	-1.08059	-0.710189	-0.85396	-0.219843
Q9DD16	Nudt22	33.375		8.65445e-07	2.39189e-06		2.14219e-07	4.69564e-06		Nudt22		0.0288842	0.0798294		0.00714954	0.156717		Nudt22		-1.53934	-1.09784		-2.14572	-0.804884
A6X8Z5	Arhgap31	155.27	1.03829e-06	1.12242e-06	1.47385e-06	2.38452e-07	4.34871e-07	3.0732e-07	3.58768e-07	Arhgap31	0.161215	0.174278	0.228844	0.0370245	0.0675225	0.0477176	0.055706	Arhgap31	-0.792595	-0.758758	-0.640461	-1.43151	-1.17055	-1.32132	-1.2541
Q80X71	Tmem106b	31.172	5.35652e-06				1.00526e-06			Tmem106b	0.166973				0.0313361			Tmem106b	-0.777353				-1.50395
Q9DBS8	Poc5	60.955	4.22324e-06	1.34426e-06	9.51685e-07		7.24462e-07	8.98643e-07		Poc5	0.257428	0.0819392	0.05801		0.0441596	0.0547768		Poc5	-0.589345	-1.08651	-1.2365		-1.35497	-1.2614
E9Q842	Nav2	261.63	8.42688e-07	3.82229e-07	3.48031e-07	4.3979e-07	4.10864e-07	1.43961e-06	1.49743e-06	Nav2	0.220472	0.100002	0.0910554	0.115062	0.107494	0.376645	0.391773	Nav2	-0.656646	-0.999989	-1.04069	-0.939067	-0.968614	-0.424067	-0.406965
P49070	Camlg	32.542	2.51497e-06	1.62076e-07		1.09903e-06	2.739e-06	9.78786e-07	8.63258e-07	Camlg	0.0818422	0.00527428		0.0357646	0.0891326	0.0318517	0.0280922	Camlg	-1.08702	-2.27784		-1.44655	-1.04996	-1.49687	-1.55141
P56567	Csta	10.929							1.12123e-05	Csta							0.122539	Csta							-0.911725
Q9D3D0	Ttpal	38.835	1.15854e-06	2.01069e-06	4.4308e-07	3.31321e-07	2.94182e-06	2.61586e-07	2.3807e-06	Ttpal	0.0449919	0.0780851	0.017207	0.0128668	0.114246	0.0101587	0.0924545	Ttpal	-1.34687	-1.10743	-1.76429	-1.89053	-0.94216	-1.99316	-1.03407
Q03137	Epha4	109.81	1.78746e-07	9.81927e-07	3.48179e-07	1.37699e-06	2.64634e-07	1.16244e-06	7.90448e-07	Epha4	0.0196281	0.107825	0.0382335	0.151207	0.0290594	0.127648	0.0867991	Epha4	-1.70712	-0.967279	-1.41756	-0.820429	-1.53671	-0.893986	-1.06148
Q8BSS9	Ppfia2	143.23	4.31666e-06	7.70036e-06		1.3074e-05			2.21885e-06	Ppfia2	0.618276	1.10292		1.87259			0.317806	Ppfia2	-0.208818	0.0425451		0.272443			-0.497838
O35955	Psmb10	29.063	4.23302e-06	1.25646e-05	4.4893e-06	4.263e-06	1.00418e-05	2.06284e-05	3.67923e-05	Psmb10	0.123024	0.365165	0.130472	0.123896	0.291845	0.599522	1.06929	Psmb10	-0.910009	-0.437511	-0.884481	-0.906944	-0.534848	-0.222195	0.0290971
Q3U3N0	Mier2	59.267	2.82496e-06	3.23002e-06	6.11204e-07		1.8297e-07	6.04073e-07	1.43824e-06	Mier2	0.167427	0.191434	0.0362242		0.0108441	0.0358016	0.0852404	Mier2	-0.776176	-0.717982	-1.441		-1.96481	-1.4461	-1.06935
Q8BUH1	Txnl4b	17.019	9.55026e-07	2.82457e-06	4.46053e-06					Txnl4b	0.0162536	0.0480713	0.0759138					Txnl4b	-1.78905	-1.31811	-1.11968
Q9JIB4	Gtf2h2	44.687	2.21148e-06	8.17938e-07	4.2906e-07	2.9401e-07	6.14636e-07	1.34531e-06	9.7051e-07	Gtf2h2	0.0988246	0.0365512	0.0191734	0.0131384	0.0274662	0.0601177	0.0433692	Gtf2h2	-1.00514	-1.4371	-1.7173	-1.88146	-1.5612	-1.221	-1.36282
Q3UHB1	Nt5dc3	63.17	1.52848e-06	2.50463e-07	4.116e-07	5.1595e-07	1.73787e-06	1.70589e-06	1.28477e-06	Nt5dc3	0.0965543	0.0158217	0.0260008	0.0325926	0.109781	0.107761	0.0811587	Nt5dc3	-1.01523	-1.80075	-1.58501	-1.48688	-0.959471	-0.967539	-1.09067
A2AU83;Q7TMN8;F7D043;Q9R164	Gm14124	83.427	2.19813e-06	9.21436e-07			2.79604e-06	5.70605e-07		Gm14124	0.183383	0.0768726			0.233265	0.0476039		Gm14124	-0.736641	-1.11423			-0.632151	-1.32236
Q9D1R1	Tmem126b	25.444	1.36046e-06	1.83142e-06	1.05464e-06	1.03502e-06	1.68814e-06		5.65657e-07	Tmem126b	0.0346157	0.0465986	0.0268342	0.0263351	0.042953		0.0143926	Tmem126b	-1.46073	-1.33163	-1.57131	-1.57946	-1.36701		-1.84186
D3Z4Z0	Tada2b	48.558		2.92324e-06	1.03799e-06	2.20042e-07	2.26129e-07	2.65567e-06	4.41054e-07	Tada2b		0.141947	0.0504029	0.0106848	0.0109804	0.128954	0.0214167	Tada2b		-0.847874	-1.29754	-1.97123	-1.95938	-0.889565	-1.66925
A2A7I1	Gm13145	39.06	2.35988e-06					1.69988e-06	4.68001e-06	Gm13145	0.0921768					0.0663975	0.182801	Gm13145	-1.03538					-1.17785	-0.738021
Q3TMH2	Scrn3	47.661	1.25029e-06	2.3574e-07	8.27748e-07	1.59815e-06		3.52523e-06	3.20375e-06	Scrn3	0.05959	0.0112356	0.0394513	0.0761692		0.168016	0.152694	Scrn3	-1.22483	-1.9494	-1.40394	-1.11822		-0.77465	-0.816179
Q33DR2	Pdss1	45.894	3.69293e-07	5.15651e-06	1.5682e-06	3.69936e-06	3.52785e-06	1.27929e-06	2.35878e-06	Pdss1	0.0169483	0.236653	0.0719708	0.169779	0.161907	0.058712	0.108254	Pdss1	-1.77087	-0.625888	-1.14284	-0.770117	-0.790734	-1.23127	-0.965557
Q9EP53	Tsc1	128.74	7.2354e-07	7.36979e-07	1.32629e-06	5.43467e-07	6.50855e-07	6.76052e-07	1.03609e-07	Tsc1	0.0931485	0.0948787	0.170747	0.069966	0.0837911	0.0870349	0.0133386	Tsc1	-1.03082	-1.02283	-0.767647	-1.15511	-1.0768	-1.06031	-1.87489
Q9D113	Dnlz	19.403	4.91948e-06	3.82755e-06	4.23037e-06				1.07972e-05	Dnlz	0.0954526	0.074266	0.0820818				0.209499	Dnlz	-1.02021	-1.12921	-1.08575				-0.678818
Q3ULA2	Btrc	68.922	1.40737e-07	4.94347e-07	6.34071e-07		7.80067e-08	6.6902e-07	7.10879e-06	Btrc	0.00969991	0.0340714	0.0437014		0.00537638	0.0461102	0.489952	Btrc	-2.01323	-1.46761	-1.3595		-2.26951	-1.3362	-0.309847
Q8BGV0	Nars2	53.961	2.43757e-06	3.62781e-06	1.0609e-06			1.07936e-06		Nars2	0.131534	0.19576	0.0572474			0.0582432		Nars2	-0.880963	-0.708276	-1.24224			-1.23476
Q6NXH2	Manea	53.182	3.1877e-07		1.12752e-06	1.1351e-06	2.3432e-06	5.75896e-06		Manea	0.0169528		0.059964	0.0603671	0.124616	0.306273		Manea	-1.77076		-1.22211	-1.2192	-0.904425	-0.513892
Q99LJ1	Fuca1	52.28	1.69435e-06	7.32031e-07	3.65779e-07	1.02901e-06	9.56286e-08	3.95395e-07	5.90282e-07	Fuca1	0.0885806	0.0382706	0.019123	0.0537965	0.00499946	0.0206713	0.0308599	Fuca1	-1.05266	-1.41713	-1.71845	-1.26925	-2.30108	-1.68463	-1.51061
Q3TNH5	Fam172a	48.072	6.56276e-07	1.41748e-06	1.37666e-06	4.43232e-07	2.8776e-06	1.06298e-06		Fam172a	0.0315485	0.068141	0.066179	0.021307	0.138332	0.0510996		Fam172a	-1.50102	-1.16659	-1.17928	-1.67148	-0.859078	-1.29158
Q5SQX6	Cyfip2	145.66	1.03613e-06	3.00244e-07	5.09441e-07	4.09483e-07	5.2651e-07	5.26522e-07	1.06377e-06	Cyfip2	0.150922	0.0437335	0.0742052	0.0596453	0.0766915	0.0766931	0.154948	Cyfip2	-0.821246	-1.35919	-1.12957	-1.22442	-1.11525	-1.11524	-0.809813
Q3TQQ9	0	101.22	5.55246e-07	1.71554e-06	1.09474e-06	5.39028e-07	5.97844e-07	4.19062e-07	1.59593e-06	0	0.056202	0.173647	0.110809	0.0545604	0.0605138	0.0424174	0.16154	0	-1.25025	-0.760332	-0.955424	-1.26312	-1.21815	-1.37246	-0.79172
Q9Z0W1	Ngfr	44.686			1.40065e-06	9.041e-07	8.06722e-07	2.56195e-06	7.34169e-06	Ngfr			0.0625896	0.0404006	0.0360492	0.114483	0.328071	Ngfr			-1.2035	-1.39361	-1.4431	-0.941259	-0.484033
Q61263	Soat1	63.798	2.92121e-06	1.2833e-06	1.16654e-06	2.71353e-07	4.82818e-07	4.63711e-07	9.92869e-07	Soat1	0.186367	0.0818718	0.0744229	0.0173118	0.0308028	0.0295838	0.0633431	Soat1	-0.72963	-1.08687	-1.12829	-1.76166	-1.51141	-1.52895	-1.1983
Q80UP8	Slc20a2	70.865	3.88592e-06	1.4844e-06	6.93096e-07	3.27655e-06	4.02738e-07	5.61695e-06		Slc20a2	0.275376	0.105192	0.0491162	0.232193	0.02854	0.398045		Slc20a2	-0.560074	-0.978018	-1.30877	-0.634152	-1.54455	-0.400067
Q8K3G9	Appl2	73.853	3.22211e-07	1.05537e-06	3.09028e-06	5.11668e-07	6.59353e-07	1.75211e-06	9.72961e-07	Appl2	0.0237962	0.0779423	0.228227	0.0377882	0.0486952	0.129399	0.0718561	Appl2	-1.62349	-1.10823	-0.641634	-1.42264	-1.31251	-0.88807	-1.14354
Q148W8	Dusp27	128.57	2.0163e-06	1.7206e-06	6.4211e-07	3.25063e-07	1.06471e-06			Dusp27	0.259236	0.221217	0.0825561	0.0417934	0.13689			Dusp27	-0.586305	-0.655182	-1.08325	-1.37889	-0.863629
Q8R0I4	Tm2d2	22.853	7.73717e-06							Tm2d2	0.176818							Tm2d2	-0.752475
Q9CWV0	Malsu1	26.02	3.8094e-06			6.43013e-07	2.8418e-06	1.1886e-06	3.13199e-06	Malsu1	0.0991206			0.0167312	0.0739437	0.0309273	0.0814944	Malsu1	-1.00384			-1.77647	-1.1311	-1.50966	-1.08887
Q3UK78	Pcgf5	29.657	2.9924e-07					9.33724e-06		Pcgf5	0.00887456					0.276915		Pcgf5	-2.05185					-0.557654
P52800	Efnb2	37.202	1.11359e-06					9.01105e-06	1.44316e-06	Efnb2	0.0414278					0.335229	0.0536885	Efnb2	-1.38271					-0.474658	-1.27012
Q6P4S6	Sik3	145.78	4.03061e-07	1.42774e-06	1.20176e-07	3.11676e-06	3.33504e-07	6.42834e-07	1.21625e-07	Sik3	0.0587582	0.208136	0.0175193	0.454362	0.0486182	0.0937123	0.0177305	Sik3	-1.23093	-0.681653	-1.75648	-0.342598	-1.3132	-1.0282	-1.75128
Q8K015	Cenpo	34.154	1.3516e-06	1.0625e-06	1.76711e-06	2.76462e-07	2.01217e-06	6.75464e-07		Cenpo	0.0461627	0.0362888	0.0603538	0.00944227	0.0687237	0.0230698		Cenpo	-1.33571	-1.44023	-1.2193	-2.02492	-1.16289	-1.63696
Q8BH88;Q8CIG0	Depdc1b	61.907	5.49927e-06			1.10165e-07	4.99943e-06	6.36686e-06		Depdc1b	0.340443			0.00681996	0.3095	0.394153		Depdc1b	-0.467955			-2.16622	-0.50934	-0.404335
P53762	Arnt	86.962	1.21923e-06		3.73824e-06	9.75912e-07	2.55082e-06	6.97348e-08	5.98922e-07	Arnt	0.106027		0.325085	0.0848673	0.221824	0.00606428	0.0520834	Arnt	-0.974583		-0.488003	-1.07126	-0.653991	-2.21722	-1.2833
Q80TA6	Mtmr12	85.515	2.16417e-06	6.14199e-07	3.6755e-07	1.76008e-07	3.32917e-07	2.61391e-06	4.39802e-07	Mtmr12	0.185069	0.0525233	0.031431	0.0150513	0.0284694	0.223529	0.0376097	Mtmr12	-0.732666	-1.27965	-1.50264	-1.82243	-1.54562	-0.650667	-1.4247
Q9DBU0	Tm9sf1	68.927	1.77855e-06	1.01156e-06	1.0438e-06	1.16965e-06	1.82522e-06		1.15454e-06	Tm9sf1	0.12259	0.0697239	0.0719462	0.0806203	0.125807		0.0795793	Tm9sf1	-0.911544	-1.15662	-1.14299	-1.09356	-0.900295		-1.0992
A2ART2	Gm4245	55.916	1.4655e-06					7.75502e-06		Gm4245	0.0819452					0.43363		Gm4245	-1.08648					-0.362881
Q8VC48	Pex12	40.633		5.75917e-06	8.33266e-08			2.65717e-06		Pex12		0.234012	0.00338581			0.107969		Pex12		-0.630761	-2.47034			-0.966702
P41233;P41234	Abca1	253.91	3.02517e-07	4.40912e-07	3.59562e-06	5.89134e-08	1.61783e-07	6.7236e-08		Abca1	0.0768122	0.111952	0.912963	0.0149587	0.0410784	0.0170719		Abca1	-1.11457	-0.950969	-0.0395469	-1.82511	-1.38639	-1.76772
Q8K0T2	Dync2li1	39.469	5.01302e-06	1.17493e-06	1.06338e-06	5.14579e-08		6.09326e-07	1.45478e-07	Dync2li1	0.197859	0.0463735	0.0419706	0.00203099		0.0240495	0.00574187	Dync2li1	-0.703644	-1.33373	-1.37706	-2.69229		-1.61889	-2.24095
Q8VDZ4	Zdhhc5	77.5	7.97574e-07	6.31218e-07	6.294e-07	8.8119e-07	1.70623e-06	4.03941e-06	3.13216e-07	Zdhhc5	0.061812	0.0489194	0.0487785	0.0682922	0.132232	0.313054	0.0242742	Zdhhc5	-1.20893	-1.31052	-1.31177	-1.16563	-0.878662	-0.50438	-1.61485
P59114	Pcif1	80.504	1.08258e-06	1.79816e-06	5.45698e-07	3.79083e-07	1.17854e-06	5.66262e-07	1.03011e-06	Pcif1	0.0871518	0.144759	0.0439309	0.0305177	0.094877	0.0455864	0.0829283	Pcif1	-1.05972	-0.839353	-1.35723	-1.51545	-1.02284	-1.34117	-1.0813
O35400	Sult2b1	38.347	7.94161e-06							Sult2b1	0.304537							Sult2b1	-0.51636
Q8CD26	Slc35e1	44.325	6.93296e-07	1.67474e-06	1.09262e-06	9.48529e-07	1.79821e-06	2.19665e-06		Slc35e1	0.0307303	0.0742329	0.0484303	0.0420436	0.0797059	0.0973665		Slc35e1	-1.51243	-1.1294	-1.31488	-1.3763	-1.09851	-1.01159
Q3UHG7	Lchn	51.427	4.18093e-06	1.00361e-06	1.41989e-06	3.87255e-06	1.71278e-06		4.02899e-07	Lchn	0.215012	0.0516127	0.0730207	0.199154	0.0880833		0.0207199	Lchn	-0.667536	-1.28724	-1.13655	-0.700812	-1.05511		-1.68361
P54099	Polg	136.76	1.86053e-07		4.87473e-08	1.21244e-07	9.94261e-08	8.12418e-06	1.56781e-06	Polg	0.0254446		0.00666668	0.0165814	0.0135975	1.11106	0.214413	Polg	-1.5944		-2.17609	-1.78038	-1.86654	0.0457387	-0.668748
F2Z4A3	Fat1	506.26	1.06325e-06	8.11077e-07	1.18213e-06	3.53908e-07	2.65001e-07	7.40055e-07	5.82171e-07	Fat1	0.538282	0.410616	0.598466	0.179169	0.13416	0.37466	0.29473	Fat1	-0.26899	-0.386564	-0.22296	-0.746736	-0.872378	-0.426363	-0.530576
Q9ERS4	Plekha3	33.423	1.10948e-05	2.88499e-06						Plekha3	0.370821	0.096425						Plekha3	-0.430836	-1.01581
Q9D8B7	Jam3	34.837	6.12159e-06	2.59769e-06	1.35102e-06	1.26654e-06	2.2132e-07	2.66952e-06	9.52381e-07	Jam3	0.213258	0.0904957	0.0470655	0.0441226	0.00771012	0.0929979	0.0331781	Jam3	-0.671095	-1.04337	-1.3273	-1.35534	-2.11294	-1.03153	-1.47915
P81117	Nucb2	50.304	1.60406e-06	7.73423e-07	8.02331e-07	9.99589e-07	8.98822e-07	7.35513e-07	1.23484e-06	Nucb2	0.0806904	0.0389063	0.0403605	0.0502833	0.0452144	0.0369993	0.0621172	Nucb2	-1.09318	-1.40998	-1.39404	-1.29858	-1.34472	-1.43181	-1.20679
Q91XE8	Tmem205	21.18	7.75821e-06	5.89772e-06	1.22635e-06	8.87561e-07	9.98828e-07	1.55993e-06		Tmem205	0.164319	0.124914	0.025974	0.0187985	0.0211552	0.0330394		Tmem205	-0.784313	-0.90339	-1.58546	-1.72588	-1.67458	-1.48097
Q80YW5	Bspry	52.75	6.46538e-06	3.35152e-06	1.65019e-06	2.94985e-06		7.92428e-07		Bspry	0.341049	0.176793	0.0870476	0.155605		0.0418006		Bspry	-0.467184	-0.752536	-1.06024	-0.807978		-1.37882
Q3TAE8	Alg6	57.873	9.13593e-07	2.54379e-06	1.22713e-06	3.39819e-07	5.38331e-07		3.03567e-07	Alg6	0.0528723	0.147217	0.071018	0.0196664	0.0311548		0.0175683	Alg6	-1.27677	-0.832042	-1.14863	-1.70628	-1.50647		-1.75527
O08983	Hps1	79.852	1.12468e-07	4.80224e-06	3.8569e-07		1.99093e-06	7.92236e-07	1.51605e-06	Hps1	0.00898079	0.383468	0.0307981		0.15898	0.0632617	0.12106	Hps1	-2.04669	-0.41627	-1.51148		-0.798658	-1.19886	-0.917001
Q3TMX7	Qsox2	77.774	6.15136e-07	5.168e-06	1.2295e-06	2.23211e-06	1.2593e-06	2.09899e-06	3.71113e-07	Qsox2	0.0478416	0.401936	0.0956228	0.1736	0.0979406	0.163246	0.028863	Qsox2	-1.32019	-0.395843	-1.01944	-0.76045	-1.00904	-0.787156	-1.53966
Q3UMB5	Smcr8	104.96	4.64863e-07	1.83145e-06	5.73577e-07	5.08208e-08	9.71785e-08	8.32045e-07	3.55602e-06	Smcr8	0.048792	0.192229	0.0602026	0.00533416	0.0101999	0.0873314	0.373239	Smcr8	-1.31165	-0.716182	-1.22038	-2.27293	-1.99141	-1.05883	-0.428012
Q80UP3	Dgkz	104.03	2.39367e-06	5.07844e-07	8.07869e-07	3.73383e-07	4.09534e-07	1.56793e-06	2.72714e-08	Dgkz	0.249013	0.0528311	0.0840426	0.038843	0.0426039	0.163111	0.00283705	Dgkz	-0.603778	-1.27711	-1.0755	-1.41069	-1.37055	-0.787516	-2.54713
Q6NZP1	Zranb3	120.89	6.42636e-07		6.57366e-08			5.30646e-08	1.96835e-05	Zranb3	0.0776883		0.00794689			0.00641498	2.37954	Zranb3	-1.10964		-2.0998			-2.1928	0.376493
E9Q9D5	Rabl2	25.61	2.79922e-06	9.34492e-07	2.14926e-06	2.68639e-07	4.44699e-07	3.29543e-06	7.73925e-07	Rabl2	0.0716881	0.0239323	0.0550427	0.00687986	0.0113887	0.0843958	0.0198202	Rabl2	-1.14455	-1.62101	-1.2593	-2.16242	-1.94352	-1.07368	-1.70289
O08738	Casp6	31.595	5.13198e-07	2.47773e-07	2.05005e-06	1.77002e-06		1.54346e-06	3.05823e-06	Casp6	0.0162145	0.00782839	0.0647713	0.0559237		0.0487657	0.0966247	Casp6	-1.7901	-2.10633	-1.18862	-1.2524		-1.31189	-1.01491
Q91W69	Epn3	68.24	2.29565e-06	6.83423e-07	6.71406e-07	1.24761e-06	2.62205e-06	6.31561e-07	1.60326e-06	Epn3	0.156655	0.0466368	0.0458168	0.085137	0.178928	0.0430977	0.109406	Epn3	-0.805056	-1.33127	-1.33898	-1.06988	-0.747321	-1.36555	-0.960958
Q99L90	Mcrs1	51.691	4.1785e-06	8.00163e-07	2.92851e-07		1.52965e-06	1.54684e-07	1.96306e-06	Mcrs1	0.215991	0.0413612	0.0151378		0.0790694	0.00799577	0.101472	Mcrs1	-0.665564	-1.38341	-1.81994		-1.10199	-2.09714	-0.993652
Q9D154	Serpinb1a	42.574	1.75473e-06	1.47858e-06	1.22178e-06	3.8434e-07	1.67727e-06	7.65559e-07		Serpinb1a	0.0747057	0.0629493	0.052016	0.0163629	0.071408	0.0325929		Serpinb1a	-1.12665	-1.20101	-1.28386	-1.78614	-1.14625	-1.48688
Q8CC88	Vwa8	213.42	7.06798e-07	5.8453e-07	8.58979e-07	6.08614e-07	1.98509e-06	1.70633e-06	7.69615e-07	Vwa8	0.150845	0.12475	0.183323	0.129891	0.423657	0.364165	0.164251	Vwa8	-0.821469	-0.903958	-0.736782	-0.886423	-0.372985	-0.438702	-0.784491
Q8BGD6	Slc38a9	63.391	4.94249e-06	1.61525e-06	7.32881e-07	2.26293e-06			4.33977e-06	Slc38a9	0.31331	0.102392	0.0464581	0.14345			0.275102	Slc38a9	-0.504026	-0.989733	-1.33294	-0.843301			-0.560506
A3KGB4	Tbc1d8b	127.89	1.70067e-07	1.15281e-06	2.82293e-06				1.05108e-05	Tbc1d8b	0.0217498	0.147433	0.361025				1.34423	Tbc1d8b	-1.66254	-0.831407	-0.442463				0.128472
Q3U2U7	Mettl17	52.06	6.96519e-07	3.59405e-07	7.59661e-07	1.83854e-06	2.15051e-06	1.17449e-06	1.17516e-06	Mettl17	0.0362608	0.0187106	0.039548	0.0957142	0.111955	0.061144	0.0611789	Mettl17	-1.44056	-1.72791	-1.40288	-1.01902	-0.950955	-1.21365	-1.2134
A3KGS3	Ralgapa2	210.29	8.76357e-07	2.72922e-07	7.00749e-07	1.61913e-06	1.10888e-06	4.61534e-06	5.01743e-07	Ralgapa2	0.184289	0.0573928	0.147361	0.340487	0.233186	0.970561	0.105512	Ralgapa2	-0.7345	-1.24114	-0.831619	-0.467899	-0.632297	-0.0129773	-0.9767
Q922G2	Fam76a	35.095	7.86803e-07	1.83333e-06	2.3533e-07	1.59306e-07	1.05389e-06	1.93403e-06	1.59194e-06	Fam76a	0.0276129	0.0643407	0.00825891	0.00559085	0.0369861	0.0678746	0.0558691	Fam76a	-1.55889	-1.19151	-2.08308	-2.25252	-1.43196	-1.16829	-1.25283
Q9Z1E3	Nfkbia	35.071	1.71176e-05		4.51417e-07	7.28464e-06	4.76368e-06	1.16665e-06	2.48808e-05	Nfkbia	0.60033		0.0158316	0.25548	0.167067	0.0409155	0.872595	Nfkbia	-0.22161		-1.80047	-0.592644	-0.777109	-1.38811	-0.0591873
Q8VCG9	Rfxap	24.787	3.98587e-06	1.74162e-06	5.10995e-07	4.43738e-07	4.45166e-07	1.10951e-06	9.72205e-07	Rfxap	0.0987978	0.0431696	0.012666	0.0109989	0.0110343	0.0275013	0.0240981	Rfxap	-1.00525	-1.36482	-1.89736	-1.95865	-1.95725	-1.56065	-1.61802
Q8BXA5	Clptm1l	62.183	2.30636e-06	6.12418e-07		1.27773e-06	1.63231e-06	1.76238e-06	2.37995e-07	Clptm1l	0.143416	0.038082		0.079453	0.101502	0.10959	0.0147992	Clptm1l	-0.843402	-1.41928		-1.09989	-0.993525	-0.960228	-1.82976
Q9JIZ9	Plscr3	31.802	1.37379e-06	2.75276e-06	1.76055e-06	4.56691e-07	1.44425e-06	1.01998e-07	1.65789e-06	Plscr3	0.0436892	0.0875432	0.0559889	0.0145237	0.0459299	0.00324375	0.0527242	Plscr3	-1.35963	-1.05778	-1.2519	-1.83792	-1.3379	-2.48895	-1.27799
Q8VC16	Lrrc14	54.968	9.21079e-07		4.71879e-06	1.19253e-06	8.1485e-07		2.41471e-05	Lrrc14	0.0506298		0.259382	0.0655509	0.0447907		1.32732	Lrrc14	-1.29559		-0.58606	-1.18342	-1.34881		0.122974
Q61083	Map3k2	69.573	1.53068e-06	2.94524e-07	1.7119e-07	6.86345e-06	9.70599e-08	4.52867e-07	2.10636e-07	Map3k2	0.106494	0.0204909	0.0119102	0.477511	0.00675275	0.0315073	0.0146546	Map3k2	-0.972674	-1.68844	-1.92408	-0.321017	-2.17052	-1.50159	-1.83403
Q5S006	Lrrk2	284.73	1.70568e-06	1.69872e-06	2.18366e-07	4.38423e-07	1.14307e-06	4.53851e-07	3.54762e-06	Lrrk2	0.485657	0.483677	0.0621753	0.124832	0.325466	0.129225	1.01011	Lrrk2	-0.31367	-0.315445	-1.20638	-0.903673	-0.487494	-0.888653	0.0043699
Q8BVE8	Whsc1	152.25	9.3944e-07	5.73537e-07	8.77684e-07	1.21704e-06	7.67603e-07	9.32084e-07	6.45534e-07	Whsc1	0.14303	0.087321	0.133627	0.185294	0.116868	0.14191	0.0982825	Whsc1	-0.844574	-1.05888	-0.874104	-0.732139	-0.932306	-0.847988	-1.00752
A2ALK8	Ptpn3	103.89	1.32519e-06	5.14277e-07	4.00611e-07	1.55104e-06	1.33232e-05	1.36756e-05		Ptpn3	0.137674	0.0534282	0.0416195	0.161137	1.38414	1.42076		Ptpn3	-0.861147	-1.27223	-1.3807	-0.792804	0.141181	0.15252
Q64704	Stx3	33.243	5.38456e-06	1.85025e-06	1.03761e-06				3.68134e-06	Stx3	0.178999	0.0615078	0.0344933				0.122379	Stx3	-0.747149	-1.21107	-1.46227				-0.912294
J3QPH3;J3QK78;D3YUJ6;A0A0J9YU01;J3QN52;Q499F0;Q3UL33	Gm3106;Gm3139;Gm3183;Gm16427;D5Ertd577e;E330014E10Rik	55.136	5.24883e-07				2.10497e-06	6.42641e-06	4.8811e-07	Gm3106;Gm3139;Gm3183;Gm16427;D5Ertd577e;E330014E10Rik	0.0289399				0.116059	0.354326	0.0269124	Gm3106;Gm3139;Gm3183;Gm16427;D5Ertd577e;E330014E10Rik	-1.5385				-0.93532	-0.450597	-1.57005
Q8BJ90	Znf771	35.767	2.20004e-06	8.10274e-07	7.42922e-07	7.17099e-07	3.9062e-07	1.01188e-06	1.27972e-06	Znf771	0.0786887	0.0289811	0.0265721	0.0256485	0.0139713	0.036192	0.0457717	Znf771	-1.10409	-1.53789	-1.57557	-1.59094	-1.85476	-1.44139	-1.3394
Q9D4D4	Tktl2	68.447	8.46556e-07	3.31113e-07	7.21672e-07	6.44237e-07	3.17848e-06		4.81357e-06	Tktl2	0.0579442	0.0226637	0.0493963	0.0440961	0.217557		0.329474	Tktl2	-1.23699	-1.64467	-1.30631	-1.3556	-0.662427		-0.482179
A2A7S8	Kiaa1522	104.84	1.12399e-06	1.02147e-06	6.3072e-07	6.04154e-07	3.13289e-07	8.26156e-07		Kiaa1522	0.117839	0.107091	0.0661247	0.0633395	0.0328452	0.0866142		Kiaa1522	-0.92871	-0.970248	-1.17964	-1.19833	-1.48353	-1.06241
P01027	C3	186.48	7.27486e-06		8.14603e-07	8.49081e-06	4.58638e-07	1.31093e-07		C3	1.35662		0.151907	1.58337	0.0855269	0.0244463		C3	0.132457		-0.818422	0.199581	-1.0679	-1.61179
P50428	Arsa	53.748	5.63502e-06	5.1964e-07	7.28277e-07	6.22818e-07	1.0354e-06	4.79011e-06	4.51006e-07	Arsa	0.302871	0.0279296	0.0391434	0.0334752	0.0556507	0.257459	0.0242407	Arsa	-0.518743	-1.55394	-1.40734	-1.47528	-1.25453	-0.589292	-1.61546
Q9CQE9	Flywch2	14.458	1.27797e-06	1.36679e-06	9.38589e-07		2.49518e-07	3.98351e-06		Flywch2	0.0184769	0.0197611	0.0135701		0.00360754	0.0575935		Flywch2	-1.73337	-1.70419	-1.86742		-2.44279	-1.23963
Q61001	Lama5	404.05	1.4279e-06	3.06791e-06	3.7499e-07	1.55648e-07	8.4962e-07	1.11038e-06	6.3545e-07	Lama5	0.576945	1.23959	0.151515	0.0628896	0.343289	0.448648	0.256754	Lama5	-0.238866	0.0932779	-0.819545	-1.20142	-0.46434	-0.348095	-0.590484
Q99MD6	Txnrd3	71.318	1.80226e-06	1.07763e-06	9.48578e-07	1.25046e-06	1.43242e-06	7.77416e-07	4.80434e-07	Txnrd3	0.128534	0.0768545	0.0676507	0.0891802	0.102157	0.0554437	0.0342636	Txnrd3	-0.890984	-1.11433	-1.16973	-1.04973	-0.990732	-1.25615	-1.46517
Q8BTJ4;D3Z6V6	Enpp4	51.611	7.49014e-07	7.98729e-07	1.03639e-06	3.80165e-06	1.31917e-06	2.87411e-06	7.5008e-07	Enpp4	0.0386573	0.0412232	0.053489	0.196207	0.0680838	0.148336	0.0387124	Enpp4	-1.41277	-1.38486	-1.27174	-0.707286	-1.16696	-0.828754	-1.41215
Q3U0X6	Zfp217	113.6	3.45513e-07	1.55654e-07	4.90532e-07	1.67736e-07	1.31232e-06	1.74326e-06	1.24157e-06	Zfp217	0.0392503	0.0176823	0.0557244	0.0190548	0.149079	0.198034	0.141043	Zfp217	-1.40616	-1.75246	-1.25395	-1.72	-0.826583	-0.70326	-0.850649
Q8C050	Rps6ka5	96.582	1.31699e-06	1.36358e-06	1.0603e-06	4.94002e-07	3.87753e-07	3.95236e-07	8.28472e-07	Rps6ka5	0.127198	0.131697	0.102406	0.0477117	0.0374499	0.0381727	0.0800155	Rps6ka5	-0.89552	-0.880424	-0.989674	-1.32137	-1.42655	-1.41825	-1.09683
Q99KC7	Smagp	10.696	8.43716e-06							Smagp	0.0902439							Smagp	-1.04458
P97819	Pla2g6	89.559	3.23993e-06	8.79976e-07	6.7405e-07	8.84626e-07	6.95358e-07	6.26472e-07	1.25495e-06	Pla2g6	0.290165	0.0788098	0.0603672	0.0792262	0.0622756	0.0561062	0.112392	Pla2g6	-0.537354	-1.10342	-1.2192	-1.10113	-1.20568	-1.25099	-0.949266
Q3UZ18	Ice2	109.88	7.33455e-07	7.2484e-07	3.29155e-07	2.55193e-07	2.49712e-06	2.26166e-06	5.10926e-07	Ice2	0.080592	0.0796454	0.0361676	0.0280406	0.274384	0.248511	0.0561405	Ice2	-1.09371	-1.09884	-1.44168	-1.55221	-0.561642	-0.604654	-1.25072
Q8K382	Dennd1a	111.54	3.61561e-06	1.40235e-07	3.87786e-06			4.94327e-06	1.83768e-07	Dennd1a	0.403285	0.0156418	0.432537			0.551372	0.0204974	Dennd1a	-0.394388	-1.80571	-0.363977			-0.258555	-1.6883
Q8K3W3	Casc3	75.769	7.15755e-07	1.15053e-06	4.77826e-07	1.40329e-06	7.86525e-07	3.7401e-07	7.89768e-07	Casc3	0.0542321	0.0871745	0.0362044	0.106326	0.0595942	0.0283384	0.0598399	Casc3	-1.26574	-1.05961	-1.44124	-0.973361	-1.2248	-1.54763	-1.22301
Q8BMQ8	Mon1b	60.015	1.39625e-06	6.75919e-07	2.52863e-06	9.22791e-07	4.02192e-07	4.87658e-07	2.64787e-07	Mon1b	0.0837957	0.0405653	0.151756	0.0553813	0.0241376	0.0292668	0.0158912	Mon1b	-1.07678	-1.39185	-0.818855	-1.25664	-1.61731	-1.53362	-1.79884
Q00558	F8a1	40.489	1.25349e-06	6.5642e-07	2.01134e-06	1.44087e-06	1.06967e-06	1.30472e-06	3.76173e-06	F8a1	0.0507525	0.0265778	0.081437	0.0583395	0.04331	0.0528269	0.152309	F8a1	-1.29454	-1.57548	-1.08918	-1.23404	-1.36341	-1.27714	-0.817275
O35451	Atf6b	76.007	7.02009e-07	1.23042e-08		5.34832e-07	7.68316e-06	6.9172e-07	5.11311e-07	Atf6b	0.0533576	0.000935207		0.040651	0.583974	0.0525756	0.0388632	Atf6b	-1.2728	-3.02909		-1.39093	-0.233607	-1.27922	-1.41046
Q62187	Ttf1	97.721	1.95614e-07	5.11075e-07	2.87386e-08	4.22787e-07	6.73306e-07	1.63556e-07	4.47237e-06	Ttf1	0.0191156	0.0499428	0.00280836	0.0413151	0.0657961	0.0159829	0.437044	Ttf1	-1.71861	-1.30153	-2.55155	-1.38389	-1.1818	-1.79635	-0.359475
Q8VH37	Hdac8	41.771	1.57771e-06	2.04575e-06	5.46469e-07	5.18799e-07	5.41979e-07	1.39957e-06	3.34577e-06	Hdac8	0.0659024	0.0854531	0.0228265	0.0216707	0.022639	0.0584615	0.139756	Hdac8	-1.1811	-1.06827	-1.64156	-1.66413	-1.64514	-1.23313	-0.854629
F8VQ05	Fryl	337.82	2.38288e-07	2.24184e-07	8.09115e-07	1.36719e-07	1.82096e-06	2.12595e-06	9.56138e-07	Fryl	0.0804986	0.0757338	0.273335	0.0461864	0.615157	0.718189	0.323003	Fryl	-1.09421	-1.12071	-0.563304	-1.33549	-0.211014	-0.143761	-0.490794
E9Q4A5;Q3TL26	Gm1818;Tfb2m	45.862	3.26197e-06	2.1326e-06	3.12876e-06	4.70277e-07	8.51423e-07	1.0302e-06	8.12221e-08	Gm1818;Tfb2m	0.149601	0.0978053	0.143491	0.0215679	0.0390479	0.047247	0.00372501	Gm1818;Tfb2m	-0.825067	-1.00964	-0.843174	-1.66619	-1.4084	-1.32563	-2.42887
Q60575	Kif1b	204.08	4.33201e-06	4.45818e-07	7.10455e-07	5.72257e-07	2.43835e-07	6.87338e-07	2.22337e-06	Kif1b	0.884077	0.0909826	0.14499	0.116786	0.0497618	0.140272	0.453746	Kif1b	-0.0535099	-1.04104	-0.838663	-0.932609	-1.3031	-0.853029	-0.343188
Q9CY28	Gtpbp8	31.872	3.38682e-06	1.33942e-07	4.51154e-07	2.87229e-06	5.93651e-07	1.88287e-06	2.04773e-06	Gtpbp8	0.107945	0.00426901	0.0143792	0.0915458	0.0189208	0.0600108	0.0652652	Gtpbp8	-0.966799	-2.36967	-1.84227	-1.03836	-1.72306	-1.22177	-1.18532
Q9CZB3	Thumpd2	57.669	6.29545e-07	3.8543e-07	2.92773e-06	1.82276e-06	6.74358e-07	1.03976e-06	3.08753e-06	Thumpd2	0.0363052	0.0222274	0.168839	0.105117	0.0388896	0.0599617	0.178055	Thumpd2	-1.44003	-1.65311	-0.772527	-0.978328	-1.41017	-1.22213	-0.749446
Q8R1Q9	Rbks	34.119	3.20149e-06	2.38616e-06	5.43278e-06		3.3998e-06			Rbks	0.109232	0.0814132	0.185361		0.115998			Rbks	-0.961651	-1.0893	-0.731982		-0.93555
Q8BWJ3	Phka2	138.49	1.1945e-06	5.75258e-07	1.90255e-06	1.85803e-07	1.02073e-06	1.77736e-06		Phka2	0.165427	0.0796675	0.263485	0.0257319	0.141361	0.246147		Phka2	-0.781394	-1.09872	-0.579244	-1.58953	-0.849671	-0.608805
Q9CPZ6	Ormdl3	17.476	2.27494e-06			2.12508e-06	1.06011e-06	3.33932e-06	7.79268e-06	Ormdl3	0.0397568			0.0371379	0.0185264	0.0583579	0.136185	Ormdl3	-1.40059			-1.43018	-1.73221	-1.2339	-0.865871
Q9WTR6	Slc7a11	55.455	7.3419e-06	1.01232e-06	1.05249e-06	9.3262e-07	1.11178e-06	1.82423e-06	1.06368e-06	Slc7a11	0.407145	0.0561384	0.0583658	0.0517184	0.0616539	0.101162	0.0589864	Slc7a11	-0.390251	-1.25074	-1.23384	-1.28635	-1.21004	-0.994981	-1.22925
Q8BGB5	Limd2	14.237	7.11919e-06	7.8195e-06	7.58697e-06	2.21263e-06	3.9733e-06	1.63135e-06	5.5386e-06	Limd2	0.101356	0.111326	0.108016	0.0315012	0.0565679	0.0232255	0.078853	Limd2	-0.994151	-0.953402	-0.966513	-1.50167	-1.24743	-1.63403	-1.10318
Q921V5	Mgat2	51.029	1.03908e-06	5.27009e-07	6.92821e-07	1.67635e-06	1.49837e-06	6.6404e-06		Mgat2	0.0530232	0.0268927	0.035354	0.0855424	0.0764602	0.338853		Mgat2	-1.27553	-1.57036	-1.45156	-1.06782	-1.11656	-0.469989
Q80W68	Kirrel	87.175	1.67196e-06	1.68352e-06	1.49364e-06	6.4219e-07	1.69314e-06	7.06653e-08	5.9216e-08	Kirrel	0.145753	0.146761	0.130208	0.0559829	0.147599	0.00616025	0.00516215	Kirrel	-0.836382	-0.833389	-0.885363	-1.25194	-0.830916	-2.2104	-2.28717
Q922G0	Slc25a36	34.169		1.57086e-06	1.38188e-06	8.14209e-07	9.17357e-07	1.46878e-06	2.04581e-06	Slc25a36		0.0536746	0.0472175	0.0278207	0.0313452	0.0501869	0.0699034	Slc25a36		-1.27023	-1.3259	-1.55563	-1.50383	-1.29941	-1.1555
Q7TS68	Nsun6	52.278	1.34508e-06	7.50399e-06	1.10538e-05	6.99129e-07	5.53239e-07	1.3319e-05	1.56969e-07	Nsun6	0.070318	0.392293	0.577872	0.0365491	0.0289222	0.696293	0.00820603	Nsun6	-1.15293	-0.406389	-0.238168	-1.43712	-1.53877	-0.157208	-2.08587
Q3U2A8	Vars2	118.46	2.14215e-06	8.82642e-07	1.40744e-06	1.00844e-06	1.37676e-06	5.66632e-07	1.80136e-06	Vars2	0.253759	0.104558	0.166726	0.11946	0.163091	0.0671232	0.213389	Vars2	-0.595578	-0.980644	-0.777997	-0.922777	-0.787569	-1.17313	-0.670828
Q14BI5	Myom2	164.74	2.53905e-06	8.74909e-07	3.61297e-07	8.42416e-07	1.58991e-06	9.83098e-07		Myom2	0.418283	0.144133	0.05952	0.13878	0.261922	0.161956		Myom2	-0.37853	-0.841238	-1.22534	-0.857674	-0.581828	-0.790604
Q80Z25	Ofd1	117.34	4.87429e-07	1.24633e-06	1.60232e-06	3.96993e-07	4.33767e-07	1.52981e-06	5.83105e-06	Ofd1	0.057195	0.146245	0.188016	0.0465832	0.0508982	0.179507	0.684215	Ofd1	-1.24264	-0.834919	-0.725804	-1.33177	-1.2933	-0.745918	-0.164807
Q3U288;Q6NS86	Znf710	75.052			7.92682e-06	7.07399e-08	8.30241e-08	1.49683e-07		Znf710			0.594924	0.00530917	0.00623113	0.011234		Znf710			-0.225538	-2.27497	-2.20543	-1.94947
Q80VI1	Trim56	79.512	1.00269e-07	5.25428e-06	2.03544e-06	2.23211e-06	7.0155e-06	1.0012e-06		Trim56	0.0079726	0.417778	0.161842	0.17748	0.557816	0.0796078		Trim56	-2.0984	-0.379054	-0.790908	-0.750851	-0.253509	-1.09904
Q64191	Aga	37.022	8.90332e-07	1.31206e-06	9.96103e-07	2.49504e-06	5.64343e-07	5.57023e-07	2.91815e-07	Aga	0.0329619	0.0485749	0.0368777	0.0923715	0.0208931	0.0206221	0.0108036	Aga	-1.48199	-1.31359	-1.43324	-1.03446	-1.68	-1.68567	-1.96643
P38532	Hsf1	57.223	3.81892e-06	1.99351e-06	7.71593e-07	1.18215e-06	8.29825e-07	1.72373e-06	1.57033e-06	Hsf1	0.21853	0.114075	0.0441529	0.0676461	0.0474851	0.0986369	0.0898592	Hsf1	-0.660489	-0.94281	-1.35504	-1.16976	-1.32344	-1.00596	-1.04644
Q8BGU5	Ccny	39.394	1.27938e-06	9.09353e-07	1.25672e-06	3.117e-07	9.25665e-07	8.23463e-07		Ccny	0.0503998	0.035823	0.0495072	0.0122791	0.0364656	0.0324395		Ccny	-1.29757	-1.44584	-1.30533	-1.91083	-1.43812	-1.48893
P28704	Rxrb	55.865	2.89384e-06	7.67837e-07	6.90518e-07	4.81754e-07	2.88342e-07	1.65707e-06	5.58918e-07	Rxrb	0.161665	0.0428952	0.0385758	0.0269132	0.0161082	0.0925724	0.031224	Rxrb	-0.791385	-1.36759	-1.41368	-1.57004	-1.79295	-1.03352	-1.50551
Q8BHC7	Rhbdd1	35.776	7.22094e-06	1.19926e-06	5.41383e-06		3.56345e-06	2.87428e-06	4.46357e-06	Rhbdd1	0.258336	0.0429046	0.193685		0.127486	0.10283	0.159689	Rhbdd1	-0.587814	-1.3675	-0.712904		-0.894537	-0.987878	-0.796726
Q04735	Cdk16	55.913	3.76356e-06	1.01148e-06	2.22804e-07	1.50167e-06		1.56012e-06		Cdk16	0.210432	0.0565549	0.0124576	0.083963		0.0872311		Cdk16	-0.676888	-1.24753	-1.90456	-1.07591		-1.05933
B2RXR6	Ankrd44	107.38	2.02701e-06	1.32682e-06	1.87452e-06	1.59081e-06	2.49831e-07		3.56862e-07	Ankrd44	0.217661	0.142474	0.201286	0.170821	0.0268269		0.0383198	Ankrd44	-0.66222	-0.846264	-0.696186	-0.767458	-1.57143		-1.41658
E9PYK3	Parp4	216.13	9.08332e-07	1.59226e-06	1.14639e-07	1.15067e-06	9.73866e-07	1.85352e-07	6.59703e-06	Parp4	0.196318	0.344136	0.024777	0.248695	0.210482	0.0400602	1.42582	Parp4	-0.707041	-0.46327	-1.60595	-0.604333	-0.676786	-1.39729	0.154064
Q9ESY9	Ifi30	27.784	3.73134e-06	7.45353e-07	1.77579e-06	6.29919e-07	7.87889e-07	2.86208e-06	1.97332e-06	Ifi30	0.103672	0.0207089	0.0493384	0.0175017	0.0218907	0.0795199	0.0548268	Ifi30	-0.98434	-1.68384	-1.30681	-1.75692	-1.65974	-1.09952	-1.26101
Q91XD7	Creld1	45.717	1.18694e-06	8.94256e-07	2.40638e-06	7.77143e-08	1.38638e-06	2.454e-06	1.77087e-07	Creld1	0.0542634	0.0408827	0.110012	0.00355287	0.0633813	0.11219	0.00809587	Creld1	-1.26549	-1.38846	-0.958559	-2.44942	-1.19804	-0.950048	-2.09174
Q8R313	Exoc6	93.076	2.68102e-07	2.53595e-07	5.50054e-07	4.56481e-07	2.24379e-07	8.52756e-06	2.77419e-07	Exoc6	0.0249539	0.0236036	0.0511968	0.0424874	0.0208843	0.793711	0.0258211	Exoc6	-1.60286	-1.62702	-1.29076	-1.37174	-1.68018	-0.100337	-1.58803
Q8CIC2	Nupl2	44.337	1.03872e-06	8.82798e-07	4.7387e-07	4.91047e-07	5.56034e-07	2.38628e-06	1.04442e-06	Nupl2	0.0460538	0.0391406	0.02101	0.0217716	0.0246529	0.1058	0.0463063	Nupl2	-1.33673	-1.40737	-1.67757	-1.66211	-1.60813	-0.975513	-1.33436
Q3UH60	Dip2b	171.12	1.52071e-06	3.32082e-06	6.07589e-07	5.85891e-07	1.11305e-06	6.81599e-07	1.53887e-07	Dip2b	0.260224	0.568258	0.103971	0.100258	0.190466	0.116635	0.0263331	Dip2b	-0.584653	-0.245454	-0.98309	-0.998882	-0.720183	-0.93317	-1.5795
L7N248	Gm6871	62.379	1.90946e-06	3.45746e-07	3.98023e-07	6.04438e-07	7.72106e-07	1.25512e-06	5.65445e-07	Gm6871	0.11911	0.0215673	0.0248283	0.0377042	0.0481632	0.0782929	0.0352719	Gm6871	-0.924052	-1.6662	-1.60505	-1.42361	-1.31728	-1.10628	-1.45257
Q8BS39	Ccdc32	19.928	2.75171e-06		2.24854e-06		1.87427e-06	5.91241e-06		Ccdc32	0.0548362		0.044809		0.0373505	0.117823		Ccdc32	-1.26093		-1.34864		-1.4277	-0.928772
P55772	Entpd1	57.205	5.50347e-06	2.04232e-06	3.32667e-06		2.4284e-06			Entpd1	0.314826	0.116831	0.190302		0.138917			Entpd1	-0.501929	-0.932441	-0.720556		-0.857245
Q6P5G3	Mbtd1	70.669	3.33976e-06	2.00809e-06	1.31165e-06	5.41329e-07	8.80236e-07	1.02918e-07	2.4805e-07	Mbtd1	0.236018	0.141909	0.0926932	0.0382552	0.0622054	0.00727308	0.0175294	Mbtd1	-0.627055	-0.847989	-1.03295	-1.41731	-1.20617	-2.13828	-1.75623
Q61735	Cd47	33.097	5.07236e-06		8.8355e-07	5.06299e-06	1.23177e-05	5.38263e-07		Cd47	0.16788		0.0292429	0.16757	0.407679	0.0178149		Cd47	-0.775001		-1.53398	-0.775804	-0.389682	-1.74922
P27046	Man2a1	131.63	1.82083e-06	1.48552e-06	6.04985e-07	3.37325e-07	5.9434e-07	1.08193e-05		Man2a1	0.239676	0.195539	0.0796342	0.044402	0.078233	1.42414		Man2a1	-0.620376	-0.708766	-1.0989	-1.3526	-1.10661	0.153553
Q99J08	Sec14l2	46.3	2.48131e-06	2.60428e-06	7.71737e-07	1.49036e-06		1.90748e-07	3.8086e-07	Sec14l2	0.114885	0.120578	0.0357314	0.0690039		0.00883165	0.0176338	Sec14l2	-0.939737	-0.918731	-1.44695	-1.16113		-2.05396	-1.75365
Q3U5C8	Arhgef16	80.38	7.48154e-06	2.94261e-06	1.87029e-07	1.07422e-06	1.68196e-06			Arhgef16	0.601366	0.236527	0.0150334	0.0863458	0.135196			Arhgef16	-0.220861	-0.626119	-1.82294	-1.06376	-0.869037
CON__P41361;P32261	Serpinc1	52.347	2.75935e-06	4.37383e-06	1.7671e-06					Serpinc1	0.144444	0.228957	0.0925026					Serpinc1	-0.840301	-0.640246	-1.03385
Q8BGZ2	Fam168a	26.184		2.56336e-06					1.32044e-05	Fam168a		0.0671189					0.345744	Fam168a		-1.17315					-0.461246
P70196	Traf6	60.069	3.3415e-07	1.02262e-06	2.22837e-06	2.76264e-06	1.99068e-06	1.57183e-06		Traf6	0.020072	0.0614279	0.133856	0.165949	0.119578	0.0944182		Traf6	-1.69741	-1.21163	-0.873362	-0.780026	-0.922348	-1.02494
Q9JIZ5	Tfap4	38.726	6.02112e-07	8.34091e-07	4.68876e-06	1.4091e-06	4.19858e-07	1.05409e-06	8.91062e-07	Tfap4	0.0233174	0.032301	0.181577	0.0545689	0.0162594	0.0408206	0.0345073	Tfap4	-1.63232	-1.49078	-0.740939	-1.26305	-1.78889	-1.38912	-1.46209
Q8VD12	Znf385a	40.446	1.51703e-06	3.33635e-06	1.21093e-07		5.80741e-07	5.9428e-07		Znf385a	0.0613576	0.134942	0.00489772		0.0234886	0.0240363		Znf385a	-1.21213	-0.869853	-2.31001		-1.62914	-1.61913
Q5EE38	Acd	44.713	2.78164e-06	4.86187e-06	6.61717e-07	4.23359e-07	1.03046e-06		2.27908e-06	Acd	0.124375	0.217389	0.0295873	0.0189297	0.046075		0.101905	Acd	-0.905265	-0.662763	-1.52889	-1.72286	-1.33653		-0.991806
Q3UFS0	Zyg11b	83.99	9.68689e-07	2.39984e-06	6.69798e-07	2.04058e-06	5.39925e-07	1.30852e-06	9.40622e-07	Zyg11b	0.0813602	0.201563	0.0562563	0.171388	0.0453483	0.109903	0.0790028	Zyg11b	-1.08959	-0.69559	-1.24983	-0.766019	-1.34344	-0.958992	-1.10236
Q9WVS8	Mapk7	87.732	2.96215e-07	1.59193e-06	6.39742e-07	1.48778e-06	1.04675e-06	1.18638e-06	9.27782e-07	Mapk7	0.0259875	0.139663	0.0561259	0.130526	0.0918335	0.104084	0.0813962	Mapk7	-1.58524	-0.854919	-1.25084	-0.884304	-1.037	-0.982616	-1.0894
Q9DA19	Cir1	51.837				5.1247e-06	2.67452e-06	3.62391e-06		Cir1				0.265649	0.138639	0.187853		Cir1				-0.575692	-0.858114	-0.726182
O35613	Daxx	81.488	4.66005e-06	1.00216e-06	1.43376e-06	5.22802e-07	1.18408e-06	1.40859e-06	2.02384e-06	Daxx	0.379738	0.0816637	0.116834	0.0426021	0.0964882	0.114783	0.164919	Daxx	-0.420516	-1.08797	-0.932431	-1.37057	-1.01553	-0.940121	-0.782729
B2RR83	Ythdc2	161.09	1.6976e-06	5.74348e-07	4.24742e-07	3.16162e-07	1.0686e-06	3.93923e-08	2.23985e-07	Ythdc2	0.273466	0.0925217	0.0684216	0.0509305	0.172141	0.00634571	0.0360818	Ythdc2	-0.563097	-1.03376	-1.16481	-1.29302	-0.764117	-2.19752	-1.44271
B1AVB3	Scml2	106.72	3.89219e-06	8.38192e-07	2.2053e-06	1.38017e-06	1.19145e-06	8.64931e-07	1.12067e-06	Scml2	0.415374	0.0894518	0.23535	0.147291	0.127152	0.0923054	0.119597	Scml2	-0.381561	-1.04841	-0.628286	-0.831823	-0.895677	-1.03477	-0.922278
Q9JKK8	Atr	300.22	1.94312e-06	3.28104e-07	1.37101e-06	3.00803e-07	2.03923e-07	4.52187e-07	4.52646e-07	Atr	0.583364	0.0985033	0.411603	0.090307	0.0612218	0.135755	0.135893	Atr	-0.23406	-1.00655	-0.385521	-1.04428	-1.21309	-0.867243	-0.866802
Q8JZS6	N4bp2l2	66.25	8.58156e-08	4.35218e-07	2.87578e-06	1.14768e-06	1.00142e-08	7.36181e-08	1.28603e-05	N4bp2l2	0.00568529	0.0288332	0.19052	0.0760336	0.000663439	0.0048772	0.851992	N4bp2l2	-2.24525	-1.54011	-0.720058	-1.11899	-3.1782	-2.31183	-0.0695645
Q9DAX9	Appbp2	66.855	1.18034e-06	1.79752e-06	3.73125e-07	1.53024e-07	4.92172e-06	3.96034e-06	4.06547e-06	Appbp2	0.0789117	0.120174	0.0249453	0.0102304	0.329042	0.264769	0.271797	Appbp2	-1.10286	-0.920191	-1.60301	-1.99011	-0.482749	-0.577134	-0.565755
Q80UK0	Sestd1	79.375	1.0254e-06	2.37568e-06	2.45414e-07	9.60646e-07	7.81334e-08	1.36614e-07	2.56189e-06	Sestd1	0.081391	0.18857	0.0194797	0.0762513	0.00620184	0.0108438	0.20335	Sestd1	-1.08942	-0.724528	-1.71042	-1.11775	-2.20748	-1.96482	-0.691756
P70213	Fv1	51.996	1.52273e-07	2.92142e-06		8.57267e-06				Fv1	0.0079176	0.151902		0.445744				Fv1	-2.10141	-0.818436		-0.350914
P55086	F2rl1	44.752	2.26875e-06	1.704e-06	2.55976e-07	8.26551e-07	6.16648e-07	1.19277e-06	1.29097e-06	F2rl1	0.101531	0.0762573	0.0114554	0.0369898	0.0275963	0.0533788	0.0577734	F2rl1	-0.993401	-1.11772	-1.94099	-1.43192	-1.55915	-1.27263	-1.23827
Q9WVL2	Stat2	105.42	8.5569e-07	6.25984e-07	1.28455e-06	2.75035e-07	5.99821e-07	4.28554e-06	1.59556e-06	Stat2	0.0902069	0.0659913	0.135418	0.0289942	0.0632331	0.451782	0.168204	Stat2	-1.04476	-1.18051	-0.868325	-1.53769	-1.19906	-0.345071	-0.774163
Q8R3H7	Hs2st1	41.813	3.63083e-06	1.16762e-06		6.83476e-07	5.28615e-07	1.09788e-06	3.61515e-06	Hs2st1	0.151816	0.0488219		0.0285782	0.022103	0.0459057	0.15116	Hs2st1	-0.818682	-1.31139		-1.54397	-1.65555	-1.33813	-0.820562
Q9R1C6	Dgke	63.634	1.58675e-06	1.27307e-06	3.39431e-06	4.92302e-07	8.66706e-07	1.47773e-06	9.63973e-07	Dgke	0.100972	0.0810109	0.215993	0.0313271	0.055152	0.0940337	0.0613415	Dgke	-0.995801	-1.09146	-0.665559	-1.50408	-1.25844	-1.02672	-1.21225
E9Q286	Ice1	242.25	2.03686e-06	2.39656e-06	9.03272e-07	2.84756e-07	6.7453e-07	9.82908e-07	4.70959e-07	Ice1	0.49343	0.580566	0.218818	0.0689822	0.163405	0.238109	0.11409	Ice1	-0.306775	-0.236148	-0.659918	-1.16126	-0.786735	-0.623224	-0.942754
Q9WTK2	Cdyl	65.21	5.95446e-06	8.89172e-07	8.18735e-07	1.41362e-06	2.38658e-06	3.47789e-06	3.90033e-06	Cdyl	0.38829	0.0579829	0.0533897	0.0921819	0.155629	0.226793	0.25434	Cdyl	-0.410843	-1.2367	-1.27254	-1.03535	-0.80791	-0.644371	-0.594585
P30677	Gna14	41.527		1.43468e-06	1.22713e-06	7.89506e-07	4.16002e-07	4.71702e-06	4.75032e-06	Gna14		0.0595778	0.0509592	0.0327858	0.0172753	0.195884	0.197266	Gna14		-1.22492	-1.29278	-1.48431	-1.76257	-0.708001	-0.704947
Q80U44	Zfyve16	166.67	1.87304e-06	1.8274e-06	1.53124e-06	6.98201e-07	6.82476e-07	1.80915e-06	1.36146e-06	Zfyve16	0.31218	0.304573	0.255211	0.116369	0.113748	0.301531	0.226914	Zfyve16	-0.505595	-0.516309	-0.5931	-0.934162	-0.944055	-0.520668	-0.644139
Q7TN75	Peg10	109.85	7.02945e-06	3.3176e-07	9.96314e-07	1.37425e-06	7.3786e-07	1.63931e-06	1.14733e-06	Peg10	0.772186	0.0364439	0.109445	0.150961	0.0810539	0.180078	0.126034	Peg10	-0.112278	-1.43838	-0.960804	-0.821134	-1.09123	-0.74454	-0.899511
Q920R0	Als2	182.56	1.71263e-06	4.1397e-07	2.40305e-07	1.59589e-06	1.51927e-06	1.17337e-06	2.86633e-06	Als2	0.312658	0.0755743	0.04387	0.291345	0.277358	0.21421	0.523277	Als2	-0.50493	-1.12163	-1.35783	-0.535592	-0.556959	-0.669161	-0.281268
Q8VCQ3	Nrbf2	32.5	1.55349e-05	1.27199e-06	1.21872e-06	3.21014e-06	2.02122e-06		6.03995e-07	Nrbf2	0.504884	0.0413395	0.0396084	0.10433	0.0656898		0.0196298	Nrbf2	-0.296809	-1.38363	-1.40221	-0.981592	-1.1825		-1.70708
Q8BQZ4	Ralgapb	165.2	3.28397e-06	3.34899e-07	8.02428e-07	7.6284e-07	9.46066e-07	1.84246e-06	2.22528e-07	Ralgapb	0.542512	0.0553253	0.132561	0.126021	0.15629	0.304374	0.0367617	Ralgapb	-0.26559	-1.25708	-0.877584	-0.899557	-0.806068	-0.516592	-1.4346
Q9Z1T6	Pikfyve	236.87	1.16199e-06	4.57843e-07	1.07418e-06	4.06787e-07	1.25988e-06	1.16923e-06	6.42478e-07	Pikfyve	0.27524	0.108449	0.254441	0.0963557	0.298428	0.276957	0.152184	Pikfyve	-0.560288	-0.964773	-0.594412	-1.01612	-0.525161	-0.557588	-0.817632
CON__O43790;CON__Q14533;Q9CPR6	0	53.5		2.30237e-05			7.57204e-07	4.30168e-06		0		1.23177			0.0405104	0.23014		0		0.0905283			-1.39243	-0.638009
Q8BUL6	Plekha1	43.371	9.76806e-07	5.76827e-06	4.50222e-07	1.12063e-06	1.02598e-06	1.46077e-06	3.23896e-06	Plekha1	0.042365	0.250176	0.0195266	0.0486029	0.0444977	0.063355	0.140477	Plekha1	-1.37299	-0.601755	-1.70937	-1.31334	-1.35166	-1.19822	-0.852394
Q9WU03	Spint2	27.914	2.12168e-06	8.06253e-07	1.80412e-06	2.41982e-06	1.16411e-06	4.20525e-06		Spint2	0.0592246	0.0225057	0.0503602	0.0675469	0.0324949	0.117385		Spint2	-1.2275	-1.64771	-1.29791	-1.17039	-1.48819	-0.930386
Q8BKI2	Tnrc6b	191.96	1.98489e-06	5.6267e-07	1.54488e-06	5.98874e-07	3.3811e-07	2.43519e-06	6.19712e-07	Tnrc6b	0.381019	0.10801	0.296556	0.11496	0.0649035	0.46746	0.11896	Tnrc6b	-0.419054	-0.966536	-0.527894	-0.939454	-1.18773	-0.330256	-0.9246
P15331	Prph	54.267	1.2928e-06	1.15659e-06	2.58364e-07	2.80599e-06	1.52185e-06	1.1523e-06	1.31565e-06	Prph	0.0701562	0.0627649	0.0140207	0.152273	0.0825863	0.062532	0.0713966	Prph	-1.15393	-1.20228	-1.85323	-0.817377	-1.08309	-1.2039	-1.14632
Q8BTH8	Csnk1g1	52.743	2.12004e-06	7.93545e-07	8.1218e-07	8.18956e-08	1.13635e-06	7.96036e-07	5.81901e-07	Csnk1g1	0.111817	0.0418539	0.0428368	0.00431942	0.0599346	0.0419853	0.0306912	Csnk1g1	-0.951491	-1.37826	-1.36818	-2.36457	-1.22232	-1.3769	-1.51299
Q8BHK1	Nipa1	34.105			3.34759e-05	1.13925e-05	2.90793e-05		2.06811e-06	Nipa1			1.1417	0.388541	0.991749		0.070533	Nipa1			0.0575504	-0.410563	-0.00359803		-1.15161
Q6A065	Cep170	175.05	1.50658e-06	2.71229e-07	5.109e-07	3.39327e-07	4.29667e-07	2.72373e-06	5.98012e-08	Cep170	0.263727	0.0474786	0.089433	0.0593992	0.0752132	0.476789	0.0104682	Cep170	-0.578845	-1.3235	-1.0485	-1.22622	-1.12371	-0.321674	-1.98013
Q8BLM0	Klf8	38.845	8.27226e-06	1.83669e-06	3.03082e-06			4.32907e-06		Klf8	0.321336	0.0713462	0.117732			0.168163		Klf8	-0.493041	-1.14663	-0.929105			-0.774271
Q80Y20	Alkbh8	74.767	2.94677e-05	1.53161e-06	3.23453e-07	1.2489e-06	6.94689e-07	1.21038e-06	8.53599e-07	Alkbh8	2.20321	0.114514	0.0241836	0.0933763	0.0519398	0.0904966	0.063821	Alkbh8	0.343056	-0.941143	-1.61648	-1.02976	-1.2845	-1.04337	-1.19504
Q8BFX3	Kctd3	88.861	1.02304e-05	7.60731e-07	1.09169e-06	3.35274e-07		4.70614e-06		Kctd3	0.909083	0.0675993	0.0970082	0.0297927		0.418193		Kctd3	-0.0413963	-1.17006	-1.01319	-1.52589		-0.378624
Q8BPY9	Fignl1	74.85	1.07617e-06	8.54335e-07	9.39123e-07	1.25645e-06	1.78404e-06	2.60423e-06	3.03625e-06	Fignl1	0.0805513	0.0639469	0.0702933	0.0940453	0.133535	0.194927	0.227263	Fignl1	-1.09393	-1.19418	-1.15309	-1.02666	-0.874403	-0.710129	-0.643471
Q5DTT3	Fam208b	264.28	8.36199e-07	3.12829e-07	4.03876e-06	3.12847e-07	1.52268e-06	3.17968e-06	1.13483e-06	Fam208b	0.220991	0.0826744	1.06736	0.0826792	0.402413	0.840325	0.299912	Fam208b	-0.655626	-1.08263	0.0283124	-1.0826	-0.395328	-0.0755529	-0.523006
P45481	Crebbp	265.49	6.311e-07	8.0082e-07	2.25225e-06	6.28833e-07	3.96476e-07	4.58207e-07	2.96859e-07	Crebbp	0.167551	0.21261	0.597951	0.166949	0.105261	0.121649	0.0788131	Crebbp	-0.775853	-0.672417	-0.223334	-0.777417	-0.977734	-0.91489	-1.1034
Q8BKC8	Pi4kb	91.514	3.23039e-07	7.73842e-07	1.84998e-07	8.97101e-07	4.32799e-07	2.59219e-06	4.88009e-07	Pi4kb	0.0295626	0.0708174	0.0169299	0.0820973	0.0396071	0.237222	0.0446596	Pi4kb	-1.52926	-1.14986	-1.77134	-1.08567	-1.40223	-0.624845	-1.35008
Q80V94	Ap4e1	124.84	4.24947e-07	1.54872e-06	7.85835e-07	2.2697e-06	1.473e-06	2.10938e-07	9.37911e-07	Ap4e1	0.0530503	0.193342	0.0981036	0.28335	0.18389	0.0263335	0.117089	Ap4e1	-1.27531	-0.713674	-1.00831	-0.547677	-0.735442	-1.57949	-0.931485
P42337	Pik3ca	124.41	1.56355e-06	1.29489e-06	5.55009e-06	1.49788e-07	1.13464e-07	2.35281e-06		Pik3ca	0.194521	0.161097	0.690487	0.0186351	0.0141161	0.292713		Pik3ca	-0.711033	-0.792913	-0.160845	-1.72967	-1.85029	-0.533558
Q9JKA5	Gpa33	35.692	1.79957e-06	1.69687e-06	8.45161e-07	1.4037e-06	1.30565e-06	3.79328e-06	1.10602e-06	Gpa33	0.0642301	0.0605646	0.0301655	0.0501009	0.0466013	0.13539	0.0394759	Gpa33	-1.19226	-1.21778	-1.52049	-1.30015	-1.3316	-0.868414	-1.40367
Q9WVH4	Foxo3	71.064	2.51319e-06	2.91376e-06	2.37014e-06	8.49688e-07	5.22466e-07	1.67978e-06	1.77025e-06	Foxo3	0.178597	0.207064	0.168431	0.0603822	0.0371285	0.119372	0.125801	Foxo3	-0.748126	-0.683896	-0.773577	-1.21909	-1.43029	-0.923098	-0.900315
Q9DB07	Ift46	34.053	1.69877e-06	5.42272e-07	2.31436e-06	9.10218e-07	3.34287e-06	1.04876e-06	1.32719e-06	Ift46	0.0578483	0.018466	0.0788109	0.0309957	0.113835	0.0357135	0.0451946	Ift46	-1.23771	-1.73363	-1.10341	-1.5087	-0.943726	-1.44717	-1.34491
Q5SV85	Synrg	139.61	9.48675e-07	1.23335e-06	2.06977e-07	8.02943e-07	6.25157e-07	3.05886e-06	1.25612e-06	Synrg	0.132445	0.172188	0.028896	0.112099	0.0872782	0.427047	0.175367	Synrg	-0.877966	-0.763997	-1.53916	-0.950399	-1.05909	-0.369524	-0.756052
Q91YN0	D6Wsu163e	63.643	6.72101e-07	3.09765e-06	1.61084e-07	1.53302e-06	2.1702e-06	4.09081e-06		D6Wsu163e	0.0427745	0.197144	0.0102519	0.0975661	0.138118	0.260352		D6Wsu163e	-1.36881	-0.705217	-1.9892	-1.0107	-0.85975	-0.58444
P15535	B4galt1	44.411		5.70613e-08	4.30925e-07	4.70404e-06	5.25887e-07	4.73954e-06	4.63087e-06	B4galt1		0.00253415	0.0191378	0.208911	0.0233552	0.210487	0.205662	B4galt1		-2.59617	-1.71811	-0.680039	-1.63162	-0.676774	-0.686847
Q8C163	Exog	41.383	2.29047e-06	1.83919e-06	2.6293e-06	6.34922e-07	1.20735e-06	6.7627e-07	1.1119e-06	Exog	0.0947864	0.0761112	0.108808	0.026275	0.0499636	0.0279861	0.0460136	Exog	-1.02325	-1.11855	-0.963337	-1.58046	-1.30135	-1.55306	-1.33711
Q9CZJ0;Q91ZG2	Mpped2	33.373	7.78483e-07	1.8811e-06	1.95893e-06	4.01259e-06	5.07559e-07	2.47332e-06	7.84123e-07	Mpped2	0.0259803	0.0627779	0.0653753	0.133912	0.0169388	0.0825422	0.0261685	Mpped2	-1.58536	-1.20219	-1.18459	-0.87318	-1.77112	-1.08332	-1.58222
Q4G5Y1	Klhdc2	45.908	3.12396e-06	1.85928e-06	1.60443e-06	7.41944e-07	1.52842e-06	2.60205e-06	2.86123e-07	Klhdc2	0.143415	0.0853557	0.0736563	0.0340612	0.0701666	0.119455	0.0131353	Klhdc2	-0.843406	-1.06877	-1.13279	-1.46774	-1.15387	-0.922795	-1.88156
Q8K2C8	Agpat6	52.181	7.94618e-07	6.90687e-07	1.93961e-06	6.51343e-07	4.39922e-07	5.88207e-06	2.32342e-06	Agpat6	0.041464	0.0360407	0.101211	0.0339877	0.0229555	0.306932	0.121238	Agpat6	-1.38233	-1.44321	-0.994774	-1.46868	-1.63911	-0.512957	-0.91636
O35144	Terf2	60.263	1.65666e-06	9.28532e-07	3.19616e-07	1.82525e-06	7.15122e-07	1.88355e-06	5.86574e-07	Terf2	0.0998351	0.0559561	0.019261	0.109995	0.0430954	0.113508	0.0353487	Terf2	-1.00072	-1.25215	-1.71532	-0.958628	-1.36557	-0.944973	-1.45163
Q8BKE9	Ift74	69.301	3.93709e-07	6.17484e-06	5.60975e-06	3.78073e-06	1.64771e-06	2.13193e-06	3.8809e-06	Ift74	0.0272845	0.427923	0.388761	0.262008	0.114188	0.147745	0.268951	Ift74	-1.56408	-0.368635	-0.410317	-0.581685	-0.94238	-0.830488	-0.570328
O35980	Nthl1	33.636	1.59053e-06	1.61951e-06	1.13071e-06	9.69966e-07	1.07445e-06	1.585e-06	1.47385e-06	Nthl1	0.053499	0.054474	0.0380327	0.0326258	0.0361402	0.053313	0.0495743	Nthl1	-1.27165	-1.26381	-1.41984	-1.48644	-1.44201	-1.27317	-1.30474
Q9JJA7	Ccnl2	58.005	2.06562e-06	3.74075e-06	2.56518e-07	5.81244e-08	3.50281e-06	5.70005e-07		Ccnl2	0.119816	0.216982	0.0148793	0.0033715	0.203181	0.0330631		Ccnl2	-0.921483	-0.663576	-1.82742	-2.47218	-0.692118	-1.48066
P03911	Mtnd4	51.881	4.91147e-06	1.26884e-07	9.17381e-07	1.76833e-06	6.53383e-07	1.70799e-06	1.61463e-06	Mtnd4	0.254812	0.00658286	0.0475946	0.0917427	0.0338982	0.0886122	0.0837685	Mtnd4	-0.593781	-2.18159	-1.32244	-1.03743	-1.46982	-1.05251	-1.07692
P36895	Bmpr1a	60.063	9.02686e-06	2.53134e-07	2.3633e-07			2.47944e-07		Bmpr1a	0.54218	0.015204	0.0141947			0.0148923		Bmpr1a	-0.265856	-1.81804	-1.84787			-1.82704
Q4U2R1	Herc2	527.45	1.14225e-06	3.75222e-07	2.29353e-06	7.61819e-07	9.95556e-07	9.29797e-07	6.66411e-07	Herc2	0.60248	0.197911	1.20972	0.401821	0.525106	0.490421	0.351499	Herc2	-0.220057	-0.703531	0.082685	-0.395967	-0.279753	-0.309431	-0.454076
Q9Z2H5	Epb41l1	98.314	6.84078e-07	1.20819e-06	7.63477e-07	5.83865e-07	6.62773e-07	1.49686e-06	4.9661e-07	Epb41l1	0.0672545	0.118782	0.0750605	0.0574021	0.0651599	0.147163	0.0488237	Epb41l1	-1.17228	-0.925248	-1.12459	-1.24107	-1.18602	-0.832203	-1.31137
Q9D7F7	Chmp4c	26.279	3.11679e-06		6.53646e-08	9.21102e-07		1.27095e-06	2.62675e-06	Chmp4c	0.0819061		0.00171772	0.0242057		0.0333993	0.0690284	Chmp4c	-1.08668		-2.76505	-1.61608		-1.47626	-1.16097
Q8QZZ7	Tprkb	19.556	2.2041e-06	1.51829e-06	5.32944e-07	1.56471e-06	1.32456e-06	1.02367e-06	1.24672e-06	Tprkb	0.0431034	0.0296917	0.0104222	0.0305994	0.0259031	0.0200189	0.0243809	Tprkb	-1.36549	-1.52737	-1.98204	-1.51429	-1.58665	-1.69856	-1.61295
F8VPQ2	Arid4a	142.05	7.72982e-07	2.63527e-07	1.22125e-06	1.05821e-06	1.90014e-06	8.49152e-07	1.47773e-06	Arid4a	0.109802	0.0374341	0.173478	0.150319	0.269916	0.120622	0.209911	Arid4a	-0.95939	-1.42673	-0.760755	-0.822986	-0.568772	-0.918573	-0.677964
Q8BKY8	Mterf2	43.452	3.63889e-07	1.24298e-06	9.95741e-07	7.48021e-07	1.92911e-06	2.4459e-06	1.05797e-06	Mterf2	0.0158117	0.0540098	0.0432669	0.032503	0.0838236	0.106279	0.0459708	Mterf2	-1.80102	-1.26753	-1.36384	-1.48808	-1.07663	-0.973552	-1.33752
P70429	Evl	44.337	4.08702e-07	9.53881e-06	6.46068e-07	2.03874e-06	2.00805e-06	1.42035e-06	2.68073e-06	Evl	0.0181206	0.422922	0.0286447	0.0903916	0.0890309	0.062974	0.118856	Evl	-1.74183	-0.373739	-1.54296	-1.04387	-1.05046	-1.20084	-0.92498
P54279	Pms2	95.224	1.27329e-06	2.3419e-06	1.19212e-06	1.25398e-07	2.26395e-07	4.2247e-07	7.46203e-07	Pms2	0.121248	0.223005	0.113518	0.0119409	0.0215582	0.0402293	0.0710565	Pms2	-0.916326	-0.651686	-0.944935	-1.92296	-1.66639	-1.39546	-1.1484
Q80VP0	Tecpr1	130.26	2.6652e-07		1.77815e-06	4.93862e-06	1.57029e-07	8.43798e-08	3.33812e-07	Tecpr1	0.0347169		0.231622	0.643305	0.0204546	0.0109913	0.0434824	Tecpr1	-1.45946		-0.63522	-0.191583	-1.68921	-1.95895	-1.36169
Q80U62	Kiaa0226	106.86	1.70907e-06	4.75955e-06	1.62676e-06	1.14164e-06	9.16764e-07	3.46392e-07	6.31908e-07	Kiaa0226	0.182631	0.508606	0.173835	0.121996	0.0979654	0.0370155	0.0675257	Kiaa0226	-0.738425	-0.293619	-0.759863	-0.913654	-1.00893	-1.43162	-1.17053
Q6PER3	Mapre3	31.966	4.60161e-06	1.82341e-06	5.16533e-07	5.60358e-07		1.6887e-07		Mapre3	0.147095	0.058287	0.0165115	0.0179124		0.00539811		Mapre3	-0.832402	-1.23443	-1.78221	-1.74685		-2.26776
A2BFL2	Zyg11a	70.403	1.00775e-05	2.2199e-07	4.55789e-09	5.83871e-06	1.85759e-07			Zyg11a	0.709484	0.0156288	0.000320889	0.411063	0.013078			Zyg11a	-0.149058	-1.80608	-3.49365	-0.386092	-1.88346
O70405	Ulk1	112.46	3.0951e-06	2.31828e-07	9.08594e-07	9.98666e-07	1.43053e-06	9.98917e-07	3.18001e-06	Ulk1	0.348075	0.0260714	0.10218	0.11231	0.160877	0.112338	0.357624	Ulk1	-0.458327	-1.58384	-0.990632	-0.949581	-0.793505	-0.949473	-0.446574
Q9D8C2	Tspan13	22.219	1.57367e-05	3.36081e-06	2.50274e-07		1.39392e-06	1.98579e-06	7.43955e-07	Tspan13	0.349653	0.0746739	0.00556084		0.0309714	0.0441222	0.0165299	Tspan13	-0.456363	-1.12683	-2.25486		-1.50904	-1.35534	-1.78173
Q80ZI6	Lrsam1	83.976	4.51229e-07	8.14475e-06		1.58171e-07	7.0654e-07		3.81922e-07	Lrsam1	0.0378924	0.683963		0.0132826	0.0593324		0.0320723	Lrsam1	-1.42145	-0.164967		-1.87672	-1.22671		-1.49387
Q9QWY8	Asap1	127.42	8.56255e-07	1.02101e-06	1.09622e-06	3.50773e-07	7.56022e-07	2.50367e-06	1.56421e-06	Asap1	0.109104	0.130097	0.13968	0.0446955	0.0963323	0.319017	0.199312	Asap1	-0.962159	-0.885733	-0.854864	-1.34974	-1.01623	-0.496186	-0.700466
Q8BSA9	Tyw3	28.575	4.4277e-06	3.06723e-06	1.5052e-06					Tyw3	0.126522	0.0876462	0.0430111					Tyw3	-0.897836	-1.05727	-1.36642
A2AUY4	Baz2b	234	1.63683e-06	6.05494e-07	1.26701e-06	8.51506e-07	3.03451e-07	2.08068e-07	1.34574e-07	Baz2b	0.383019	0.141686	0.296479	0.199252	0.0710075	0.0486879	0.0314903	Baz2b	-0.416779	-0.848674	-0.528006	-0.700597	-1.1487	-1.31258	-1.50182
Q64267	Xpa	31.398	1.22279e-06		4.91e-06	2.09498e-06	1.14746e-06		2.58213e-06	Xpa	0.0383932		0.154164	0.0657783	0.0360279		0.0810738	Xpa	-1.41575		-0.812017	-1.18192	-1.44336		-1.09112
Q61337	Bad	22.08	3.41016e-06	1.3973e-06	3.22669e-06		6.63848e-07	8.44202e-07	1.19085e-06	Bad	0.0752963	0.0308523	0.0712454		0.0146578	0.01864	0.0262941	Bad	-1.12323	-1.51071	-1.14724		-1.83393	-1.72955	-1.58014
A2ASZ8	Slc25a25	52.62	2.86377e-06		1.59822e-07	8.32584e-06	1.0732e-06	1.08774e-06	3.48839e-06	Slc25a25	0.150692		0.00840983	0.438106	0.0564716	0.0572371	0.183559	Slc25a25	-0.821911		-2.07521	-0.358421	-1.24817	-1.24232	-0.736224
Q8BPZ8	Fam175a	46.039	3.89577e-06	6.70324e-07	6.95109e-07	1.53229e-06	8.17184e-07	1.84441e-06	1.61198e-06	Fam175a	0.179357	0.030861	0.0320021	0.0705453	0.0376223	0.0849149	0.0742141	Fam175a	-0.746281	-1.51059	-1.49482	-1.15153	-1.42455	-1.07102	-1.12951
E2JF22	Piezo1	292	5.02886e-07	1.87757e-06	8.445e-07	4.37794e-07	1.00714e-06	9.94605e-07	2.02152e-07	Piezo1	0.146843	0.548252	0.246594	0.127836	0.294085	0.290425	0.0590284	Piezo1	-0.833148	-0.26102	-0.608018	-0.893347	-0.531527	-0.536967	-1.22894
Q8BUV3	Gphn	83.281	1.45874e-06	7.7035e-07	9.02185e-07	5.69894e-07	1.6744e-06	1.28531e-06	5.24804e-07	Gphn	0.121486	0.0641555	0.0751349	0.0474613	0.139446	0.107042	0.0437062	Gphn	-0.915475	-1.19277	-1.12416	-1.32366	-0.855595	-0.970446	-1.35946
O70166	Stmn3	20.954		1.57186e-07	6.17881e-07	1.80719e-06	5.23994e-06	3.056e-06		Stmn3		0.00329368	0.0129471	0.0378678	0.109798	0.0640354		Stmn3		-2.48232	-1.88783	-1.42173	-0.959407	-1.19358
P70236	Map2k6	37.432	9.68266e-07	1.35648e-06	7.82996e-07	1.45827e-06	1.72005e-06	2.4555e-06	4.05357e-06	Map2k6	0.0362441	0.0507757	0.0293091	0.0545859	0.0643849	0.0919143	0.151733	Map2k6	-1.44076	-1.29434	-1.533	-1.26292	-1.19122	-1.03662	-0.818919
Q63ZW7	Inadl	198.51	1.701e-06	3.81967e-07	6.26269e-07	2.45244e-07	3.46376e-07	1.15295e-06	1.76642e-07	Inadl	0.337666	0.0758243	0.124321	0.0486833	0.0687591	0.228873	0.0350651	Inadl	-0.471513	-1.12019	-0.905457	-1.31262	-1.16267	-0.640406	-1.45512
P28028	Braf	88.779	3.7041e-06	1.1528e-06	4.60214e-07	1.50863e-06	4.65776e-06	2.7267e-06	2.77004e-07	Braf	0.328846	0.102344	0.0408574	0.133935	0.413511	0.242073	0.0245921	Braf	-0.483008	-0.989936	-1.38873	-0.873106	-0.383513	-0.616053	-1.6092
O88824	Jtb	16.329	9.08423e-06	1.19896e-06	1.67514e-06	2.43919e-07	3.18297e-06	1.84357e-06	3.6916e-06	Jtb	0.148336	0.0195779	0.0273533	0.00398295	0.0519746	0.0301037	0.0602802	Jtb	-0.828752	-1.70823	-1.56299	-2.39979	-1.28421	-1.52138	-1.21983
O35379	Abcc1	171.18	1.90205e-06	1.56338e-06	9.68175e-07	6.73915e-07	3.62714e-07	8.56471e-07	2.01564e-07	Abcc1	0.325594	0.267619	0.165732	0.115361	0.0620893	0.146611	0.0345038	Abcc1	-0.487324	-0.572482	-0.780593	-0.937942	-1.20698	-0.833835	-1.46213
Q8K4R4	Pitpnc1	38.383	2.26889e-06	6.51084e-06	6.52509e-07	7.72544e-08	2.85286e-07	3.6773e-07		Pitpnc1	0.0870869	0.249906	0.0250453	0.00296526	0.0109501	0.0141146		Pitpnc1	-1.06005	-0.602224	-1.60127	-2.52794	-1.96058	-1.85033
Q810L3	Chfr	73.871	1.4943e-06	2.75947e-06	1.18938e-06	1.47952e-07	2.10389e-06	1.07075e-06	1.61499e-06	Chfr	0.110385	0.203845	0.0878605	0.0109294	0.155416	0.0790974	0.119301	Chfr	-0.957088	-0.6907	-1.05621	-1.9614	-0.808504	-1.10184	-0.923357
Q8VC74	Cox18	36.302	8.60139e-06	2.82307e-06		5.05972e-06	1.40789e-06	1.876e-06		Cox18	0.312248	0.102483		0.183678	0.0511092	0.0681027		Cox18	-0.505501	-0.989347		-0.735943	-1.2915	-1.16684
Q8CIE2	Zmiz2	96.718	1.86933e-06	9.86665e-07	2.22269e-06	5.3922e-07	7.55178e-07	1.05388e-06	2.36392e-06	Zmiz2	0.180797	0.0954282	0.214974	0.0521523	0.0730393	0.101929	0.228634	Zmiz2	-0.742808	-1.02032	-0.667614	-1.28273	-1.13644	-0.991701	-0.640859
Q9Z0F6	Rad9a	42.058	7.7165e-07	1.2086e-06	1.94386e-06	1.35178e-06	8.05677e-07	1.22986e-06	2.48489e-06	Rad9a	0.0324541	0.0508314	0.0817548	0.0568532	0.0338852	0.0517253	0.10451	Rad9a	-1.48873	-1.29387	-1.08749	-1.24525	-1.46999	-1.2863	-0.980844
Q8K3J9	Gprc5c	48.421	8.11234e-07	4.96356e-07		8.26319e-07		5.29864e-06	4.69514e-06	Gprc5c	0.0392808	0.024034		0.0400112		0.256566	0.227344	Gprc5c	-1.40582	-1.61917		-1.39782		-0.590802	-0.643317
D3YXG0	Hmcn1	611.55	5.72409e-07	9.50325e-07	1.19658e-06	5.15977e-07	1.08623e-06	1.33598e-06	5.6315e-07	Hmcn1	0.350057	0.581171	0.731766	0.315546	0.664285	0.817019	0.344394	Hmcn1	-0.455861	-0.235696	-0.135628	-0.500937	-0.177646	-0.087768	-0.462944
O54784	Dapk3	51.421	3.96368e-06	1.39351e-06	1.40601e-06	1.77411e-06	1.29329e-06	2.61122e-06	1.06624e-06	Dapk3	0.203817	0.0716557	0.0722985	0.0912263	0.0665025	0.134272	0.0548272	Dapk3	-0.690761	-1.14475	-1.14087	-1.03988	-1.17716	-0.872016	-1.261
E9Q5F9	Setd2	285.66	3.74073e-06	1.40514e-07	7.89071e-07	9.573e-07	9.57959e-07	6.19798e-06	7.27294e-07	Setd2	1.06858	0.0401392	0.225406	0.273462	0.273651	1.77051	0.207759	Setd2	0.0288062	-1.39643	-0.647034	-0.563103	-0.562804	0.2481	-0.682441
Q9Z262;Q9Z0S7	Cldn6	23.387	2.16312e-06		2.32187e-06			3.50383e-06	1.14446e-05	Cldn6	0.0505888		0.0543015			0.081944	0.267656	Cldn6	-1.29595		-1.26519			-1.08648	-0.572423
Q8VEK6	Ing3	46.846	2.88129e-06	1.63637e-06	1.12532e-06	4.57113e-06	2.52564e-06	1.76358e-06	9.83886e-07	Ing3	0.134977	0.0766572	0.0527168	0.214139	0.118316	0.0826167	0.0460911	Ing3	-0.869741	-1.11545	-1.27805	-0.669304	-0.926956	-1.08293	-1.33638
Q8CFT2	Setd1b	215.35	1.29566e-07	6.32316e-07	4.55235e-07	3.48122e-07	1.47255e-06	8.24023e-06		Setd1b	0.0279021	0.136169	0.0980349	0.074968	0.317114	1.77453		Setd1b	-1.55436	-0.865921	-1.00862	-1.12512	-0.498785	0.249084
Q91VU1	Yipf1	34.257		1.51215e-06	2.67249e-06	3.08175e-06	2.81017e-06	2.97969e-06	3.87131e-06	Yipf1		0.0518018	0.0915516	0.105572	0.096268	0.102075	0.132619	Yipf1		-1.28565	-1.03833	-0.976453	-1.01652	-0.991079	-0.877393
Q91WJ2	Slc22a26	61.36	8.17152e-06			8.78907e-06	1.081e-06			Slc22a26	0.501404			0.539297	0.0663302			Slc22a26	-0.299812			-0.268172	-1.17829
Q5SSH7	Zzef1	328.31	2.29933e-06	7.63283e-07	8.83552e-07	1.16152e-06	2.26658e-07	5.86975e-07	2.39607e-06	Zzef1	0.754892	0.250593	0.290079	0.381338	0.0744141	0.19271	0.786655	Zzef1	-0.122115	-0.60103	-0.537484	-0.41869	-1.12834	-0.715096	-0.104216
B2RPY5	Gpr161	60.302	9.83e-08					2.62268e-06	9.79131e-06	Gpr161	0.00592768					0.158153	0.590435	Gpr161	-2.22711					-0.800922	-0.228828
D3Z7Q2	Smim20	7.818	2.78625e-06	3.89929e-06	3.13109e-06	3.50932e-07	9.6186e-07	2.33052e-06		Smim20	0.0217829	0.0304846	0.0244789	0.00274358	0.00751982	0.01822		Smim20	-1.66188	-1.51592	-1.61121	-2.56168	-2.12379	-1.73945
Q8C7H1	Mmaa	45.932	3.34489e-06	5.17398e-06	2.59953e-07	7.58357e-07	1.61032e-07	1.27883e-06	1.02918e-06	Mmaa	0.153637	0.237651	0.0119402	0.0348329	0.00739651	0.0587394	0.0472721	Mmaa	-0.813503	-0.62406	-1.92299	-1.45801	-2.13097	-1.23107	-1.32539
Q9EPC1	Parva	42.329	9.03649e-07		2.08192e-06	2.24e-06		3.96587e-06		Parva	0.0382505		0.0881258	0.0948169		0.167871		Parva	-1.41736		-1.0549	-1.02311		-0.775023
Q8K4L4	Pof1b	67.784	1.02367e-05							Pof1b	0.693884							Pof1b	-0.158713
P48031;P82976	Gbx2;Gbx1	37.359	6.64811e-07	2.88531e-06	3.99351e-07	5.44547e-07	9.26009e-07		5.08832e-06	Gbx2;Gbx1	0.0248367	0.107792	0.0149193	0.0203437	0.0345948		0.190094	Gbx2;Gbx1	-1.60491	-0.967413	-1.82625	-1.69157	-1.46099		-0.721031
O09053	Wrn	157.2	1.0452e-07	4.88886e-06	3.70093e-06	1.12426e-06	6.35726e-07	3.06952e-07		Wrn	0.0164305	0.768529	0.581787	0.176734	0.0999361	0.0482528		Wrn	-1.78435	-0.11434	-0.235236	-0.75268	-1.00028	-1.31648
A2AJ15	Man1b1	75.149	3.63859e-06	1.0863e-06	4.11239e-07	8.23506e-07	9.11133e-07	8.05504e-07	3.98521e-06	Man1b1	0.273436	0.081634	0.0309042	0.0618857	0.0684708	0.0605328	0.299485	Man1b1	-0.563144	-1.08813	-1.50998	-1.20841	-1.16449	-1.21801	-0.523625
Q9EQJ9	Magi3	161.67	5.43681e-08		1.68328e-06	1.43299e-06	3.95e-08	5.99646e-06	7.01213e-08	Magi3	0.0087897		0.272136	0.231672	0.00638597	0.969447	0.0113365	Magi3	-2.05603		-0.565214	-0.635127	-2.19477	-0.0134758	-1.94552
Q8BYH8	Chd9	323.86	2.01262e-06	8.40054e-07	2.57672e-07	3.40054e-07	1.25027e-07	2.19342e-06	2.32214e-06	Chd9	0.651807	0.27206	0.0834497	0.11013	0.0404913	0.710362	0.752049	Chd9	-0.185881	-0.565335	-1.07858	-0.958094	-1.39264	-0.14852	-0.123754
P56677	St14	94.654	6.13133e-06	4.80279e-06	1.85049e-06	5.44826e-06	2.48078e-06	1.13817e-06	3.03395e-06	St14	0.580355	0.454604	0.175156	0.5157	0.234816	0.107733	0.287176	St14	-0.236306	-0.342367	-0.756574	-0.287603	-0.629272	-0.967652	-0.541852
Q62313;Q62314	Tgoln1;Tgoln2	37.848	5.02184e-06	7.80189e-07	2.76215e-06	7.48022e-07	7.83501e-07	1.88321e-07	1.77282e-06	Tgoln1;Tgoln2	0.190067	0.0295286	0.104542	0.0283111	0.0296539	0.00712756	0.0670976	Tgoln1;Tgoln2	-0.721094	-1.52976	-0.98071	-1.54804	-1.52792	-2.14706	-1.17329
A2A6A1	Gpatch8	164.99	2.18379e-06	4.54965e-07	4.72492e-07	3.91255e-07	3.84606e-07	1.8684e-06	9.33916e-07	Gpatch8	0.360304	0.0750646	0.0779565	0.0645532	0.0634561	0.308268	0.154087	Gpatch8	-0.443331	-1.12456	-1.10815	-1.19008	-1.19753	-0.511072	-0.812234
O35347	Dgcr6	22.837	2.32618e-06	4.56311e-07	3.64477e-06	1.11735e-06			1.25201e-06	Dgcr6	0.053123	0.0104208	0.0832357	0.0255169			0.0285921	Dgcr6	-1.27472	-1.9821	-1.07969	-1.59317			-1.54375
Q8C460	Eri3	37.189	5.24171e-06	1.84894e-06	2.7607e-07	2.1928e-06	1.31341e-06	1.54632e-06	1.16743e-06	Eri3	0.194934	0.0687602	0.0102668	0.0815479	0.0488446	0.0575061	0.0434157	Eri3	-0.710113	-1.16266	-1.98857	-1.08859	-1.31118	-1.24029	-1.36235
H7BX60	Pot1b	71.679	1.32787e-06	1.85543e-06	1.93094e-06	2.17359e-06	1.01706e-06	1.97168e-06	9.31046e-07	Pot1b	0.0951803	0.132995	0.138408	0.155801	0.0729019	0.141328	0.0667364	Pot1b	-1.02145	-0.876164	-0.858838	-0.807431	-1.13726	-0.849772	-1.17564
Q91WC3	Acsl6	78.016	1.56307e-07	2.08889e-06				4.79514e-06		Acsl6	0.0121945	0.162967				0.374098		Acsl6	-1.91384	-0.787901				-0.427015
Q62141	Sin3b	126.4	1.11058e-06	6.08941e-07	2.19163e-06	4.50784e-07	4.33894e-07	1.45294e-06	1.87224e-06	Sin3b	0.140378	0.0769701	0.277022	0.0569791	0.0548442	0.183651	0.236651	Sin3b	-0.852702	-1.11368	-0.557485	-1.24428	-1.26087	-0.736006	-0.625893
Q9DAJ4	Wdr83	34.443	8.09506e-07	1.81913e-06	2.65661e-06	2.23945e-06	1.00797e-06	6.53112e-07	8.45883e-07	Wdr83	0.0278818	0.0626562	0.0915015	0.0771334	0.0347175	0.0224951	0.0291348	Wdr83	-1.55468	-1.20304	-1.03857	-1.11276	-1.45945	-1.64791	-1.53559
Q8VI59	Pcnxl3	221.57	1.10265e-07		9.45389e-07	1.19138e-05		5.02544e-08		Pcnxl3	0.0244314		0.20947	2.63973		0.0111349		Pcnxl3	-1.61205		-0.678878	0.42156		-1.95332
Q8BPM0	Daam1	123.37	1.81073e-06	1.04092e-06	1.00926e-06	1.55045e-07		3.24489e-06	1.745e-07	Daam1	0.223389	0.128418	0.124513	0.0191279		0.400322	0.021528	Daam1	-0.650937	-0.891373	-0.904787	-1.71833		-0.397591	-1.667
Q3UV70	Pdp1	61.18	6.07582e-06	2.6811e-06	2.48436e-06		7.80003e-07			Pdp1	0.371719	0.16403	0.151993		0.0477206			Pdp1	-0.429786	-0.785077	-0.818176		-1.32129
Q3ULA8	Zfp936	54.349	1.07047e-06	3.78075e-06	5.72283e-07	4.88397e-07	2.58984e-06	1.1146e-06	1.986e-06	Zfp936	0.0581792	0.20548	0.031103	0.0265439	0.140755	0.0605775	0.107937	Zfp936	-1.23523	-0.687231	-1.5072	-1.57604	-0.851536	-1.21769	-0.966829
Q8R1F6	Hid1	88.778	7.96027e-06	1.09902e-06	1.57912e-06	6.44996e-07	1.7679e-06		9.17895e-07	Hid1	0.706697	0.0975686	0.140191	0.0572615	0.15695		0.0814888	Hid1	-0.150767	-1.01069	-0.853281	-1.24214	-0.804238		-1.0889
Q3U155	Ccdc174	53.941	2.39326e-06	2.6964e-06	2.09304e-06		1.39259e-06	5.82086e-06	1.16288e-06	Ccdc174	0.129095	0.145446	0.112901		0.0751178	0.313983	0.0627271	Ccdc174	-0.88909	-0.837297	-0.947304		-1.12426	-0.503094	-1.20254
Q5SYD0	Myo1d	116.08	9.80088e-07	2.41444e-07	1.32783e-06	4.54004e-07	1.93286e-07	1.0228e-07	5.04832e-06	Myo1d	0.113769	0.0280268	0.154135	0.0527008	0.0224367	0.0118726	0.586009	Myo1d	-0.943978	-1.55243	-0.812099	-1.27818	-1.64904	-1.92545	-0.232095
O35668	Hap1	70.115	5.97058e-06	1.07886e-07	4.09939e-07	1.22514e-07	8.40095e-08	5.4269e-07	9.42806e-06	Hap1	0.418627	0.00756445	0.0287429	0.00859009	0.00589032	0.0380507	0.661048	Hap1	-0.378173	-2.12122	-1.54147	-2.066	-2.22986	-1.41964	-0.179767
O09118	Ntn1	67.81	6.84198e-07	1.3052e-06	2.72792e-06	5.21879e-07	6.96968e-07		3.81045e-06	Ntn1	0.0463954	0.0885053	0.18498	0.0353886	0.0472614		0.258387	Ntn1	-1.33352	-1.05303	-0.732874	-1.45114	-1.32549		-0.58773
P81069	Gabpb2	45.658	7.91768e-06	1.4193e-07	5.00548e-07	9.22641e-08	6.60274e-07	5.27363e-07	5.43877e-07	Gabpb2	0.361506	0.00648023	0.022854	0.00421259	0.0301468	0.0240783	0.0248323	Gabpb2	-0.441885	-2.18841	-1.64104	-2.37545	-1.52076	-1.61837	-1.60498
Q3TRM8	Hk3	100.1		1.06697e-05		7.92717e-07				Hk3		1.06804		0.079351				Hk3		0.0285858		-1.10045
Q8VDH1	Fbxo21	72.172	1.86075e-06	2.1838e-06	1.00857e-06	1.64922e-06	8.14131e-07	1.41803e-06	9.81445e-07	Fbxo21	0.134294	0.157609	0.0727906	0.119027	0.0587574	0.102342	0.0708329	Fbxo21	-0.871943	-0.802419	-1.13792	-0.924353	-1.23094	-0.989945	-1.14977
Q80XR7	Zfp955a	64.095	3.17776e-07					1.27711e-05	2.02035e-07	Zfp955a	0.0203678					0.818562	0.0129494	Zfp955a	-1.69106					-0.0869482	-1.88775
P42128;O88470	Foxk1	74.919	9.21897e-07	7.70599e-07	4.27701e-07	6.16528e-07	4.09637e-07	1.90686e-06	6.90914e-07	Foxk1	0.0690676	0.0577325	0.0320429	0.0461897	0.0306896	0.14286	0.0517626	Foxk1	-1.16073	-1.23858	-1.49427	-1.33546	-1.51301	-0.84509	-1.28598
Q62296	Tead4	48.028	6.30928e-07	3.86539e-06			2.84786e-06		4.15394e-06	Tead4	0.0303022	0.185647			0.136777		0.199506	Tead4	-1.51853	-0.731312			-0.863987		-0.700045
Q99KS2	Ngrn	32.446	1.32557e-06	2.33728e-06	1.20735e-06	5.87066e-07	2.0841e-07	2.06331e-06	1.0704e-06	Ngrn	0.0430094	0.0758354	0.0391735	0.0190479	0.00676207	0.0669463	0.0347302	Ngrn	-1.36644	-1.12013	-1.40701	-1.72015	-2.16992	-1.17427	-1.45929
Q9WVH3	Foxo4	53.649	1.76642e-06	1.49296e-06	2.20316e-06	1.03954e-06	1.10531e-06	5.28482e-07	1.50165e-06	Foxo4	0.0947666	0.0800958	0.118197	0.0557702	0.0592988	0.0283525	0.0805621	Foxo4	-1.02334	-1.09639	-0.927393	-1.2536	-1.22695	-1.54741	-1.09387
Q6PIC6	Atp1a3	111.69	2.0515e-06	1.28433e-06	1.33721e-07	1.89511e-07	3.89064e-06	8.41189e-07	1.87125e-06	Atp1a3	0.229132	0.143446	0.0149353	0.0211665	0.434546	0.0939524	0.209	Atp1a3	-0.639913	-0.843311	-1.82579	-1.67435	-0.361965	-1.02709	-0.679855
Q924T7	Rnf31	119.31	2.32602e-06	3.93971e-07	1.30402e-06	7.2405e-07	2.5793e-06	1.67666e-06	4.60812e-07	Rnf31	0.277517	0.0470046	0.155583	0.0863864	0.307736	0.200042	0.0549795	Rnf31	-0.55671	-1.32786	-0.808038	-1.06355	-0.511822	-0.698879	-1.2598
Q4VAC9;Q6KAU7	Plekhg3	148.52	2.3586e-06	4.17861e-07	1.48736e-06	1.7365e-07	2.84203e-07	3.77264e-07	2.89442e-06	Plekhg3	0.350299	0.0620608	0.220903	0.0257904	0.0422098	0.0560313	0.429879	Plekhg3	-0.455561	-1.20718	-0.655798	-1.58854	-1.37459	-1.25157	-0.366654
Q8R1R3	Stard7	43.144	3.05471e-06	2.76832e-06	7.3733e-07	5.0382e-07	1.09485e-06	4.9554e-06	2.70222e-06	Stard7	0.131792	0.119436	0.0318114	0.0217368	0.047236	0.213796	0.116584	Stard7	-0.88011	-0.922863	-1.49742	-1.6628	-1.32573	-0.670001	-0.933359
Q8CIV2	Tmem259	63.56	8.28468e-05		8.5299e-07			1.4088e-06	4.70672e-06	Tmem259	5.26574		0.054216			0.0895436	0.299159	Tmem259	0.72146		-1.26587			-1.04797	-0.524098
Q8C729	Fam126b	58.586	5.29956e-07	7.7311e-06			9.24388e-08	3.18545e-06		Fam126b	0.031048	0.452934			0.00541562	0.186623		Fam126b	-1.50797	-0.343965			-2.26635	-0.729035
Q8C0P0	Mastl	95.974	1.58101e-06	1.20238e-06	1.19707e-06	1.24229e-06	3.38539e-07	9.07067e-07	5.38778e-06	Mastl	0.151736	0.115397	0.114887	0.119228	0.0324909	0.0870548	0.517087	Mastl	-0.818911	-0.937804	-0.939728	-0.923622	-1.48824	-1.06021	-0.286436
Q9ESX4	Zcchc17	27.471	4.33235e-07	1.01041e-05						Zcchc17	0.0119014	0.277571						Zcchc17	-1.9244	-0.556627
P70182	Pip5k1a	60.484	1.11762e-06	2.58585e-06	1.95683e-06	2.22118e-06	2.25381e-06	1.82389e-06		Pip5k1a	0.0675983	0.156403	0.118357	0.134346	0.136319	0.110316		Pip5k1a	-1.17006	-0.805756	-0.926807	-0.871776	-0.865442	-0.957361
Q9QY66	Znhit2	42.896	1.45602e-06	1.03128e-06		1.75327e-06	7.41588e-07	1.73751e-06	9.16881e-07	Znhit2	0.0624576	0.044238		0.0752084	0.0318112	0.0745321	0.0393305	Znhit2	-1.20441	-1.3542		-1.12373	-1.49742	-1.12766	-1.40527
C3VD30	Zar1l	33.765	1.50993e-05	5.81862e-06						Zar1l	0.509828	0.196466						Zar1l	-0.292576	-0.706713
Q9QUN7	Tlr2	89.448	5.68783e-07	9.93814e-07	1.01975e-06	7.20973e-07	2.14316e-06	2.5665e-06	4.30672e-06	Tlr2	0.0508765	0.0888946	0.0912143	0.0644896	0.191701	0.229569	0.385227	Tlr2	-1.29348	-1.05112	-1.03994	-1.19051	-0.717375	-0.639087	-0.414283
Q99L27	Gmpr2	38.018	1.59116e-06	2.50745e-06	8.61054e-07	6.53177e-07	3.71081e-07	9.49591e-07	1.13763e-06	Gmpr2	0.0604927	0.0953283	0.0327356	0.0248325	0.0141078	0.0361016	0.0432504	Gmpr2	-1.2183	-1.02078	-1.48498	-1.60498	-1.85054	-1.44247	-1.36401
Q6VNB8	Wdfy3	392.33	8.40578e-07	2.33766e-07	2.01821e-06	2.04216e-06	1.73931e-06	4.32982e-06	2.96248e-06	Wdfy3	0.329784	0.0917134	0.791806	0.8012	0.682383	1.69872	1.16227	Wdfy3	-0.48177	-1.03757	-0.101381	-0.0962591	-0.165972	0.230121	0.0653068
Q99JR8	Smarcd2	59.084	1.54301e-06	2.81071e-06	7.41704e-07	3.25186e-07	3.17142e-07	1.23368e-06	1.88906e-06	Smarcd2	0.0911674	0.166068	0.0438229	0.0192133	0.018738	0.0728909	0.111613	Smarcd2	-1.04016	-0.779715	-1.3583	-1.7164	-1.72728	-1.13733	-0.952285
Q3TDX8	Cyb5r4	59.716	1.06707e-06	1.1223e-06	1.98466e-06	2.36307e-06	1.33151e-06	4.87196e-07	3.90534e-07	Cyb5r4	0.0637211	0.0670193	0.118516	0.141113	0.0795125	0.0290934	0.0233211	Cyb5r4	-1.19572	-1.1738	-0.926222	-0.850432	-1.09956	-1.53621	-1.63225
Q80U40	Rimbp2	118.34	3.25875e-05		1.70179e-05					Rimbp2	3.85641		2.0139					Rimbp2	0.586183		0.304037
Q8CIG3	Kdm1b	92.632	1.5855e-06	1.65836e-06	1.5389e-06	1.24065e-06	1.4471e-06	1.25313e-06	2.12127e-06	Kdm1b	0.146868	0.153617	0.142551	0.114924	0.134048	0.11608	0.196498	Kdm1b	-0.833073	-0.813561	-0.846028	-0.939588	-0.872739	-0.935244	-0.706643
Q3UN16	Gpr162	64.147	4.49479e-07	5.51902e-07	1.48867e-06	4.04921e-06		2.06103e-06	7.32749e-06	Gpr162	0.0288327	0.0354029	0.0954938	0.259745		0.132209	0.470037	Gpr162	-1.54011	-1.45096	-1.02002	-0.585453		-0.878738	-0.327868
Q3UHH8	Gxylt1	46.49	1.96673e-06	1.07353e-06	3.63827e-06	1.21372e-06	2.19757e-06	5.60298e-07	2.69032e-07	Gxylt1	0.0914331	0.0499083	0.169143	0.0564257	0.102165	0.0260482	0.0125073	Gxylt1	-1.0389	-1.30183	-0.771746	-1.24852	-0.990698	-1.58422	-1.90284
O08631;O09048;Q925H3	Gm10229;Krtap6-1;Krtap6-5	7.7424			1.03062e-05					Gm10229;Krtap6-1;Krtap6-5			0.0797946					Gm10229;Krtap6-1;Krtap6-5			-1.09803
A2AJW4	Ppp1r3d	30.509	4.54284e-06		6.66922e-06	2.60504e-06				Ppp1r3d	0.138598		0.203471	0.0794771				Ppp1r3d	-0.858244		-0.691497	-1.09976
P58929	Gmeb2	56.631	1.25996e-06	3.97869e-07	2.66804e-06	4.895e-07	1.09312e-06		1.08198e-06	Gmeb2	0.0713529	0.0225317	0.151094	0.0277209	0.0619044		0.0612738	Gmeb2	-1.14659	-1.64721	-0.820753	-1.55719	-1.20828		-1.21272
P49117	Nr2c2	65.239	6.34246e-07	3.72855e-06	2.76152e-06	1.91233e-06	7.35882e-07	1.02977e-06		Nr2c2	0.0413776	0.243247	0.180159	0.124759	0.0480082	0.0671809		Nr2c2	-1.38323	-0.613952	-0.744345	-0.903929	-1.31868	-1.17275
Q7TPH6	Mycbp2	517.73	9.36782e-07	2.18279e-06	1.69898e-06	1.34011e-07	6.23192e-07	1.88044e-07	7.93726e-08	Mycbp2	0.485	1.1301	0.879612	0.0693814	0.322645	0.0973559	0.0410936	Mycbp2	-0.314258	0.0531153	-0.0557091	-1.15876	-0.491275	-1.01164	-1.38623
Q9D8C9	Pnp2	33.888				1.67507e-05		6.16966e-06		Pnp2				0.567646		0.209078		Pnp2				-0.245922		-0.679693
O70348	Dxo	45.28	1.71285e-06	2.50428e-06		1.27117e-06	1.15961e-06	2.88995e-06	6.77746e-06	Dxo	0.0775577	0.113394		0.0575588	0.0525072	0.130857	0.306884	Dxo	-1.11037	-0.94541		-1.23989	-1.27978	-0.883204	-0.513026
Q9D4C5	Eaf1	28.967	5.9746e-06	2.59783e-07	2.31918e-06	1.97115e-06	2.49321e-06	2.15977e-06	7.16365e-07	Eaf1	0.173066	0.00752512	0.0671797	0.0570982	0.0722207	0.062562	0.0207509	Eaf1	-0.761787	-2.12349	-1.17276	-1.24338	-1.14134	-1.20369	-1.68296
Q9EQG3	Scel	72.971	2.76888e-06	4.47357e-06	9.92583e-07	3.82679e-06	2.19885e-05	6.87606e-06	9.64233e-06	Scel	0.202048	0.326441	0.0724298	0.279244	1.60452	0.501753	0.70361	Scel	-0.694545	-0.486196	-1.14008	-0.554016	0.205345	-0.29951	-0.152668
E9PYB0	Ahnak2	182.61	1.05283e-06	1.17649e-06	2.87552e-07	6.32488e-07	9.65114e-07	5.35545e-07	5.1319e-07	Ahnak2	0.192257	0.214839	0.0525098	0.115499	0.176239	0.0977958	0.0937137	Ahnak2	-0.716119	-0.667888	-1.27976	-0.937423	-0.753897	-1.00968	-1.0282
Q4QY64;REV__Q8K021	Atad5	203.91	3.25803e-06	5.66334e-07	2.15567e-07	2.22756e-07	3.50677e-07	8.28068e-07	4.48112e-07	Atad5	0.664345	0.115481	0.0439564	0.0454221	0.0715066	0.168851	0.0913745	Atad5	-0.177607	-0.937489	-1.35698	-1.34273	-1.14565	-0.772496	-1.03917
CON__ENSEMBL:ENSBTAP00000001528	0	137.98	2.48936e-06	6.18813e-06						0	0.343482	0.853838						0	-0.464096	-0.0686246
Q5M8N4	Sdr39u1	32.994		3.53083e-06	1.91732e-06	1.77926e-06	6.44403e-07	4.41794e-07	1.83412e-06	Sdr39u1		0.116496	0.0632602	0.0587048	0.0212614	0.0145765	0.0605149	Sdr39u1		-0.933688	-1.19887	-1.23133	-1.67241	-1.83635	-1.21814
Q9Z207	Diaph3	133.68	6.09901e-07	1.35864e-06	8.73795e-07	1.16666e-06	1.82538e-06	4.4882e-07	5.16775e-07	Diaph3	0.0815316	0.181623	0.116809	0.15596	0.244017	0.0599982	0.0690825	Diaph3	-1.08867	-0.74083	-0.932524	-0.806988	-0.612579	-1.22186	-1.16063
O88572	Lrp6	180.25		5.06964e-06	3.09844e-07	6.51449e-08	5.61466e-07	3.60023e-06	6.02011e-07	Lrp6		0.913803	0.0558494	0.0117424	0.101204	0.648942	0.108513	Lrp6		-0.0391476	-1.25298	-1.93024	-0.994802	-0.187794	-0.96452
Q8BTI9	Pik3cb	121.71	8.72843e-07	6.84415e-07	1.3e-07	2.55421e-07	9.50568e-07	1.00411e-05	2.64724e-07	Pik3cb	0.106234	0.0833002	0.0158223	0.0310872	0.115694	1.2221	0.0322196	Pik3cb	-0.973738	-1.07935	-1.80073	-1.50742	-0.93669	0.0871085	-1.49188
Q6Q783	Suv420h2	53.159	1.43515e-06	1.90341e-06	8.54283e-07	2.84008e-06	1.38178e-06	1.71404e-06	7.85319e-07	Suv420h2	0.076291	0.101184	0.0454128	0.150976	0.0734539	0.0911167	0.0417468	Suv420h2	-1.11753	-0.99489	-1.34282	-0.821092	-1.13399	-1.0404	-1.37938
Q80VP5	0	20.787	9.02989e-07	3.06645e-06	2.6616e-07	1.15608e-06	3.17068e-07	3.96244e-07	3.57601e-06	0	0.0187704	0.0637423	0.00553267	0.0240315	0.0065909	0.00823672	0.0743345	0	-1.72653	-1.19557	-2.25707	-1.61922	-2.18106	-2.08425	-1.12881
O70585	Dtnb	74.398	1.41812e-06	7.60462e-07	2.59827e-06	2.85956e-07	8.29625e-07	2.94112e-06		Dtnb	0.105505	0.0565768	0.193306	0.0212745	0.0617225	0.218814		Dtnb	-0.976726	-1.24736	-0.713754	-1.67214	-1.20956	-0.659926
P70270	Rad54l	84.693	2.96333e-06	1.21774e-06	7.01385e-07	6.50861e-07	1.33313e-06	4.81385e-07	4.04928e-07	Rad54l	0.250973	0.103134	0.0594024	0.0551234	0.112906	0.0407699	0.0342946	Rad54l	-0.600373	-0.986599	-1.2262	-1.25866	-0.947281	-1.38966	-1.46477
Q9D6W8	0	38.011	4.52209e-07	2.93958e-06	1.87309e-06	2.97449e-06		3.07933e-06		0	0.0171889	0.111736	0.0711979	0.113063		0.117048		0	-1.76475	-0.951806	-1.14753	-0.946679		-0.931635
Q8K0J2	B3gnt7	45.378	9.44909e-06		1.69919e-06					B3gnt7	0.428781		0.0771058					B3gnt7	-0.367765		-1.11291
Q6DIC6	Tro	206.01	3.91876e-06	2.97529e-07	2.69159e-07	1.25552e-06	2.89634e-07	2.15558e-07	1.97662e-08	Tro	0.807304	0.0612939	0.0554495	0.25865	0.0596674	0.0444071	0.00407204	Tro	-0.0929628	-1.21258	-1.2561	-0.587287	-1.22426	-1.35255	-2.39019
Q8VD26	Tmem143	51.595	2.76788e-06		1.96707e-06	1.30107e-06	1.1316e-06	9.1579e-07	1.30826e-06	Tmem143	0.142809		0.101491	0.0671287	0.0583848	0.0472502	0.0674999	Tmem143	-0.845246		-0.993572	-1.17309	-1.2337	-1.3256	-1.1707
P38585	Ttl	43.136	3.22954e-06	9.00941e-07	4.79253e-06	4.59729e-06	4.09139e-07	1.50478e-06		Ttl	0.13931	0.038863	0.206731	0.198309	0.0176486	0.0649102		Ttl	-0.856019	-1.41046	-0.684595	-0.702658	-1.75329	-1.18769
Q8C033	Arhgef10	147.94	5.41946e-07	4.09628e-06	1.51016e-06	1.79231e-07	1.84734e-07	7.44848e-07	9.55573e-07	Arhgef10	0.0801755	0.606004	0.223413	0.0265154	0.0273295	0.110193	0.141368	Arhgef10	-1.09596	-0.217524	-0.650891	-1.5765	-1.56337	-0.957846	-0.84965
Q9JKF6	Pvrl1	57.034	1.48298e-05	3.50825e-07	6.64732e-07	2.3322e-06	1.96217e-06	2.78362e-06	9.45675e-07	Pvrl1	0.845805	0.020009	0.0379124	0.133015	0.11191	0.158761	0.0539356	Pvrl1	-0.0727299	-1.69878	-1.42122	-0.8761	-0.95113	-0.799256	-1.26812
P39098	Man1a2	72.871	1.40633e-06	2.66893e-07	2.32934e-06		2.8038e-06	3.45684e-06	9.39238e-07	Man1a2	0.102481	0.0194487	0.169741		0.204316	0.251903	0.0684432	Man1a2	-0.989359	-1.71111	-0.770212		-0.689698	-0.598766	-1.16467
Q61411	Hras	21.298	4.93991e-06	1.14357e-06	3.84512e-06	2.25716e-06	2.50049e-06	1.28053e-06	3.63978e-06	Hras	0.10521	0.0243558	0.0818933	0.048073	0.0532554	0.0272727	0.0775201	Hras	-0.977942	-1.6134	-1.08675	-1.3181	-1.27364	-1.56427	-1.11059
A2A7V0	Zfp600	86.227	9.6517e-07	1.15786e-06	2.99757e-07	1.99829e-06	3.32836e-07	9.21778e-07	1.56163e-06	Zfp600	0.0832237	0.0998386	0.0258472	0.172307	0.0286995	0.0794822	0.134654	Zfp600	-1.07975	-1.0007	-1.58759	-0.763698	-1.54213	-1.09973	-0.87078
P23798;P25916	Pcgf2	37.723	3.55087e-06	7.41009e-06	5.21976e-06	3.89824e-06	3.68077e-06	5.30756e-06	6.54835e-06	Pcgf2	0.13395	0.279531	0.196905	0.147053	0.13885	0.200217	0.247023	Pcgf2	-0.873059	-0.55357	-0.705743	-0.832525	-0.857455	-0.698499	-0.607262
Q924W7	St5	126.86	1.0204e-06	1.58156e-06	3.87378e-06	5.36857e-07	3.35182e-06	1.15697e-06	6.43828e-08	St5	0.129448	0.200637	0.491428	0.0681057	0.425212	0.146773	0.0081676	St5	-0.887905	-0.69759	-0.30854	-1.16682	-0.371395	-0.833354	-2.08791
F8VPZ3	Usp32	181.73	1.60603e-07		1.07029e-06	5.6092e-06			1.28708e-06	Usp32	0.0291863		0.194504	1.01936			0.233901	Usp32	-1.53482		-0.711072	0.00832751			-0.630968
P97762	rp9	25.261	1.16243e-06					1.33463e-05	7.42216e-07	rp9	0.029364					0.33714	0.0187491	rp9	-1.53218					-0.47219	-1.72702
Q8K2Q9	Kiaa1598	71.342	2.44412e-06	3.34283e-06	1.44404e-06	1.61399e-06	1.00668e-06	5.71913e-07	1.35684e-06	Kiaa1598	0.174368	0.238484	0.10302	0.115145	0.0718185	0.0408014	0.0967995	Kiaa1598	-0.758532	-0.62254	-0.987076	-0.938754	-1.14376	-1.38932	-1.01413
Q6PDH0	Phldb1	150.07	8.61418e-07	2.76312e-07	4.1963e-07	4.21575e-07	4.87364e-06	4.60262e-07	3.31642e-07	Phldb1	0.129273	0.0414661	0.0629739	0.0632657	0.731387	0.0690715	0.0497695	Phldb1	-0.888492	-1.38231	-1.20084	-1.19883	-0.135853	-1.1607	-1.30304
P35492	Hal	72.257	1.10057e-05	1.21751e-06	9.52802e-06					Hal	0.795236	0.0879736	0.688466					Hal	-0.0995041	-1.05565	-0.162117
P17183	Eno2	47.296	1.95543e-06	2.93791e-06	2.83417e-07	6.7382e-07	8.40454e-07	2.03141e-06	1.57343e-06	Eno2	0.0924841	0.138951	0.0134045	0.031869	0.0397501	0.0960776	0.0744171	Eno2	-1.03393	-0.857137	-1.87275	-1.49663	-1.40066	-1.01738	-1.12833
Q61037	Tsc2	202.07	1.16009e-06	2.9986e-07	4.90698e-07	1.92352e-07	5.46267e-07	4.32907e-07	3.07055e-06	Tsc2	0.23442	0.0605927	0.0991554	0.0388685	0.110384	0.0874774	0.620465	Tsc2	-0.630006	-1.21758	-1.00368	-1.4104	-0.957093	-1.0581	-0.207283
O08811	Ercc2	86.841	1.01515e-06	3.23675e-06	6.84968e-07	1.03977e-06	1.97448e-06	1.47886e-06	2.50643e-06	Ercc2	0.0881566	0.281083	0.0594833	0.0902945	0.171466	0.128426	0.217661	Ercc2	-1.05474	-0.551166	-1.22561	-1.04434	-0.765822	-0.891348	-0.66222
Q9DBR4	Apbb2	83.2	4.85415e-07	6.54537e-06	1.19735e-06	9.46377e-07	2.5926e-07	1.99112e-06	9.39362e-07	Apbb2	0.0403865	0.544575	0.0996191	0.0787386	0.0215705	0.165661	0.0781549	Apbb2	-1.39376	-0.263943	-1.00166	-1.10381	-1.66614	-0.78078	-1.10704
Q64735	Cr1l	53.762	8.20602e-06	2.65113e-06	4.77475e-07	1.1216e-06	5.88868e-07	3.63018e-06	3.24673e-07	Cr1l	0.441172	0.14253	0.02567	0.0602994	0.0316587	0.195166	0.0174551	Cr1l	-0.355392	-0.846093	-1.59057	-1.21969	-1.49951	-0.709597	-1.75808
Q8VID5	Recql5	108.24	7.57861e-07	2.73531e-07	5.07802e-07	3.59509e-06	5.64702e-07	5.28358e-07	6.85357e-06	Recql5	0.0820309	0.029607	0.0549645	0.389133	0.0611234	0.0571894	0.74183	Recql5	-1.08602	-1.52861	-1.25992	-0.409902	-1.21379	-1.24268	-0.129696
P97865	Pex7	35.502	1.41933e-06	3.76998e-06	1.66255e-06	1.68378e-06	1.21834e-06	4.41461e-06		Pex7	0.0503889	0.133842	0.0590238	0.0597774	0.0432534	0.156728		Pex7	-1.29767	-0.873408	-1.22897	-1.22346	-1.36398	-0.804855
Q8K389	Cdk5rap2	205.94	4.7589e-07	3.64332e-07	1.00777e-06	2.14714e-06	5.88998e-07	2.58238e-06	6.32185e-07	Cdk5rap2	0.0980048	0.0750305	0.207541	0.442181	0.121298	0.531815	0.130192	Cdk5rap2	-1.00875	-1.12476	-0.682896	-0.3544	-0.916145	-0.274239	-0.885415
Q05144	Rac2	21.441				9.48604e-05				Rac2				2.0339				Rac2				0.30833
O55111	Dsg2	122.38	1.21585e-06	3.70673e-07	7.27785e-07	2.12516e-07	4.69305e-07	1.92672e-06	3.40917e-06	Dsg2	0.148796	0.0453629	0.0890663	0.0260077	0.0574336	0.235792	0.417214	Dsg2	-0.827408	-1.3433	-1.05029	-1.5849	-1.24083	-0.627471	-0.379641
Q8BZ60	Ston2	99.61	1.30659e-06	1.14507e-06	1.81695e-06	2.36472e-06	4.71376e-07	2.58641e-06	6.97486e-08	Ston2	0.13015	0.11406	0.180986	0.23555	0.0469538	0.257632	0.00694766	Ston2	-0.885557	-0.942867	-0.742355	-0.627917	-1.32833	-0.589	-2.15816
Q9D0I6	Wdsub1	51.69	2.45105e-06		1.06799e-06	8.4617e-06		2.04507e-06		Wdsub1	0.126695		0.0552042	0.437385		0.10571		Wdsub1	-0.897241		-1.25803	-0.359136		-0.975886
Q91W34	0	50.469	1.20529e-06	2.85479e-06	4.6946e-06	6.78507e-07	7.53623e-07	2.2237e-06	3.17676e-06	0	0.0608298	0.144078	0.236932	0.0342436	0.0380346	0.112228	0.160328	0	-1.21588	-0.841401	-0.625376	-1.46542	-1.41982	-0.9499	-0.794991
Q9QYY0	Gab1	76.812	2.63017e-06	4.16799e-07	7.82041e-07	8.54677e-07	1.36068e-06	2.74669e-06	2.05045e-06	Gab1	0.202028	0.0320152	0.0600702	0.0656494	0.104517	0.210979	0.157499	Gab1	-0.694588	-1.49464	-1.22134	-1.18277	-0.980814	-0.675762	-0.802721
P70295	Aup1	46.121	3.49984e-06	1.886e-06	1.1187e-06	2.78554e-06	2.55795e-06	1.72007e-06	3.63159e-06	Aup1	0.161416	0.0869843	0.0515957	0.128472	0.117975	0.0793314	0.167492	Aup1	-0.792054	-1.06056	-1.28739	-0.891192	-0.92821	-1.10055	-0.776005
Q5IRJ6	Slc30a9	62.875	5.73414e-06	1.7501e-06	9.7515e-07	8.13471e-07	1.6584e-06	2.0897e-06	5.29602e-07	Slc30a9	0.360534	0.110038	0.0613125	0.051147	0.104272	0.13139	0.0332988	Slc30a9	-0.443053	-0.958459	-1.21245	-1.29118	-0.981834	-0.881438	-1.47757
Q921C3	Brwd1	259.23	5.24224e-07	2.23294e-06	9.22351e-07	7.36777e-07	1.1258e-06	5.13935e-07	1.14524e-06	Brwd1	0.135895	0.578845	0.239101	0.190995	0.291842	0.133227	0.296881	Brwd1	-0.866798	-0.237437	-0.621418	-0.718978	-0.534852	-0.875407	-0.527417
Q8BXH3	Gucy1b2	92.226		0.000130657	2.79444e-06	1.33455e-05	9.36282e-06	1.23939e-05	1.02186e-05	Gucy1b2		12.05	0.25772	1.2308	0.863495	1.14304	0.942424	Gucy1b2		1.08099	-0.588851	0.0901866	-0.06374	0.0580624	-0.0257539
P58466	Ctdsp1	29.266		6.24156e-06	1.83359e-06	3.23355e-06			2.91426e-06	Ctdsp1		0.182666	0.0536618	0.094633			0.0852888	Ctdsp1		-0.738343	-1.27033	-1.02396			-1.06911
Q99J23	Ghdc	58.507	1.34791e-06	1.72909e-06	1.36939e-06	7.86961e-07	1.44255e-06	1.18484e-06	3.28267e-06	Ghdc	0.0788622	0.101164	0.0801187	0.0460427	0.0843994	0.0693216	0.192059	Ghdc	-1.10313	-0.994975	-1.09627	-1.33684	-1.07366	-1.15913	-0.716565
P39053	Dnm1	97.802	9.12514e-08		4.02885e-08		2.15792e-05	3.85444e-08		Dnm1	0.00892457		0.0039403		2.11049	0.00376972		Dnm1	-2.04941		-2.40447		0.324384	-2.42369
Q8CDA1	Inpp5f	127.61	7.97726e-07	1.70463e-06	3.99015e-07	3.46138e-07	2.94066e-06	5.5838e-07	2.22761e-07	Inpp5f	0.101798	0.217527	0.0509183	0.0441707	0.375258	0.0712549	0.0284266	Inpp5f	-0.992262	-0.662486	-1.29313	-1.35487	-0.42567	-1.14719	-1.54628
Q8BGT9	Galnt12	66.54	4.88801e-06	4.26942e-06			4.59958e-07		1.45871e-06	Galnt12	0.325248	0.284087			0.0306056		0.0970624	Galnt12	-0.487785	-0.546548			-1.5142		-1.01295
Q9DB30	Phkg2	46.572	1.8243e-07	3.96959e-07	3.26255e-07	1.04352e-05	7.27464e-07	8.15137e-07	2.10224e-06	Phkg2	0.00849613	0.0184872	0.0151943	0.485987	0.0338794	0.0379625	0.0979057	Phkg2	-2.07078	-1.73313	-1.81832	-0.313375	-1.47006	-1.42064	-1.00919
Q9D9M2	Usp12	42.913	2.90193e-06	6.89877e-06	1.53065e-06				7.60486e-07	Usp12	0.12453	0.296047	0.065685				0.0326347	Usp12	-0.904724	-0.52864	-1.18253				-1.48632
Q9ERT9	Ppp1r1a	18.718	6.02077e-07	4.88473e-07	1.23187e-06	2.93955e-06	8.11144e-07	7.34299e-07	9.31785e-07	Ppp1r1a	0.0112697	0.00914323	0.0230582	0.0550226	0.015183	0.0137446	0.0174411	Ppp1r1a	-1.94809	-2.0389	-1.63718	-1.25946	-1.81864	-1.86187	-1.75842
Q8R0X2	Cacul1	42.106	8.70404e-07	2.65519e-06	6.66228e-07	1.10398e-06	1.23455e-06	1.78818e-06	3.50291e-06	Cacul1	0.0366492	0.1118	0.0280522	0.0464842	0.0519818	0.075293	0.147494	Cacul1	-1.43594	-0.95156	-1.55203	-1.33269	-1.28415	-1.12325	-0.831226
Q99J72	Apobec3	50.947	2.38124e-06	1.87242e-06	3.52589e-06	5.74383e-07	6.70585e-07	9.03625e-07	1.02679e-05	Apobec3	0.121317	0.0953943	0.179634	0.0292631	0.0341643	0.046037	0.52312	Apobec3	-0.916078	-1.02048	-0.745612	-1.53368	-1.46643	-1.33689	-0.281399
Q6PHP6	Lrrn2	81.122					2.20344e-05			Lrrn2					1.78747			Lrrn2					0.252239
Q9CZP3	Zfp655	63.373	4.12677e-06	2.96467e-06	6.56245e-07	1.90942e-07	1.85345e-07	1.55153e-06	7.94868e-07	Zfp655	0.261526	0.18788	0.0415882	0.0121006	0.0117459	0.098325	0.0503731	Zfp655	-0.582486	-0.726119	-1.38103	-1.91719	-1.93011	-1.00734	-1.2978
Q9Z0X4	Pde3a	124.51	3.02147e-06	1.59963e-06		2.43885e-06	9.54695e-07	2.25864e-06	3.43795e-06	Pde3a	0.376203	0.19917		0.303661	0.118869	0.281223	0.428059	Pde3a	-0.424578	-0.700775		-0.51761	-0.924931	-0.550948	-0.368497
O54990	Prom1	97.112		2.60564e-06	2.3893e-06	2.46404e-06	1.77746e-06	2.95204e-06		Prom1		0.253039	0.23203	0.239288	0.172613	0.286679		Prom1		-0.596813	-0.634456	-0.621079	-0.762927	-0.542605
Q7TN79	Akap7	35.482	7.91396e-07	1.51257e-06	7.25409e-07	1.72225e-06	2.5342e-06	6.0351e-06	7.96941e-07	Akap7	0.0280803	0.0536692	0.025739	0.061109	0.0899185	0.214138	0.0282771	Akap7	-1.5516	-1.27028	-1.58941	-1.21389	-1.04615	-0.669307	-1.54857
Q3U2I3	Fam160a2	106.54	2.29642e-06	8.35721e-07	3.42532e-07	1.9655e-06	4.66126e-07	1.14844e-06	7.04408e-07	Fam160a2	0.244661	0.0890378	0.0364934	0.209405	0.049661	0.122355	0.0750476	Fam160a2	-0.611436	-1.05043	-1.43779	-0.679014	-1.30398	-0.912377	-1.12466
Q91WT9	Cbs	61.543	1.83257e-05	2.97989e-06	1.78675e-06	2.95396e-06	5.58888e-06	1.56669e-06	1.32845e-06	Cbs	1.12782	0.183392	0.109962	0.181795	0.343956	0.0964187	0.0817565	Cbs	0.0522398	-0.736621	-0.958758	-0.740417	-0.463497	-1.01584	-1.08748
O08760	Ogg1	38.883	1.27556e-06	2.47453e-06	2.11251e-06		6.69997e-07	2.17571e-07	1.54819e-05	Ogg1	0.0495978	0.0962171	0.0821407		0.0260515	0.00845983	0.601981	Ogg1	-1.30454	-1.01675	-1.08544		-1.58417	-2.07264	-0.220417
Q8R5H6	Wasf1	61.508	0.000184219	5.60262e-06	1.8066e-06	1.91129e-06	1.25545e-06	2.22393e-06	1.00567e-06	Wasf1	11.3309	0.344606	0.11112	0.11756	0.0772201	0.136789	0.0618566	Wasf1	1.05427	-0.462677	-0.954207	-0.929741	-1.11227	-0.863948	-1.20861
Q61152	Ptpn18	50.201	7.94046e-06	3.06118e-06	2.19033e-06	1.56055e-06				Ptpn18	0.398619	0.153674	0.109957	0.0783414				Ptpn18	-0.399442	-0.813399	-0.958778	-1.10601
Q3UGP8	Alg10b	55.464	1.15566e-05	3.74519e-06	2.31311e-06	1.79424e-06	2.70538e-06	1.75969e-06		Alg10b	0.640973	0.207723	0.128294	0.0995155	0.150051	0.0975995		Alg10b	-0.193161	-0.682515	-0.891793	-1.00211	-0.823761	-1.01055
Q9D2C6	Polr3h	22.948		9.48362e-07	6.68512e-07	4.15135e-06	4.44448e-06	6.43449e-07	2.37719e-06	Polr3h		0.021763	0.015341	0.0952653	0.101992	0.0147659	0.0545517	Polr3h		-1.66228	-1.81415	-1.02107	-0.991434	-1.83074	-1.26319
P59481	Lman2l	39.881	7.09706e-06	6.66683e-07	6.35349e-07	1.01609e-06	1.29967e-06	3.40013e-06	6.00581e-07	Lman2l	0.283038	0.026588	0.0253384	0.0405228	0.0518321	0.135601	0.0239518	Lman2l	-0.548155	-1.57531	-1.59622	-1.3923	-1.2854	-0.867738	-1.62066
P50295	Nat2	33.701	6.04492e-07	1.055e-06	7.72978e-06		1.20971e-06	8.2214e-07	2.01463e-07	Nat2	0.020372	0.0355544	0.260501		0.0407683	0.0277069	0.00678952	Nat2	-1.69097	-1.44911	-0.58419		-1.38968	-1.55741	-2.16816
P97360	Etv6	56.405	1.45803e-06	7.257e-08	2.75884e-07	3.85804e-06	3.87664e-06	2.0074e-06	3.50285e-06	Etv6	0.0822402	0.00409331	0.0155612	0.217613	0.218662	0.113227	0.197578	Etv6	-1.08492	-2.38793	-1.80796	-0.662316	-0.660227	-0.946049	-0.704261
J3KMS6;O70518;O70616;O70619;J3QK00;O70517;Q3V185	Gm21818;Tcstv3;AF067061;Tcstv1;Gm21761	19.152			9.53912e-06	1.13991e-05				Gm21818;Tcstv3;AF067061;Tcstv1;Gm21761			0.182693	0.218315				Gm21818;Tcstv3;AF067061;Tcstv1;Gm21761			-0.738278	-0.660916
Q5SXY1	Specc1	118.1	8.33726e-07	4.50259e-07	1.13538e-06	1.57097e-06	3.945e-07	3.04567e-07	2.47266e-06	Specc1	0.0984631	0.0531755	0.134088	0.185532	0.0465904	0.0359693	0.292021	Specc1	-1.00673	-1.27429	-0.872609	-0.731581	-1.3317	-1.44407	-0.534586
CON__Q3SZH5	0	45.456	3.09071e-06	3.28069e-07	2.91324e-06	5.05381e-06	2.01744e-06			0	0.140491	0.0149127	0.132424	0.229726	0.0917046			0	-0.852351	-1.82644	-0.878033	-0.638789	-1.03761
Q9ESK9	Rb1cc1	182.35	9.61397e-07	5.29368e-07	8.09806e-07	6.40024e-07	2.30423e-06	1.7079e-06	1.17954e-06	Rb1cc1	0.175311	0.0965302	0.147668	0.116708	0.420177	0.311436	0.215089	Rb1cc1	-0.756191	-1.01534	-0.830713	-0.932898	-0.376568	-0.506631	-0.667382
Q8QZZ8	Rab38	23.776	4.71502e-05	4.22999e-06	1.08383e-05		5.46868e-06			Rab38	1.12104	0.100572	0.257692		0.130023			Rab38	0.0496225	-0.997522	-0.588899		-0.885979
E9Q634	Myo1e	126.82	2.32945e-06	1.7222e-06	5.44162e-07	1.40103e-06	1.97425e-06	7.54678e-07	7.80268e-07	Myo1e	0.29542	0.218409	0.0690106	0.177679	0.250375	0.0957082	0.0989536	Myo1e	-0.529559	-0.66073	-1.16108	-0.750364	-0.601409	-1.01905	-1.00457
O08601	Mttp	99.098	2.02757e-06	1.08283e-06	2.19516e-06	1.26758e-06	4.61562e-06	2.82646e-07	6.49376e-07	Mttp	0.200929	0.107306	0.217536	0.125615	0.457399	0.0280097	0.0643519	Mttp	-0.696958	-0.969375	-0.662468	-0.900959	-0.339705	-1.55269	-1.19144
P19258	Mpv17	19.686	3.90234e-06		2.41311e-06	2.04988e-06	5.0539e-06		1.05745e-06	Mpv17	0.0768214		0.0475044	0.040354	0.099491		0.020817	Mpv17	-1.11452		-1.32327	-1.39411	-1.00222		-1.68158
A2RSQ0	Dennd5b	144.63	1.21096e-07	6.43805e-07	5.21766e-06	5.97225e-07	1.01561e-06	4.00218e-07	7.95877e-07	Dennd5b	0.0175142	0.0931135	0.75463	0.0863767	0.146887	0.0578836	0.115108	Dennd5b	-1.75661	-1.03099	-0.122266	-1.0636	-0.833016	-1.23744	-0.938896
Q99KU0	Vmp1	45.96		2.43701e-06	9.49004e-07	2.81365e-06	2.40837e-06	4.64569e-06	3.39714e-06	Vmp1		0.112005	0.0436162	0.129315	0.110689	0.213516	0.156133	Vmp1		-0.950762	-1.36035	-0.888351	-0.955896	-0.67057	-0.806506
Q99J79	Ddb2	48.375	4.83357e-06	3.63362e-06	5.13644e-07	4.42996e-07	5.60916e-07	7.69777e-07	4.92946e-07	Ddb2	0.233824	0.175776	0.0248475	0.0214299	0.0271343	0.037238	0.0238462	Ddb2	-0.631111	-0.75504	-1.60472	-1.66898	-1.56648	-1.42901	-1.62258
Q9QZM4	Tnfrsf10b	42.164	2.28853e-06	7.70317e-06	5.91823e-07	3.46691e-07	5.43809e-07	5.91729e-07	3.01535e-07	Tnfrsf10b	0.0964935	0.324796	0.0249536	0.0146179	0.0229291	0.0249497	0.0127139	Tnfrsf10b	-1.0155	-0.488389	-1.60287	-1.83512	-1.63961	-1.60294	-1.89572
Q8C0V0	Tlk1	86.622	2.79677e-06	2.5652e-06	9.28562e-07	8.53282e-07	1.15397e-06	1.17796e-06	1.60435e-06	Tlk1	0.242262	0.222202	0.0804339	0.073913	0.0999592	0.102037	0.138972	Tlk1	-0.615715	-0.653251	-1.09456	-1.13128	-1.00018	-0.99124	-0.857072
O70230	Znf143	69.04	9.02439e-07	8.50327e-07	1.03922e-06	1.6607e-06	2.38878e-06	1.7375e-06	2.40209e-06	Znf143	0.0623044	0.0587065	0.0717475	0.114654	0.164922	0.119957	0.16584	Znf143	-1.20548	-1.23131	-1.14419	-0.940609	-0.782723	-0.920975	-0.78031
P98156	Vldlr	96.372	1.35278e-06		1.33207e-06	4.44118e-06	2.02553e-06	2.80665e-06	2.76105e-06	Vldlr	0.13037		0.128374	0.428005	0.195204	0.270483	0.266088	Vldlr	-0.884822		-0.891523	-0.368551	-0.709511	-0.567861	-0.574975
Q6TCG8	Paqr3	36.211	1.08668e-05					1.42873e-06		Paqr3	0.393497					0.0517356		Paqr3	-0.405059					-1.28621
E9QAP7	Taf4a	105.31	1.85434e-06	2.53851e-06	6.81478e-07	1.95341e-06	9.88137e-07	1.14866e-06	2.4517e-06	Taf4a	0.19528	0.267331	0.0717664	0.205714	0.104061	0.120966	0.258188	Taf4a	-0.709342	-0.572951	-1.14408	-0.686737	-0.982713	-0.917338	-0.588064
Q9Z206	Net1	67.733	3.48338e-07		2.88592e-06	1.16202e-05			7.90624e-07	Net1	0.023594		0.195472	0.787073			0.0535514	Net1	-1.6272		-0.708915	-0.103985			-1.27123
O08599	Stxbp1	67.568	2.48968e-06	8.20166e-07	9.04828e-07	1.75742e-06	1.21373e-06	3.43339e-06		Stxbp1	0.168222	0.055417	0.0611374	0.118745	0.0820096	0.231987		Stxbp1	-0.774116	-1.25636	-1.21369	-0.925384	-1.08614	-0.634536
Q8R5K2	Usp33	102.73	6.0666e-07	7.59897e-07	1.27739e-06	7.69717e-07	3.81191e-07	1.91326e-06	9.05292e-06	Usp33	0.0623222	0.0780642	0.131226	0.0790731	0.0391598	0.196549	0.930006	Usp33	-1.20536	-1.10755	-0.88198	-1.10197	-1.40716	-0.706529	-0.0315141
Q80TY5	Vps13b	445.92	6.06307e-08	1.18311e-06	1.27696e-06	5.59143e-07	3.93627e-07	5.65375e-06	2.34344e-07	Vps13b	0.0270364	0.52757	0.569422	0.249333	0.175526	2.52112	0.104498	Vps13b	-1.56805	-0.27772	-0.244566	-0.60322	-0.755658	0.401593	-0.98089
B1AS29	Grik3	104.05	2.58232e-06	1.90282e-07	4.67098e-08	2.47096e-07	5.05366e-07	6.57427e-07	2.197e-05	Grik3	0.26869	0.0197988	0.00486016	0.0257103	0.0525833	0.0684052	2.28597	Grik3	-0.570748	-1.70336	-2.31335	-1.58989	-1.27915	-1.16491	0.359071
Q8BZY3	Ddx19b	55.674	1.78021e-06	7.33553e-07	9.89135e-07	1.46592e-06	1.97145e-06	5.93963e-07	2.93684e-06	Ddx19b	0.0991112	0.0408398	0.0550691	0.0816135	0.109758	0.0330683	0.163506	Ddx19b	-1.00388	-1.38892	-1.25909	-1.08824	-0.959563	-1.48059	-0.786467
A2ARM1	Patl2	59.639	1.25091e-05	2.42271e-06						Patl2	0.746029	0.144488						Patl2	-0.127244	-0.840168
Q7TQC5	Aptx	38.722	2.20259e-06	2.57126e-06	1.78538e-06	1.97094e-06	3.99136e-07	2.02064e-06	5.87271e-06	Aptx	0.0852887	0.0995643	0.0691335	0.0763186	0.0154553	0.0782434	0.227403	Aptx	-1.06911	-1.0019	-1.16031	-1.11737	-1.81092	-1.10655	-0.643204
Q91W78	Usb1	30.25	4.65253e-06	5.34646e-06	1.54523e-06		1.00379e-07	9.97246e-07		Usb1	0.140739	0.16173	0.0467431		0.00303647	0.0301667		Usb1	-0.851585	-0.791209	-1.33028		-2.51763	-1.52047
Q8C650	43353	52.422	3.05422e-06	1.76766e-06	1.06617e-06	3.36796e-07	3.54085e-07	3.63479e-07	1.65676e-06	43353	0.160108	0.0926644	0.0558906	0.0176555	0.0185618	0.0190543	0.0868508	43353	-0.795586	-1.03309	-1.25266	-1.75312	-1.73138	-1.72001	-1.06123
Q80W49	Crybg3	114.26	5.69179e-07	2.52153e-07	7.37913e-06	1.56294e-06	1.21071e-06	1.45961e-06		Crybg3	0.0650344	0.028811	0.84314	0.178581	0.138336	0.166775		Crybg3	-1.18686	-1.54044	-0.0741005	-0.748165	-0.859065	-0.77787
Q80ZJ1	Rap2a	20.642	8.78212e-07	2.68845e-06	7.69163e-07	1.2687e-06	1.6366e-06	1.88238e-06	6.62517e-07	Rap2a	0.018128	0.055495	0.0158771	0.0261884	0.0337828	0.0388561	0.0136757	Rap2a	-1.74165	-1.25575	-1.79923	-1.58189	-1.4713	-1.41054	-1.86405
Q05793	Hspg2	398.29	1.04866e-06	9.88266e-07	4.91125e-07	2.90578e-07	6.89044e-07	1.77085e-06	3.49446e-07	Hspg2	0.417672	0.393617	0.19561	0.115734	0.274439	0.70531	0.139181	Hspg2	-0.379165	-0.404927	-0.708608	-0.936538	-0.561554	-0.15162	-0.85642
Q9D4V7	Rabl3	26.297	9.45109e-07	4.69787e-06	6.33397e-07		7.37152e-08	3.52467e-06		Rabl3	0.0248535	0.12354	0.0166564		0.00193849	0.0926883		Rabl3	-1.60461	-0.908193	-1.77842		-2.71254	-1.03297
Q922B9	Ssfa2	136.95	3.63501e-07	1.44718e-06	1.44507e-06	1.6182e-07	9.42466e-07	2.02248e-06	1.85814e-06	Ssfa2	0.0497815	0.198191	0.197903	0.0221613	0.129071	0.276978	0.254473	Ssfa2	-1.30293	-0.702915	-0.703548	-1.65441	-0.889172	-0.557554	-0.594359
P04627	Araf	67.581	5.55367e-06	1.76267e-06	1.27005e-06	1.70584e-07	4.98846e-07		8.4787e-07	Araf	0.375323	0.119123	0.0858314	0.0115282	0.0337125		0.0572999	Araf	-0.425595	-0.924004	-1.06635	-1.93824	-1.47221		-1.24185
Q7TNS8	0	38.095	1.0947e-06	2.03507e-06		2.70439e-06	1.52565e-06	2.85772e-06	1.01311e-06	0	0.0417027	0.0775262		0.103024	0.0581198	0.108865	0.0385945	0	-1.37984	-1.11055		-0.987063	-1.23568	-0.963113	-1.41347
Q3UIK4	Mettl14	52.122	9.03039e-07	9.87086e-07	7.19087e-07	1.23345e-06	1.10154e-06	8.96107e-07	1.15238e-06	Mettl14	0.0470682	0.0514489	0.0374803	0.06429	0.0574142	0.0467069	0.0600645	Mettl14	-1.32727	-1.28862	-1.4262	-1.19186	-1.24098	-1.33062	-1.22138
Q8BFS6	Cpped1	35.247	5.45039e-06	4.85227e-06	1.23708e-06	3.23988e-07	1.74798e-07	1.35337e-06	1.26796e-05	Cpped1	0.19211	0.171028	0.0436034	0.0114196	0.00616109	0.0477021	0.446917	Cpped1	-0.716451	-0.766933	-1.36048	-1.94235	-2.21034	-1.32146	-0.349773
[truncated: 6,100 more rows]
