# Supplementary material for: A framework for TRIM21-mediated protein depletion in early mouse embryos: recapitulation of Tead4 null phenotype over three days
Source: BMC Genomics. 2019 Oct 21;20:755. doi: 10.1186/s12864-019-6106-2 (PMC6805607; doi:10.1186/s12864-019-6106-2)
Supplement: Supplementary file 2 — Additional file 2: Table 2. Summary of the processed Affymetrix data. [file 12864_2019_6106_MOESM2_ESM.xlsx]

## Sheet: Tabelle1
Gene Symbol	Trim21 + water	Trim21 + water	Trim21 + antiGFP	Trim21 + antiGFP	Trim21 + antiTEAD4	Trim21 + antiTEAD4	Group
Obox4-ps34	11.0809	11.0809	17.6305	13.3614	843.357	14.1232	Multiple_Complex
Gm10801	760.076	238.856	879.171	849.223	23493.9	1052.79	Multiple_Complex
Spz1	21.5557	34.0598	28.443	29.6508	897.644	48.5029	Coding
	29.8571	21.4068	33.3589	23.2636	670.921	21.4068	Multiple_Complex
Olfr1183	10.6295	9.31787	10.5561	14.5203	265.028	15.5625	Coding
D13Ertd608e; Gm21762	41.6429	18179.2	372.217	70.0348	781.445	3326.99	Coding
Gm12042	79.8932	68.1197	159.786	184.823	2401.97	110.661	Multiple_Complex
Gm4302; Gm4312; Gm4301; Gm4303; Gm4305; Gm4307	54.5686	14462.2	2740.08	69.0706	284.05	749.612	Multiple_Complex
D13Ertd608e; Gm21762	26.5382	8248.98	200.854	53.8174	385.343	1562.89	Coding
Gm10181	814.629	347.291	237.207	436.549	8659.09	474.413	Coding
Cdo1	203.657	237.207	144.007	135.298	2957.17	107.635	Coding
Gm4312; Gm4301	123.64	24322.4	5634.22	142.025	526.394	1323.37	Multiple_Complex
AF067063	125.366	4182.07	256	88.647	238.856	729.114	Coding
Gm4303; Gm4305; Gm4307; Gm4302	84.4485	15181.2	3717.2	109.137	556.408	1105.13	Coding
Gm21886	6.54322	6.6807	7.78124	8.39773	111.43	8.75435	Coding
Gm10715	2683.69	317.365	2665.15	2469.49	27364.2	1833.01	Coding
Gm8701	184.823	16498	4124.49	202.251	639.145	1675.06	Multiple_Complex
Gm11096	21.259	79.8932	25.8125	15.3482	48.5029	481.036	Coding
Gm17428	2977.74	1016.93	982.286	1722.16	20171.1	1314.23	Coding
Gm13043; Gm13057; Gm13040	29.0406	5042.77	324.034	25.9921	372.217	1448.15	Coding
Klk15	25.1067	24.0839	25.9921	23.5883	300.246	24.9333	Coding
Gm21731; AF067063	83.8652	2817.11	157.586	65.7993	308.687	604.668	Coding
Gm10800	48644.9	8364.13	76332	54350.3	542777	41476.3	Coding
Gm4781	68.5935	6080.61	1332.57	153.277	407.315	903.888	Coding
Gm6523	20.9663	9741.98	2797.65	42.5179	648.067	1287.18	Coding
Gm13101	16.4498	861.078	82.7106	22.9433	75.5835	213.783	Coding
	20.9663	9741.98	2817.11	40.5042	648.067	1305.15	Coding
Gm17604	421.679	205.074	203.657	242.191	2957.17	280.139	Coding
Gm17268	235.568	146.018	106.891	124.5	1618	128.89	Coding
P2rx7	81.0084	74.5429	92.4115	58.0812	685.019	1858.6	Multiple_Complex
AF067061	12.996	749.612	29.446	15.3482	90.5097	243.875	Coding
Tcstv1	14.5203	1584.71	44.3235	16.2234	237.207	533.742	Coding
Gm13057; Gm13040	19.6983	6472.02	477.713	24.59	843.357	2062.24	Coding
Gm12079	188.706	227.544	137.187	167.73	2005.85	256	Multiple_Complex
Olfr1372-ps1	202.251	304.437	167.73	203.657	2304.12	276.282	Multiple_Complex
BC080695; Gm13057; Gm13040	15.455	1746.2	151.167	14.0257	198.088	613.109	Coding
Gm21818	35.0174	13216	243.875	74.5429	1978.24	5873.48	Coding
Gm38423; Gm11239; Gm11236; Gm11237	19.6983	2210.26	3169.41	26.9087	56.8859	242.191	Multiple_Complex
Gm7963	28.84	6472.02	2272.4	46.5271	484.382	1002.93	Coding
5830472F04Rik	13.4543	17.6305	24.4201	16.3362	165.421	16.1113	Coding
Gm7942	23.2636	3956.48	1341.84	46.8507	294.067	648.067	Coding
Usp17lc	38.3193	5077.84	294.067	40.2244	1184.45	1448.15	Coding
Gm11237; Gm11236	18.7654	1379.57	1937.53	30.0647	51.2685	157.586	Coding
Gm11237; Gm11236	18.0009	1351.18	1871.53	26.7228	51.9842	155.417	Coding
Gm13119	31.3414	5148.73	541.193	28.2465	1120.56	1341.84	Coding
Gm7682	32.2226	9345.14	3104.19	40.7859	1234.75	1341.84	Coding
	32.2226	9345.14	3104.19	40.7859	1234.75	1341.84	Coding
Gm11238	19.4271	2452.44	3125.78	26.7228	94.3532	310.834	Coding
	36.7583	13400.5	4269.94	53.8174	1978.24	1951	Coding
LOC545763	47.5048	9280.58	1323.37	62.2499	1296.13	3061.45	Coding
Gm10719	16158.4	2033.85	15608	15286.8	104273	10809.4	Coding
Gm6351	61.3929	14362.3	5113.16	54.9482	1746.2	2164.77	Coding
Gm7982	61.3929	14362.3	5113.16	54.9482	1746.2	2164.77	Coding
Gm16429	24.4201	11346.8	1595.73	37.014	1758.34	3769.09	Coding
Gm7971	24.4201	11346.8	1595.73	37.014	1758.34	3769.09	Coding
	24.9333	3516.68	1332.57	37.5307	298.172	604.668	Coding
Gm11237; Gm11236; Gm11239	22.6274	1795.29	2352.53	22.1618	83.2859	254.232	Coding
Gm11487	17.1484	519.147	910.175	20.5348	41.6429	98.36	Coding
Gm17530	165.421	128	242.191	519.147	2179.83	250.732	Coding
LOC100861827	75.0614	4837.35	477.713	141.044	111.43	3929.15	Coding
Gm10717	5673.41	630.346	5220.6	5042.77	33456.5	3541.14	Coding
Gm17535	8599.28	1243.34	6841.04	6841.04	46663.3	4608.24	Coding
LOC100861819	71.5064	4240.45	421.679	145.009	119.428	3444.31	Coding
Gm7647	44.3235	18690.3	6251.56	90.5097	2702.35	3304	Coding
	44.3235	18690.3	6251.56	90.5097	2702.35	3304	Coding
LOC106029237	29.446	6888.62	113.772	41.0696	1428.22	3929.15	Coding
Gm10424	26.7228	16844.6	2272.4	36.0019	3236.01	5673.41	Coding
Gm428	18.8959	1052.79	1243.34	19.8353	49.8665	148.056	Coding
	44.0173	18433	6251.56	75.0614	2646.74	3444.31	Coding
1700010D01Rik	16.3362	29.8571	32	30.91	254.232	46.5271	Coding
LOC100861811	70.0348	4153.18	487.751	141.044	122.786	3147.52	Coding
Gm6346	52.3457	15393.1	5256.91	47.5048	2486.67	2665.15	Coding
Usp17ld	19.2929	661.685	78.7932	25.4572	87.4266	245.572	Coding
Gm11168	5712.87	749.612	5404.7	6080.61	34397.1	3956.48	Coding
Usp17le	56.1028	5752.61	270.597	51.2685	1398.83	2574.36	Coding
Gm10720	4329.55	580.037	4576.41	4359.66	25888.1	3104.19	Coding
Gm6348	47.5048	13682.1	5220.6	41.0696	2304.12	2401.97	Coding
Tcstv3	28.84	3615.55	71.0124	19.0273	897.644	2210.26	Coding
Tdpoz3	17.3878	1428.22	131.599	15.8895	174.853	1120.56	Coding
Gm17052	126.238	284.05	326.288	319.573	1782.89	122.786	Multiple_Complex
Gm10462	393.44	215.269	729.114	2048	24.4201	116.162	Multiple_Complex
	55.3304	16961.8	6517.03	58.4852	3019.3	3169.41	Coding
Pramef25	27.4741	4420.52	504.951	28.84	1341.84	1448.15	Coding
Gm6502	77.7085	30786.3	11665.8	95.0095	5595.3	5996.9	Coding
Gm6468	88.0347	26615.9	9946.68	98.36	5148.73	5042.77	Coding
Tmem92	75.5835	530.056	250.732	48.5029	130.69	1379.57	Coding
Gm11756	28.443	1871.53	1770.57	28.2465	86.8227	393.44	Coding
Usp17lb	16.1113	608.874	38.0546	17.7531	113.772	670.921	Coding
A430089I19Rik; Gm3147	27.4741	5113.16	903.888	32.4467	1060.11	1884.54	Coding
Gm5039	97.6806	10226.3	1438.15	121.938	1951	4544.8	Multiple_Complex
	62.2499	16498	6608.01	61.8199	3040.3	3125.78	Coding
Gm6509	54.5686	23987.6	9475.59	92.4115	4420.52	4770.75	Coding
Zscan4f	9.06307	6080.61	1722.16	14.5203	1573.76	1305.15	Coding
Gm10718; Gm10722	58656.4	5955.47	54728.3	61147.3	305328	37902.4	Multiple_Complex
C530030P08Rik	458.253	206.5	760.076	1951	21.7057	96.3358	Multiple_Complex
	33.1285	439.586	95.0095	18.1261	70.0348	106.153	Coding
Nxf2	17.3878	18.0009	18.2522	19.2929	129.787	18.6357	Multiple_Complex
Gm11757; Gm11758; Gm13871	28.2465	1807.78	1795.29	27.6652	136.239	413.001	Coding
Gm11757; Gm11758; Gm13871	28.2465	1807.78	1795.29	27.6652	136.239	413.001	Coding
Traj46	107.635	51.9842	63.1189	83.8652	533.742	75.5835	Multiple_Complex
Slc10a6	41.6429	24.59	25.9921	26.9087	38.3193	218.275	Coding
Gm11757; Gm11758; Gm13871	28.84	1652	1675.06	29.446	132.514	388.023	Coding
Gm19377	564.175	284.05	235.568	326.288	2486.67	401.707	Coding
Obox4-ps6	32	6936.54	266.871	26.1729	2241.11	4904.87	Multiple_Complex
Obox4-ps11	41.9326	17682.1	481.036	27.0958	6080.61	13493.7	Multiple_Complex
Areg	24.2515	24.0839	24.59	25.4572	186.108	38.5859	Coding
Obox4-ps8	33.3589	11505.2	413.001	38.0546	3956.48	9877.98	Multiple_Complex
A430089I19Rik	41.3553	4904.87	982.286	51.9842	1152.06	1871.53	Coding
B020031M17Rik	20.9663	484.382	28.0514	15.6707	131.599	243.875	Coding
Gm11543	23.4254	592.224	436.549	49.5221	93.0542	1323.37	Multiple_Complex
Zscan4a	15.455	5404.7	1428.22	49.8665	1606.83	1458.23	Multiple_Complex
Obox4-ps36	45.2548	11665.8	421.679	40.7859	4482.23	10015.9	Multiple_Complex
	430.539	2385.37	837.532	867.067	3983.99	9946.68	Coding
	430.539	2385.37	837.532	867.067	3983.99	9946.68	Coding
	430.539	2385.37	837.532	867.067	3983.99	9946.68	Coding
Gm9071	32.2226	27.0958	35.7532	32.4467	203.657	29.6508	Multiple_Complex
Gm12062	21.7057	21.8566	26.3549	19.0273	149.086	26.3549	Multiple_Complex
Gm10553	335.461	1552.09	560.278	564.175	2702.35	6608.01	Coding
A430089I19Rik; Gm3176	33.1285	3848.29	814.629	48.5029	948.826	1618	Coding
A430089I19Rik	33.1285	3848.29	814.629	48.5029	948.826	1618	Coding
	380.038	2019.8	719.076	760.076	3396.89	8306.36	Coding
Traj29	41.9326	36.0019	27.2843	34.0598	218.275	32	Multiple_Complex
Zscan4b	8.81524	2759.13	699.413	18.8959	849.223	873.098	Coding
Gm11172	634.73	292.036	195.361	302.334	2149.82	312.996	Coding
Gm10721	84695.6	10513.8	80684.3	81245.5	383801	55109	Coding
C1s2	14.1232	13.6422	12.996	15.0324	89.2636	14.5203	Coding
Gm7978; BC061212	38.5859	2120.22	430.539	29.2426	604.668	809.002	Coding
Zscan4c	8.11168	5404.7	1552.09	18.7654	1675.06	1629.26	Coding
Gm6803	1428.22	119778	22693.6	1052.79	30362.4	62432.1	Coding
Zscan4d	22.7848	7434.4	2452.44	33.1285	2149.82	2134.97	Coding
Zscan4e	8.9383	2817.11	744.434	15.455	885.286	929.3	Coding
Gm2046	1663.49	126607	23987.6	1052.79	31216	69272.7	Coding
A430089I19Rik	33.3589	4513.4	1052.79	52.3457	1105.13	2033.85	Coding
Zscan4f	17.0299	4973.34	1820.35	37.5307	1552.09	1176.27	Coding
Gm2075	2385.37	142441	27746.2	1251.98	35364.2	77397.5	Coding
Obox4-ps26	89.8845	2740.08	247.28	82.1393	935.763	1418.35	Multiple_Complex
Gm16588	76.1093	117.784	71.0124	167.73	600.491	69.0706	Multiple_Complex
Gm7978; BC061212	38.3193	2076.59	433.534	29.2426	630.346	814.629	Coding
Gm2056	2288.2	184083	33923.6	1770.57	51776.1	98647.9	Coding
AA623943	66.7178	413.001	433.534	125.366	245.572	1428.22	Multiple_Complex
Gm15982	18.6357	14.3204	19.6983	20.8215	107.635	17.7531	Multiple_Complex
Snai2	17.6305	23.5883	24.2515	24.9333	136.239	25.4572	Coding
Gm8332	2503.97	177813	33456.5	1807.78	54728.3	97966.4	Multiple_Complex
Chit1	49.18	97.6806	62.6829	58.892	83.8652	407.315	Coding
Gm3027	17.3878	14.42	22.3159	18.0009	107.635	20.2521	Multiple_Complex
Gm10264	1243.34	57848.8	12077.2	1045.52	15608	31216	Coding
Gm9476	32	613.109	188.706	47.1766	91.7731	218.275	Coding
Zswim5	100.427	117.784	90.5097	55.7152	68.5935	494.559	Multiple_Complex
Gm20767	33.8246	1136.2	78.7932	45.2548	680.287	484.382	Coding
Gm12800	68.1197	8192	501.463	47.8352	6608.01	10587	Coding
Gm21738	5955.47	786.88	7231.1	7131.55	28724.6	5330.3	Coding
AA792892	92.4115	935.763	276.282	106.891	407.315	1698.45	Coding
A430089I19Rik	33.5909	2179.83	548.748	58.892	596.344	1097.5	Coding
Obox4-ps38	26.9087	639.145	57.2816	23.9176	245.572	494.559	Multiple_Complex
Gm12794	155.417	12161.2	1192.69	140.07	8659.09	15393.1	Coding
Gm17364	25.8125	34.5353	17.8766	16.1113	126.238	20.1122	Coding
Usp17la	18.1261	1038.29	82.1393	10.5561	657.114	648.067	Coding
Gm8300	58.4852	1060.11	433.534	56.8859	352.139	1675.06	Coding
Gm6882	155.417	1016.93	219.793	321.795	1845.76	3104.19	Coding
Ighv1-63	53.8174	39.9466	46.8507	27.8576	222.861	35.261	Coding
Gm11486	13.6422	206.5	207.937	15.3482	27.6652	60.9688	Multiple_Complex
Gm5662	134.364	2759.13	464.65	60.9688	897.644	2256.7	Coding
Gm13078	144.007	2574.36	820.296	205.074	734.185	630.346	Coding
B020004J07Rik	1488.87	8964.45	1120.56	1675.06	5955.47	17438.6	Coding
Gm2016	53.0765	1112.82	300.246	29.0406	261.379	1024	Coding
Gm15878	124.5	125.366	117.784	179.769	657.114	74.028	Multiple_Complex
Gm2035	39.6706	613.109	174.853	48.1679	85.0359	354.588	Multiple_Complex
Ttc30b	13.0864	38.8542	22.0087	17.5087	166.572	103.968	Coding
Gm5890	164.279	1858.6	401.707	515.561	2435.5	4576.41	Coding
Gm6902	64	335.461	116.162	104.691	600.491	1045.52	Coding
Gm6176; Gm6902	36.2523	172.446	86.8227	51.9842	396.177	600.491	Coding
Gm4557	167.73	1002.93	230.72	308.687	1845.76	2797.65	Coding
Pou5f2	20.2521	18.1261	16.7955	32.2226	106.153	17.3878	Coding
Trim38	613.109	792.353	1074.91	515.561	1024	4067.71	Multiple_Complex
Gm7978; BC061212	61.3929	1488.87	390.722	53.0765	530.056	657.114	Coding
Gm15253; RP23-22L6.8	292.036	296.112	324.034	349.706	1488.87	200.854	Multiple_Complex
BB287469	93.0542	1758.34	413.001	58.0812	576.03	1584.71	Coding
Slc22a14	22.4711	22.3159	20.6776	18.8959	112.206	26.1729	Coding
Gm2022	44.0173	1573.76	259.574	28.6408	843.357	982.286	Multiple_Complex
Gm21936	37.5307	604.668	128	36.2523	182.278	326.288	Coding
Gm13887	14.1232	13.8326	13.2691	12.2101	70.0348	15.8895	Multiple_Complex
Gm4027; BB287469	94.3532	1746.2	401.707	56.493	600.491	1552.09	Coding
Guca1a	4640.29	4451.27	6517.03	6562.36	5220.6	27364.2	Coding
Gm17482	3.97237	25.9921	20.9663	19.2929	107.635	103.968	Coding
Pramef6	155.417	1217.75	418.766	121.938	170.072	451.944	Coding
Obox4-ps30	35.7532	797.865	89.8845	39.1245	477.713	719.076	Multiple_Complex
Mir142	17.6305	11.0043	12.2101	10.7779	63.5579	12.996	Multiple_Complex
Gm5423	53.0765	182.278	128	39.1245	16.7955	349.706	Coding
Casp14	40.5042	22.9433	44.0173	18.7654	162.017	41.6429	Coding
Gm17402	22381.2	10226.3	8248.98	15500.2	67847.1	14462.2	Coding
Gm4567; Gm6902	55.7152	247.28	135.298	110.661	515.561	861.078	Coding
Gm9818	59.3016	116.162	112.986	333.144	33.1285	40.2244	Multiple_Complex
Gm4567; Gm6902; Gm10668	65.7993	274.374	163.144	131.599	592.224	989.119	Coding
Gm7056	30.4844	16.4498	28.6408	140.07	19.4271	57.68	Multiple_Complex
Gm11546	72.5046	304.437	364.557	227.544	157.586	1038.29	Multiple_Complex
Prl3b1	45.2548	91.1392	126.238	111.43	337.794	584.071	Coding
Tspan8	1871.53	1418.35	975.501	3444.31	99.0442	97.6806	Coding
Fbxw28	69.0706	73.0089	74.5429	91.7731	390.722	101.125	Coding
Gm21319	26.1729	182.278	36.7583	22.0087	51.9842	61.3929	Coding
Gm11114	4096	1618	1499.22	1833.01	9809.75	1858.6	Coding
Olfr837	27.8576	38.0546	36.0019	25.6342	138.141	19.5622	Multiple_Complex
Gm14467; RP23-220K22.3	21.8566	18.3792	32	30.91	111.43	17.1484	Multiple_Complex
Gm20433; RP24-89F23.1	34.0598	26.1729	37.7918	45.5696	163.144	31.779	Multiple_Complex
Fth-ps2	72.0037	41.9326	79.3413	101.829	347.291	83.8652	Multiple_Complex
AU015228	20.2521	38.3193	57.2816	17.1484	30.6965	144.007	Multiple_Complex
	28.2465	24.4201	194.012	45.2548	165.421	37.014	Coding
Klhl28	112.986	95.0095	99.7331	138.141	515.561	121.938	Multiple_Complex
Phxr1	46.5271	56.1028	46.8507	237.207	27.4741	103.968	Multiple_Complex
Gm4340; Gm21312; Gm20765; Gm21293; Gm6763; Gm8764; Gm21304	359.538	38967.9	21618.8	1184.45	13400.5	37122.3	Coding
Usp-ps	14.0257	41.9326	17.2677	11.5514	103.968	45.5696	Multiple_Complex
Trim21	530.056	188.706	1144.1	1552.09	4420.52	2836.7	Coding
Traj57	36.7583	21.1121	19.9733	23.1029	106.153	24.2515	Multiple_Complex
Suox	135.298	259.574	257.781	73.0089	57.2816	596.344	Coding
Gm10697; Tdpoz5	41.6429	427.565	156.498	118.603	39.3966	290.018	Coding
Gm10697; Tdpoz5	41.6429	427.565	156.498	118.603	39.3966	290.018	Coding
Gm9043	27.2843	187.403	73.0089	22.6274	35.7532	153.277	Multiple_Complex
Zar1l	39.9466	46.5271	39.3966	42.8137	196.72	72.5046	Coding
Gm13867	16.9123	143.013	50.2134	21.5557	31.3414	71.5064	Multiple_Complex
Barx2	35.261	33.3589	43.1115	36.2523	71.0124	174.853	Multiple_Complex
Gm11784	40.2244	33.1285	57.68	45.5696	195.361	64	Multiple_Complex
Gm20274	97.6806	137.187	112.986	235.568	576.03	144.007	Coding
Traj38	34.7755	22.1618	23.5883	22.1618	102.537	23.4254	Multiple_Complex
Gm6232	18.3792	121.095	45.2548	31.125	18.2522	42.2243	Coding
S100a3	245.572	86.8227	245.572	206.5	110.661	694.581	Coding
Rnf122	59.3016	67.6492	99.0442	93.0542	333.144	93.0542	Multiple_Complex
Nxf7	121.095	385.343	148.056	86.2229	67.1819	68.5935	Multiple_Complex
Iqcf1	15.2422	18.1261	13.2691	12.2101	15.3482	60.1295	Coding
Lnpep	117.784	148.056	171.255	93.7015	576.03	195.361	Multiple_Complex
Gm4778	40.5042	126.238	85.6274	22.0087	41.3553	216.767	Coding
Gpx2	82.7106	95.0095	119.428	102.537	135.298	427.565	Coding
Magea2	364.557	1038.29	519.147	88.0347	312.996	170.072	Coding
Gm21312; Gm20765; Gm21293; Gm6763; Gm8764; Gm21304; Gm4340	290.018	13493.7	8023.41	666.287	7434.4	14462.2	Coding
Mup-ps26	25.1067	19.8353	20.1122	22.1618	83.2859	17.6305	Multiple_Complex
Trav1	122.786	87.4266	91.7731	91.1392	388.023	96.3358	Multiple_Complex
Gm9116	37.2715	168.897	42.2243	25.9921	179.769	257.781	Coding
Gm10643	18.1261	21.4068	19.9733	22.4711	81.5719	20.5348	Coding
Mir467c	235.568	176.069	225.972	83.2859	576.03	67.1819	Multiple_Complex
Rhox5	7643.41	28526.2	11425.7	5256.91	7131.55	5712.87	Coding
Gm5941	19.2929	26.3549	19.5622	30.91	104.691	40.5042	Coding
Gm6234	33.5909	191.341	69.551	50.2134	32.8996	64.8934	Coding
Gm4666	33.5909	191.341	69.551	50.2134	32.8996	64.8934	Coding
Gm20451	18.7654	22.0087	16.6795	24.761	80.4489	20.8215	Multiple_Complex
Gm5852	35.261	198.088	43.7133	19.6983	172.446	227.544	Coding
Gm9327	22.9433	134.364	70.0348	31.779	17.7531	49.5221	Coding
Gm10576	116.162	105.42	187.403	141.044	519.147	125.366	Coding
Gm17177	33.3589	30.6965	37.014	40.5042	150.123	53.8174	Multiple_Complex
Gm4663	16.9123	114.563	47.8352	31.779	19.2929	41.0696	Coding
	2241.11	7804.01	24322.4	3350.13	16384	27175.1	Coding
Cml2	74.028	257.781	108.383	60.1295	178.527	451.944	Coding
Gm12163	40.7859	45.8866	43.1115	37.7918	168.897	53.8174	Multiple_Complex
Gm5698	77.7085	1595.73	754.826	127.116	770.686	1060.11	Coding
Gm16358	96.3358	77.7085	76.1093	92.4115	312.996	69.0706	Multiple_Complex
Gm9326	15.1369	87.4266	33.8246	24.0839	14.6213	32.6724	Coding
Gm21750	44.9422	53.0765	76.1093	65.7993	207.937	39.3966	Coding
Fam195a	652.575	1184.45	1120.56	670.921	328.557	2797.65	Coding
Pcca	40.7859	38.0546	38.5859	60.9688	163.144	39.6706	Multiple_Complex
Snora19; Mir3084-1; Gm38437	344.892	504.951	487.751	183.546	24.761	968.763	Multiple_Complex
Snora19	344.892	504.951	487.751	183.546	24.761	968.763	Multiple_Complex
Gm2399	5914.33	13493.7	7912.95	1332.57	424.612	9541.5	Coding
I0C0044D17Rik	80.4489	95.6704	128.89	136.239	73.0089	377.413	Coding
Gm10198	308.687	177.294	168.897	163.144	734.185	190.019	Coding
Gm773	173.645	484.382	274.374	91.7731	158.683	44.9422	Multiple_Complex
4930447C04Rik	81.5719	108.383	88.647	116.162	362.039	94.3532	Multiple_Complex
Gm5699	45.2548	560.278	250.732	37.5307	418.766	306.555	Coding
Gpx2-ps1	714.109	670.921	820.296	975.501	1120.56	3147.52	Multiple_Complex
Rbmy; Gm3376; Gm21708	23.1029	17.3878	91.7731	16.6795	28.2465	56.493	Coding
Gm13125	10.3388	10.7779	9.25351	9.91766	40.7859	15.6707	Coding
Zfp84	106.153	139.102	125.366	136.239	487.751	154.343	Multiple_Complex
Mcam	116.162	98.36	129.787	52.7098	125.366	374.806	Multiple_Complex
Abhd6	413.001	826.001	891.444	448.822	942.272	2486.67	Coding
Cpe	32.4467	33.8246	30.0647	32.2226	134.364	60.9688	Multiple_Complex
Gm9328	23.5883	128	68.5935	32.6724	18.8959	50.9143	Coding
Gm4664	23.5883	128	68.5935	32.6724	18.8959	50.9143	Coding
4930591A17Rik	430.539	388.023	588.134	1074.91	148.056	1584.71	Multiple_Complex
Cldn34c2; Gm6604	61.8199	24.4201	11.2356	22.0087	14.0257	15.6707	Coding
Crip1	3350.13	5330.3	6888.62	2062.24	276.282	1686.71	Coding
	1398.83	2646.74	3516.68	1951	6251.56	9809.75	Coding
Foxb2	61.8199	58.892	39.6706	54.9482	73.5167	207.937	Coding
Gm10696	28.84	97.6806	36.2523	17.1484	86.2229	155.417	Coding
	1871.53	3082.75	4420.52	2385.37	7033.37	11993.8	Coding
Peg10	43.1115	83.8652	30.91	44.3235	108.383	200.854	Coding
Wdr5b	35.7532	48.5029	54.1917	69.551	172.446	37.014	Coding
Gm9324	17.0299	97.6806	49.8665	26.5382	16.3362	39.1245	Coding
Gm10256; Gm10352	22.0087	17.5087	88.0347	17.3878	28.0514	59.7141	Coding
	1552.09	2665.15	3444.31	1951	6251.56	9809.75	Coding
Gm27847	13.1775	12.5533	16.6795	15.2422	52.7098	15.7797	Multiple_Complex
	2759.13	8599.28	7858.29	4299.64	12677.7	23010.4	Coding
Gm14743	12.7286	11.4716	12.1257	12.6407	43.4113	11.3137	Coding
Gm13103	16.3362	16.5642	16.1113	16.4498	61.3929	20.1122	Coding
	442.643	474.413	560.278	467.882	1652	369.646	Coding
Gm10228	31.3414	24.4201	102.537	27.8576	37.014	23.9176	Coding
Gm15035	101.829	102.537	100.427	70.5219	362.039	140.07	Multiple_Complex
Gm16381; Gm2001	377.413	1234.75	861.078	439.586	942.272	2521.38	Multiple_Complex
Gm10337	41.9326	30.6965	103.25	86.2229	11.1579	25.1067	Coding
LOC547349	625.992	292.036	1024	302.334	216.767	188.706	Coding
Gm17651	52.3457	40.5042	10.4107	11.9588	44.3235	95.6704	Coding
Traj25	1992	962.071	843.357	1278.29	4299.64	1251.98	Multiple_Complex
Gm10025	5077.84	5955.47	6382.92	6793.79	19756	3929.15	Multiple_Complex
	4329.55	12416.8	11505.2	6382.92	17079.8	33225.4	Coding
Gm13083	100.427	556.408	272.479	87.4266	178.527	213.783	Coding
Asns	191.341	222.861	179.769	263.197	282.088	797.865	Multiple_Complex
1190002N15Rik	143.013	205.074	143.013	198.088	522.758	689.784	Multiple_Complex
Gm16381	380.038	1184.45	873.098	461.44	903.888	2486.67	Coding
Slc15a2	168.897	86.2229	101.829	205.074	26.1729	21.7057	Multiple_Complex
Gm13240	596.344	1168.14	2574.36	522.758	648.067	873.098	Multiple_Complex
Lgals1	48644.9	43841.2	37902.4	57848.8	2646.74	3516.68	Coding
	1112.82	4153.18	1675.06	1209.34	1910.85	5914.33	Coding
	1112.82	4153.18	1675.06	1209.34	1910.85	5914.33	Coding
Gm16147	51.6251	58.892	51.9842	73.5167	195.361	44.0173	Multiple_Complex
9430002A10Rik	66.257	61.3929	79.8932	49.5221	219.793	57.68	Coding
Rfpl4b	14.9285	69.551	31.779	13.737	83.8652	29.446	Coding
Oosp3	25.4572	27.2843	23.4254	29.0406	87.4266	20.2521	Coding
Gm6489	94.3532	995.999	652.575	103.25	442.643	643.591	Coding
Tshb	19.0273	15.8895	15.8895	18.507	60.9688	18.507	Coding
Rbmy; Gm21677; Gm21708	26.5382	20.6776	101.125	22.0087	33.5909	68.5935	Coding
Pten	109.137	99.7331	106.891	280.139	424.612	111.43	Multiple_Complex
Eid3	19.4271	26.1729	35.7532	22.6274	15.1369	78.7932	Coding
Resp18	40.2244	38.5859	37.7918	28.84	25.1067	116.162	Coding
Mir325	120.259	105.42	143.013	533.742	254.232	196.72	Multiple_Complex
Nhej1	508.463	530.056	621.668	477.713	252.476	1595.73	Coding
1700007K09Rik	17.7531	21.4068	16.2234	17.8766	63.5579	19.1597	Coding
Igkv9-124	19.6983	24.59	23.5883	20.2521	18.2522	73.0089	Multiple_Complex
Gm13551	37.2715	33.5909	37.2715	27.2843	119.428	39.3966	Multiple_Complex
Mir669e	11113.3	10297.5	12077.2	13493.7	33689.2	4608.24	Multiple_Complex
Akt3	2320.15	1770.57	1552.09	3396.89	177.294	648.067	Coding
C87414	39.3966	52.3457	54.5686	44.9422	38.0546	154.343	Coding
Tdpoz2	2856.44	3213.66	3326.99	1652	2521.38	8964.45	Coding
Mup-ps29	26.3549	16.9123	16.1113	15.3482	61.8199	18.7654	Multiple_Complex
Gm12252	53.4456	56.1028	51.6251	64.8934	184.823	48.5029	Multiple_Complex
Spinkl	89.8845	24.0839	18.0009	44.3235	21.8566	33.5909	Coding
Nanos1	190.019	125.366	121.938	142.025	548.748	349.706	Multiple_Complex
BC053393	989.119	1710.26	1089.92	1038.29	145.009	191.341	Coding
Tktl1	99.7331	298.172	200.854	195.361	617.374	680.287	Coding
Gm20432	471.136	337.794	357.054	820.296	1458.23	380.038	Multiple_Complex
Gm7969	1052.79	3902.01	1663.49	1234.75	2062.24	5556.65	Multiple_Complex
Gm5891; Gm10662	41.6429	116.162	80.4489	57.68	249	229.126	Coding
Gm5891; Gm10662	41.6429	116.162	80.4489	57.68	249	229.126	Coding
B130006D01Rik	21.7057	26.9087	29.0406	26.7228	83.2859	20.9663	Multiple_Complex
Rbm45	75.0614	99.0442	146.018	120.259	374.806	136.239	Coding
Rbmy; Gm4064	22.4711	18.1261	82.7106	19.0273	29.6508	58.0812	Coding
Nt5dc2	65.3448	66.7178	170.072	142.025	34.2968	257.781	Coding
Zfp353-ps	24.761	101.125	115.36	22.9433	26.5382	83.8652	Multiple_Complex
Mgst3	415.873	724.077	413.001	337.794	60.1295	133.436	Multiple_Complex
Gm6729	15.8895	13.0864	12.4666	14.723	50.2134	21.7057	Coding
Gm14699	36.2523	39.6706	44.9422	31.779	141.044	77.7085	Multiple_Complex
AI597479	104.691	110.661	107.635	132.514	388.023	136.239	Multiple_Complex
BC117090	530.056	377.413	491.143	820.296	35.7532	190.019	Coding
Obox6	112.206	127.116	200.854	164.279	467.882	512	Coding
5330417H12Rik	11.9588	7.88986	9.18959	8.69388	30.6965	9.64646	Coding
Figf	32.4467	27.4741	32.4467	29.0406	103.968	38.5859	Multiple_Complex
Tmem41a	312.996	319.573	369.646	335.461	1144.1	421.679	Multiple_Complex
Gpr161	487.751	675.588	719.076	382.681	501.463	1758.34	Coding
Vmn1r44	26.7228	27.8576	24.2515	29.6508	91.1392	31.3414	Coding
Cryga	21.4068	20.9663	23.9176	19.8353	72.0037	24.2515	Multiple_Complex
4430402I18Rik	71.0124	70.0348	101.125	66.7178	254.232	86.2229	Coding
BC147527	21.4068	101.829	24.761	25.1067	77.1717	102.537	Coding
Gm11544	40.7859	156.498	139.102	37.7918	45.5696	190.019	Multiple_Complex
Anxa8	179.769	157.586	194.012	71.0124	526.394	374.806	Coding
Gm15571	233.941	396.177	224.411	652.575	1038.29	1200.98	Multiple_Complex
Esp24	34.7755	177.294	103.968	28.84	57.2816	99.7331	Multiple_Complex
Ddhd1; Mir5131	321.795	367.093	304.437	418.766	1160.07	398.932	Multiple_Complex
Ovgp1	37.014	37.014	33.8246	29.6508	114.563	41.0696	Multiple_Complex
Gsta4	3040.3	2033.85	2740.08	4240.45	600.491	515.561	Multiple_Complex
Slc9a3r1	3743.05	3169.41	3213.66	2646.74	224.411	544.958	Coding
Gm12169	3666.02	4870.99	4011.71	4329.55	304.437	675.588	Coding
Fbxw14	50.9143	49.18	58.0812	65.7993	186.108	68.1197	Coding
Tmprss2	304.437	238.856	178.527	259.574	34.0598	36.2523	Coding
Id2	14462.2	14462.2	13216	16270.8	1305.15	1937.53	Coding
Gm21968	15.1369	15.455	17.7531	20.393	21.5557	57.2816	Coding
Gm10592	15.1369	15.455	17.7531	20.393	21.5557	57.2816	Coding
4930466F19RIK	15.1369	15.455	17.7531	20.393	21.5557	57.2816	Coding
Gm8016	1530.73	5595.3	2418.67	1675.06	3350.13	7643.41	Multiple_Complex
Cep72	111.43	200.854	203.657	240.518	630.346	268.727	Coding
Gm12455	20.393	17.1484	12.2101	14.8254	50.9143	16.2234	Multiple_Complex
Adh1	962.071	1251.98	1112.82	1499.22	31.125	324.034	Multiple_Complex
Rbmy; Gm21677; Gm21708	21.8566	17.8766	78.7932	19.4271	30.4844	49.5221	Coding
Stfa2l1	81.5719	57.68	54.1917	44.6318	29.446	159.786	Coding
Rbmy; Gm10256; Gm10352; Gm21677; Gm21693; Gm21704; Gm21708; Gm4064	22.7848	18.0009	79.3413	19.6983	29.8571	49.8665	Coding
Plk2	809.002	885.286	1002.93	580.037	1663.49	2876.3	Coding
Mir467f	3326.99	2134.97	2304.12	3019.3	7858.29	1897.65	Multiple_Complex
Gm6568	369.646	324.034	315.173	374.806	1168.14	477.713	Multiple_Complex
Gm17555	110.661	134.364	145.009	157.586	421.679	121.938	Coding
Pmis2	247.28	86.8227	195.361	243.875	19.1597	85.6274	Multiple_Complex
Gm5286	29.0406	138.141	69.0706	32.2226	120.259	183.546	Coding
Defa3	16.2234	13.1775	14.6213	15.0324	50.2134	21.8566	Coding
Slc44a4	613.109	580.037	515.561	739.292	68.1197	97.0059	Multiple_Complex
Gm11517	6841.04	8841.04	10015.9	7033.37	5832.91	23821.9	Multiple_Complex
BC049730	122.786	127.116	221.322	219.793	48.1679	404.501	Coding
Traj59	18.6357	15.6707	15.0324	14.42	53.4456	22.3159	Multiple_Complex
Tigd2	286.026	153.277	222.861	242.191	734.185	292.036	Multiple_Complex
Gm14444	7231.1	6562.36	7750.1	5007.93	1226.22	15393.1	Coding
Snora47	652.575	786.88	564.175	530.056	282.088	1675.06	Multiple_Complex
Fancd2os	51.2685	47.1766	67.1819	79.3413	195.361	73.0089	Coding
Gm14068; RP23-324H1.1	27.8576	29.6508	30.91	30.2738	93.0542	29.446	Multiple_Complex
Ddx3y	306.555	81.5719	216.767	401.707	38.5859	219.793	Multiple_Complex
Rb1	135.298	121.938	140.07	63.5579	374.806	165.421	Multiple_Complex
Gm5174	18.3792	16.6795	14.723	16.9123	52.3457	17.0299	Coding
Uchl1	158.683	147.033	118.603	121.938	333.144	471.136	Multiple_Complex
Gm14774	33.8246	21.8566	22.9433	28.2465	83.8652	29.0406	Multiple_Complex
Olfr836	86.8227	151.167	96.3358	112.206	324.034	87.4266	Coding
Gm17631	16844.6	24154.4	26068.1	17198.6	67378.5	25709.3	Coding
Sp110	630.346	1120.56	1458.23	975.501	1964.57	3492.39	Multiple_Complex
1700013H16Rik	26.7228	27.6652	99.0442	28.2465	42.8137	37.2715	Coding
Gm8994	243.875	1951	1243.34	541.193	2352.53	2435.5	Coding
Hist1h2bg	803.414	942.272	837.532	1082.39	101.125	2005.85	Coding
Ccin	18.7654	13.9288	10.4831	11.0809	39.9466	12.1257	Coding
Gm16026	200.854	427.565	477.713	310.834	556.408	1144.1	Multiple_Complex
Shq1	102.537	212.306	148.056	380.038	52.3457	174.853	Multiple_Complex
Gm8178	367.093	347.291	308.687	274.374	995.999	319.573	Multiple_Complex
Gm13155	367.093	347.291	308.687	274.374	995.999	319.573	Multiple_Complex
A430060F13Rik	41.0696	122.786	84.4485	44.0173	60.5477	190.019	Multiple_Complex
Gm8597	128.89	58.892	85.0359	160.898	282.088	71.5064	Coding
Gm15249; RP23-22L6.7	22.1618	20.1122	30.91	34.0598	77.7085	22.6274	Multiple_Complex
Izumo4	17.5087	18.8959	18.8959	16.6795	53.8174	15.6707	Coding
Gm14001	26.1729	17.1484	27.8576	22.1618	68.5935	20.2521	Multiple_Complex
Gm7281	213.783	613.109	445.722	433.534	765.363	1370.04	Multiple_Complex
Gm13153	342.509	337.794	340.144	254.232	929.3	256	Multiple_Complex
Gm13044; RP23-58H5.7	38.3193	36.0019	33.8246	29.8571	101.829	29.2426	Multiple_Complex
Rhox2a	218.275	455.087	154.343	76.6386	256	125.366	Coding
Defa17	24.2515	24.59	23.7524	28.0514	79.8932	30.6965	Coding
Gm12879	19.2929	13.1775	23.5883	17.5087	57.2816	22.4711	Multiple_Complex
Gm4858	28.6408	109.137	43.1115	33.5909	26.3549	75.5835	Coding
Snord43	240.518	92.4115	210.839	168.897	20.5348	80.4489	Multiple_Complex
Gm1995	20.1122	82.7106	60.5477	13.3614	27.8576	58.4852	Multiple_Complex
Hist1h2aa	15825.9	23331.6	17682.1	14562.8	7858.29	45073.8	Coding
Scarna10	564.175	903.888	276.282	621.668	11.6318	699.413	Multiple_Complex
Magea1	1314.23	3147.52	1833.01	533.742	1120.56	948.826	Coding
Tgfbr1	58.4852	67.6492	61.8199	68.5935	187.403	53.8174	Multiple_Complex
Gm15823	22.1618	76.6386	26.1729	21.1121	24.761	35.5062	Multiple_Complex
Tmem132c	47.8352	97.0059	88.647	56.1028	101.829	224.411	Multiple_Complex
Gm15753	576.03	714.109	1509.65	995.999	1833.01	2957.17	Multiple_Complex
AY761184	129.787	124.5	227.544	433.534	78.7932	300.246	Coding
Bcap29	186.108	298.172	286.026	298.172	781.445	247.28	Coding
Frk	533.742	552.565	424.612	760.076	70.0348	166.572	Coding
Magea6	709.176	1758.34	1251.98	308.687	885.286	401.707	Coding
Cdr1	16.9123	13.6422	12.4666	11.9588	42.2243	15.7797	Coding
Fbxw24	34.2968	52.3457	48.1679	38.3193	136.239	58.0812	Coding
Stim2	123.64	118.603	97.6806	129.787	344.892	106.891	Multiple_Complex
Gm14298	95.6704	71.5064	68.1197	110.661	237.207	62.2499	Multiple_Complex
Gm11111	100.427	74.5429	67.6492	68.5935	240.518	97.0059	Coding
Gm12173	48.1679	121.938	54.9482	59.3016	36.2523	20.393	Multiple_Complex
Olfr692	22.3159	24.0839	22.4711	18.1261	63.1189	18.8959	Coding
Cyr61	263.197	280.139	380.038	230.72	910.175	739.292	Coding
Zfp146	122.786	142.025	106.153	116.162	364.557	124.5	Multiple_Complex
Ddit4	178.527	167.73	166.572	115.36	203.657	487.751	Coding
Atg4a	174.853	249	247.28	172.446	643.591	254.232	Multiple_Complex
	1176.27	1082.39	1710.26	1379.57	3875.05	1260.69	Coding
Upk1a	48.1679	41.3553	53.4456	53.4456	143.013	44.6318	Coding
Gm16026	388.023	596.344	809.002	724.077	685.019	1845.76	Coding
Tdpoz4	19.1597	64.4452	24.2515	16.2234	23.1029	27.6652	Coding
Mir3098	6.86852	13.2691	11.8762	28.84	37.7918	16.9123	Multiple_Complex
Tat	261.379	367.093	308.687	237.207	35.7532	79.3413	Coding
Fads2	123.64	294.067	101.829	139.102	45.8866	119.428	Coding
Bik	30.0647	23.4254	24.4201	28.443	81.0084	31.125	Coding
Dgat2	123.64	163.144	136.239	154.343	105.42	398.932	Multiple_Complex
Zfp791	60.9688	49.18	61.3929	48.5029	150.123	38.0546	Coding
Gm5689	357.054	215.269	237.207	256	47.1766	66.257	Coding
Defa23; Defa-rs7	29.2426	25.2813	26.7228	39.9466	96.3358	51.6251	Coding
Defa23; Defa-rs7; Defa1	29.2426	25.2813	26.7228	39.9466	96.3358	51.6251	Coding
Magea3	1287.18	2957.17	1398.83	526.394	1176.27	929.3	Coding
Plau	30.0647	30.91	34.2968	34.2968	20.2521	86.8227	Coding
Aspa	35.5062	121.938	106.153	68.1197	22.3159	45.5696	Multiple_Complex
Chac1	20.8215	25.8125	23.2636	24.59	69.0706	23.2636	Coding
ND6	6165.49	4153.18	4420.52	4420.52	14164.6	5330.3	Multiple_Complex
Olfr787	11.0043	15.6707	38.8542	18.0009	9.00047	15.2422	Coding
Rab28	335.461	455.087	372.217	533.742	1260.69	504.951	Coding
Gm11034	101.829	74.5429	66.7178	99.7331	240.518	77.7085	Coding
Capn6	29.446	73.5167	27.0958	20.393	22.4711	28.6408	Multiple_Complex
Krt8	86475.3	99334	97289.7	72214.5	8135.41	27175.1	Coding
Dppa1	6295.04	6122.9	5556.65	7486.11	666.287	1795.29	Coding
Oosp1	129.787	207.937	134.364	97.0059	61.8199	321.795	Coding
Nynrin	1024	1398.83	1160.07	749.612	178.527	344.892	Coding
Prss32	202.251	149.086	154.343	144.007	38.0546	27.6652	Multiple_Complex
Krt18	185364	165905	169391	198668	26432	39786.7	Coding
AU021092	2272.4	1871.53	2521.38	1910.85	94.3532	837.532	Coding
Rasl11a	20.8215	20.393	20.1122	23.2636	63.5579	26.5382	Coding
A630001G21Rik	44.3235	47.1766	50.5626	48.5029	139.102	51.6251	Multiple_Complex
Traf5	13.0864	13.9288	14.5203	13.0864	39.3966	14.0257	Coding
Msn	1067.48	739.292	781.445	729.114	121.095	247.28	Multiple_Complex
Plbd1	1128.35	1584.71	2120.22	1820.35	2721.15	5042.77	Multiple_Complex
Gm14848	20.8215	17.5087	15.0324	29.446	53.4456	15.7797	Multiple_Complex
Anxa3	224.411	196.72	179.769	261.379	32	59.3016	Coding
Ank; Mir7117	1573.76	2033.85	1584.71	1314.23	342.509	359.538	Multiple_Complex
Gabarapl1	754.826	533.742	809.002	357.054	110.661	1112.82	Coding
Gm11807; RP23-76M24.1	44.9422	57.2816	70.0348	78.7932	162.017	44.6318	Multiple_Complex
Vmn1r3	31.5594	21.259	18.8959	21.1121	69.0706	33.8246	Coding
Gm21833	1698.45	1782.89	2435.5	2352.53	5480.15	1573.76	Coding
Gm17907	12.295	12.9063	10.8528	19.0273	37.014	12.1257	Multiple_Complex
Nrg1	34.5353	53.8174	31.5594	35.0174	87.4266	115.36	Multiple_Complex
Dnase1l3	13.737	17.5087	18.3792	11.8762	42.2243	14.0257	Multiple_Complex
Taf1a	317.365	359.538	448.822	448.822	418.766	1120.56	Multiple_Complex
Gm2427	221.322	519.147	396.177	396.177	634.73	1128.35	Coding
Gm364	64	156.498	57.68	36.0019	50.2134	87.4266	Coding
Phlda2	922.88	803.414	995.999	526.394	91.7731	354.588	Coding
Gm12136	38.5859	57.68	48.5029	36.7583	133.436	108.383	Multiple_Complex
Anxa9	235.568	388.023	335.461	359.538	28.2465	136.239	Coding
A730085E03Rik	42.8137	23.4254	23.1029	28.2465	80.4489	31.125	Multiple_Complex
Xlr	820.296	315.173	1278.29	261.379	600.491	613.109	Coding
Zfp407	74.5429	94.3532	103.25	95.6704	268.727	113.772	Multiple_Complex
Zfp352	7.83536	19.8353	25.1067	9.12611	8.11168	29.2426	Coding
	17.7531	23.9176	20.2521	23.7524	24.0839	61.3929	Coding
Vmn1r207-ps	11.7942	10.7034	8.57419	20.1122	30.91	9.44794	Multiple_Complex
Gm17622	13.0864	64.8934	39.3966	16.6795	27.4741	50.9143	Coding
Taar7f	30.91	21.4068	19.6983	22.7848	64.8934	22.7848	Coding
Gm20690	47.8352	44.3235	103.968	48.5029	26.7228	118.603	Multiple_Complex
Gm12845	230.72	321.795	501.463	221.322	70.5219	186.108	Multiple_Complex
Gm15284	26.3549	29.2426	39.3966	40.5042	97.6806	42.5179	Coding
Gm14994	10.1965	7.21	7.56846	9.06307	23.9176	8.9383	Multiple_Complex
Ighv10-1	92.4115	113.772	103.25	97.0059	282.088	96.3358	Coding
Gm20452	25.9921	16.9123	21.1121	24.59	62.2499	23.7524	Multiple_Complex
Alppl2	32768	77935.9	81810.6	43841.2	12245.8	95950.3	Coding
Allc	79.8932	172.446	191.341	195.361	372.217	448.822	Coding
Gm12209	86.8227	95.0095	99.0442	124.5	74.028	263.197	Multiple_Complex
Gm14893	27.2843	31.125	19.9733	30.6965	72.5046	22.7848	Multiple_Complex
Gm9125	15.3482	54.1917	33.3589	21.4068	31.5594	73.0089	Coding
Gm13295	124.5	108.383	123.64	95.0095	337.794	172.446	Multiple_Complex
Klk7	340.144	261.379	337.794	315.173	60.5477	72.0037	Coding
Tfrc	155.417	134.364	178.527	202.251	257.781	497.999	Multiple_Complex
Gm10048	93.7015	111.43	111.43	122.786	278.204	71.0124	Multiple_Complex
Tcl1b2	35.5062	26.7228	25.4572	23.2636	29.8571	77.1717	Coding
Rbmy; Gm21677; Gm21693; Gm21704; Gm21708	26.9087	19.9733	80.4489	24.9333	38.3193	48.1679	Coding
Gm17617	14.723	10.4107	11.4716	10.1261	28.0514	6.36429	Coding
Cnep1r1	464.65	467.882	427.565	962.071	147.033	385.343	Multiple_Complex
9430069I07Rik	63.5579	59.7141	39.3966	55.3304	132.514	32.4467	Coding
Mir1950	207.937	143.013	168.897	167.73	464.65	159.786	Multiple_Complex
Ppp6r1	380.038	621.668	522.758	210.839	54.9482	512	Coding
Alg14	1144.1	1243.34	1520.15	1595.73	797.865	3350.13	Coding
Gm5773	284.05	588.134	564.175	335.461	404.501	1128.35	Multiple_Complex
Efhc2	72.0037	118.603	75.0614	42.2243	20.1122	43.1115	Coding
	35610.1	149522	112534	55878.3	170569	214408	Multiple_Complex
Erbb2	424.612	588.134	494.559	352.139	55.7152	198.088	Multiple_Complex
Zfand2a	515.561	648.067	744.434	634.73	230.72	1398.83	Multiple_Complex
Gm12245	530.056	1595.73	797.865	497.999	1573.76	584.071	Multiple_Complex
Gm15263	70.0348	85.0359	80.4489	174.853	252.476	107.635	Multiple_Complex
Apol7e	9.98664	15.8895	15.2422	18.3792	42.8137	32.4467	Coding
Stfa1	433.534	296.112	347.291	382.681	26.9087	162.017	Coding
Ube2dnl1	85.6274	227.544	176.069	130.69	138.141	382.681	Coding
Erbb3	1305.15	1458.23	1398.83	955.426	172.446	467.882	Coding
Ankrd22	45.5696	52.7098	50.2134	33.8246	86.8227	134.364	Multiple_Complex
Plekhb2	885.286	1038.29	820.296	541.193	116.97	367.093	Multiple_Complex
Gm19659	33.1285	25.2813	26.1729	32.8996	75.5835	22.3159	Coding
Zfp639	324.034	415.873	393.44	362.039	166.572	861.078	Multiple_Complex
Gm16503	26.5382	23.5883	31.5594	44.3235	74.028	19.2929	Coding
Ano9	32.2226	35.0174	44.9422	28.84	25.4572	88.647	Coding
Ccs	910.175	781.445	1089.92	1370.04	137.187	474.413	Coding
	38.5859	150.123	112.986	38.5859	65.7993	71.5064	Coding
Ttyh2	995.999	1097.5	803.414	699.413	97.0059	396.177	Multiple_Complex
Trhr2	54.9482	51.2685	50.5626	98.36	20.2521	25.6342	Coding
Traj2	29.0406	20.8215	19.6983	19.5622	61.8199	25.9921	Multiple_Complex
Ighv1-12	89.8845	290.018	122.786	103.968	90.5097	131.599	Coding
A330041J22Rik	24.59	20.8215	18.2522	22.3159	58.0812	20.6776	Multiple_Complex
Hist2h2bb	1192.69	1710.26	1675.06	1398.83	699.413	3420.52	Coding
Rgs2	16.5642	15.2422	17.8766	15.2422	44.3235	16.1113	Multiple_Complex
Gm14301	77.7085	85.6274	70.5219	120.259	227.544	76.1093	Multiple_Complex
Olfr1353	35.0174	20.2521	19.4271	22.1618	63.5579	24.59	Coding
Olfr118	22.9433	76.6386	48.5029	29.2426	17.3878	40.7859	Coding
Gm12260	776.047	975.501	843.357	288.015	143.013	1038.29	Multiple_Complex
Mir466h	625.992	625.992	544.958	916.506	1734.13	576.03	Multiple_Complex
Elf3	3590.58	4513.4	4240.45	2288.2	560.278	1758.34	Coding
Adm	12.295	17.2677	13.3614	16.2234	11.5514	37.7918	Coding
Reg2	20.393	20.9663	19.5622	35.7532	67.1819	36.5044	Coding
Smim15	261.379	265.028	188.706	477.713	91.1392	508.463	Multiple_Complex
Dapp1	55.7152	65.3448	75.0614	130.69	30.2738	37.2715	Multiple_Complex
Gm21954	6038.61	9089.59	15076.4	12161.2	1243.34	9089.59	Coding
Olfr881	22.0087	34.7755	72.0037	22.9433	26.5382	29.2426	Coding
Gm21693	26.9087	19.2929	74.5429	23.5883	34.7755	46.8507	Coding
Rnu6	714.109	240.518	133.436	568.1	385.343	321.795	Multiple_Complex
Gm9964	14.42	18.2522	17.6305	19.4271	45.2548	14.723	Coding
Mir467e	12.6407	32	15.0324	43.1115	11.0043	28.443	Multiple_Complex
Nt5dc3	203.657	324.034	194.012	215.269	34.0598	115.36	Coding
Crry-ps	442.643	541.193	474.413	903.888	60.1295	604.668	Multiple_Complex
Med30	5220.6	3236.01	2435.5	3743.05	1351.18	7231.1	Coding
Zfy2	71.0124	38.0546	43.7133	101.829	22.3159	103.968	Coding
Skap2	183.546	227.544	240.518	471.136	126.238	143.013	Coding
Bsph2	18.1261	14.9285	12.996	11.0043	36.2523	12.042	Multiple_Complex
Cldn4	35857.8	29328.2	32541.7	18690.3	2759.13	17438.6	Coding
Gm16327	54.9482	85.6274	106.891	162.017	27.4741	77.1717	Multiple_Complex
AA414992	33.3589	119.428	76.6386	39.1245	107.635	155.417	Coding
Atg101	1160.07	1398.83	1370.04	955.426	263.197	2320.15	Coding
Slc6a14	167.73	134.364	127.116	195.361	37.014	47.8352	Multiple_Complex
Ltb4r2	57.68	45.2548	58.4852	50.2134	148.056	68.1197	Coding
Cphx2; Cphx1; Cphx3	183.546	183.546	261.379	133.436	112.986	433.534	Multiple_Complex
Gm18953	760.076	617.374	897.644	448.822	25.1067	643.591	Multiple_Complex
Ddit4l	121.938	116.162	106.153	90.5097	152.219	306.555	Multiple_Complex
Gm17333; LOC100862299	58.0812	59.3016	56.493	71.0124	156.498	50.2134	Coding
Ang3; Ang5	10.6295	11.5514	8.75435	9.18959	26.7228	10.1261	Coding
Fam189a2	60.1295	65.3448	71.0124	51.9842	176.069	91.1392	Coding
Magea8	2048	4803.93	2556.58	955.426	1884.54	2194.99	Coding
Arg2	42.5179	91.7731	54.5686	44.0173	128.89	148.056	Coding
Cpsf3l	1541.37	2179.83	2091.03	2019.8	820.296	4269.94	Multiple_Complex
Tmem139	2916.45	1663.49	2005.85	2876.3	427.565	1112.82	Coding
Gm595	38.8542	51.9842	39.3966	95.0095	20.9663	38.0546	Coding
Ccdc177	19.4271	14.6213	14.6213	20.393	45.5696	17.5087	Multiple_Complex
Bola1	229.126	215.269	164.279	173.645	176.069	504.951	Coding
Tas2r121	16.9123	16.9123	14.0257	18.2522	44.6318	17.8766	Coding
Pecam1	160.898	205.074	195.361	168.897	128.89	448.822	Multiple_Complex
Gm1140; Gm14692	33.1285	67.1819	88.647	63.5579	158.683	146.018	Coding
Gm1140; Gm14692	33.1285	67.1819	88.647	63.5579	158.683	146.018	Coding
Nprl2	451.944	340.144	519.147	724.077	37.014	526.394	Coding
Dpy19l2	18.8959	17.3878	22.9433	20.1122	50.9143	17.1484	Coding
Frem3	15.3482	19.4271	15.8895	17.0299	44.0173	15.455	Coding
Olfr912	21.4068	11.8762	19.6983	11.4716	42.2243	19.6983	Coding
Gm12645	62.2499	20.5348	32.6724	22.9433	18.507	54.5686	Multiple_Complex
Plpp1	1584.71	1978.24	1820.35	4039.61	5556.65	2628.46	Coding
Rnf128	342.509	382.681	294.067	372.217	962.071	776.047	Multiple_Complex
Tmed11	14.3204	49.8665	20.393	16.4498	19.5622	34.5353	Coding
Oas1f	184.823	174.853	124.5	121.938	46.5271	40.7859	Coding
Tmem170	146.018	151.167	155.417	176.069	407.315	142.025	Coding
Rcor3	349.706	354.588	433.534	347.291	24.59	188.706	Coding
Gm13767	230.72	191.341	194.012	100.427	14.9285	164.279	Multiple_Complex
Tprgl	1184.45	1758.34	1663.49	962.071	433.534	2628.46	Multiple_Complex
Oat	421.679	418.766	326.288	588.134	70.5219	221.322	Coding
Dhrs7b	286.026	385.343	401.707	324.034	47.5048	596.344	Coding
Dnajb9	1845.76	1795.29	1871.53	1992	5330.3	3281.18	Coding
Gm9050	699.413	955.426	1052.79	451.944	335.461	1541.37	Multiple_Complex
Pgam2	1686.71	1428.22	1468.37	995.999	560.278	266.871	Coding
Gm13168	786.88	1296.13	2256.7	634.73	760.076	1105.13	Multiple_Complex
Dmgdh	433.534	729.114	765.363	461.44	99.7331	344.892	Multiple_Complex
Gm6880	222.861	600.491	504.951	304.437	352.139	922.88	Coding
Hvcn1	66.257	88.647	75.5835	61.8199	199.466	95.0095	Coding
Mir669b	38.0546	25.2813	16.1113	17.1484	16	7.4127	Multiple_Complex
Hspa1a	22.6274	25.1067	26.9087	19.0273	56.8859	60.5477	Coding
Ly96	467.882	347.291	312.996	648.067	1152.06	580.037	Coding
Tubb2a	3590.58	4904.87	3304	2538.92	194.012	3821.7	Coding
Ighv1-82	8.22491	10.6295	6.9644	6.1475	20.1122	7.6211	Coding
1700060C20Rik	25.8125	21.5557	21.259	22.3159	58.0812	20.2521	Multiple_Complex
Erbb2ip	210.839	250.732	237.207	247.28	630.346	257.781	Multiple_Complex
Cbr2	165.421	159.786	250.732	124.5	51.6251	312.996	Multiple_Complex
Il1f9	54.5686	25.6342	46.5271	32.6724	94.3532	96.3358	Coding
Mab21l3	88.0347	129.787	93.0542	74.028	26.9087	34.0598	Coding
Il18bp	23.2636	21.8566	23.2636	23.7524	60.9688	24.4201	Coding
Apoa1bp	9541.5	10441.2	9475.59	6038.61	1389.16	4329.55	Coding
Gm5072; Gm5071; Gm8914	13.2691	24.9333	20.1122	14.8254	43.7133	44.6318	Coding
Impact	935.763	1112.82	1209.34	1002.93	2916.45	2241.11	Multiple_Complex
Plod1	203.657	257.781	198.088	135.298	136.239	458.253	Multiple_Complex
Fthl17e	13307.9	39511.9	20031.7	9089.59	19083	19756	Coding
Gm11893	1389.16	1595.73	1573.76	2957.17	4211.15	1499.22	Multiple_Complex
Hist1h2ba	21469.5	44762.4	31872	25006.2	16270.8	63303.6	Coding
Caskin1	163.144	300.246	177.294	131.599	59.3016	112.206	Coding
Tmem171	451.944	290.018	421.679	421.679	79.3413	153.277	Coding
Cphx2; Cphx1	155.417	150.123	207.937	100.427	91.7731	335.461	Multiple_Complex
Zfy1	75.5835	38.0546	38.5859	103.25	23.9176	82.1393	Coding
Erich1	1200.98	1468.37	1675.06	910.175	145.009	1884.54	Coding
Galr2	38.8542	38.8542	44.9422	42.2243	106.153	39.9466	Multiple_Complex
Rbm44	73.5167	146.018	116.97	171.255	33.1285	68.1197	Coding
Peo1	69.0706	177.294	212.306	95.6704	48.8403	141.044	Coding
Gm15786	67.6492	55.7152	77.1717	141.044	39.9466	46.8507	Multiple_Complex
Sdr39u1	484.382	809.002	729.114	765.363	103.25	357.054	Coding
Gm21992	203.657	321.795	326.288	155.417	103.25	471.136	Coding
Fthl17c; Fthl17-ps1	16384	43538.4	24154.4	8841.04	19215.7	25006.2	Coding
Olfr856-ps1	13.0864	16.3362	13.4543	17.0299	38.0546	14.42	Multiple_Complex
Cdx2	4299.64	4329.55	4329.55	3281.18	849.223	1398.83	Multiple_Complex
Gm9325	11.0809	36.2523	26.1729	14.6213	9.57983	22.3159	Coding
Ddias	613.109	968.763	765.363	661.685	1992	989.119	Coding
Dctn4	749.612	975.501	1089.92	699.413	81.0084	1260.69	Multiple_Complex
Gm14863	46.8507	135.298	107.635	42.5179	53.0765	135.298	Multiple_Complex
Gml	32.8996	27.2843	22.9433	15.455	54.5686	16.5642	Coding
Msc	109.896	109.896	114.563	172.446	30.4844	53.4456	Coding
Ldlr	625.992	1128.35	955.426	398.932	198.088	929.3	Coding
Gm21992	203.657	321.795	326.288	155.417	103.25	467.882	Coding
Ppm1k	70.5219	52.7098	82.1393	93.7015	190.019	81.5719	Multiple_Complex
Slc6a13	714.109	572.051	530.056	689.784	143.013	212.306	Multiple_Complex
2010005H15Rik	272.479	310.834	261.379	349.706	35.5062	148.056	Coding
4933402E13Rik	37.7918	68.5935	38.5859	22.1618	22.6274	22.6274	Coding
Gm4984	72.0037	196.72	132.514	74.5429	56.493	88.0347	Multiple_Complex
Cxadr	202.251	256	257.781	433.534	83.8652	160.898	Multiple_Complex
Klk1	32.6724	54.9482	71.5064	38.0546	28.6408	100.427	Coding
Hsd17b1	143.013	190.019	199.466	122.786	147.033	398.932	Coding
Snord93	519.147	359.538	477.713	439.586	90.5097	172.446	Multiple_Complex
Gm16359	85.6274	62.2499	72.0037	136.239	188.706	60.9688	Multiple_Complex
Gm14297	85.6274	62.2499	72.0037	136.239	188.706	60.9688	Multiple_Complex
Gm14307	85.6274	62.2499	72.0037	136.239	188.706	60.9688	Multiple_Complex
Nt5c3b	643.591	982.286	922.88	689.784	186.108	1408.55	Multiple_Complex
Smurf1	596.344	548.748	617.374	369.646	54.1917	347.291	Multiple_Complex
Dsc2	144.007	106.891	106.891	137.187	34.2968	37.7918	Coding
Aprt	2702.35	3468.27	4672.57	2610.3	1016.93	5914.33	Coding
Slc37a1	135.298	195.361	181.019	89.2636	30.91	99.0442	Coding
Gm17155	18.1261	30.2738	20.1122	19.9733	56.8859	27.6652	Multiple_Complex
Gm21698	34.2968	29.0406	33.5909	44.3235	86.8227	32.2226	Coding
Mfsd7c	3281.18	2435.5	3326.99	3147.52	916.506	820.296	Coding
Hist1h1c	1370.04	1184.45	1606.83	1192.69	1478.58	3444.31	Coding
Ddx41	1251.98	1871.53	1964.57	1128.35	879.171	3281.18	Coding
Mir3470b	35364.2	43237.6	40622.7	39239	94629.3	29737.6	Multiple_Complex
Rps6ka1	519.147	680.287	541.193	333.144	97.0059	308.687	Multiple_Complex
Gm3242	42.8137	43.7133	36.0019	44.3235	100.427	32.6724	Multiple_Complex
Mrpl54	474.413	613.109	613.109	648.067	130.69	1045.52	Multiple_Complex
Zp3	85.6274	59.7141	52.7098	137.187	27.8576	99.7331	Coding
Cmtr2	119.428	110.661	124.5	117.784	308.687	136.239	Coding
Myo1e	179.769	242.191	176.069	122.786	44.6318	87.4266	Coding
Tcl1b1	31.779	22.7848	24.2515	16.1113	28.0514	59.7141	Coding
Snord53	27.6652	75.5835	106.153	60.5477	48.1679	128	Multiple_Complex
Timm8a2	1045.52	873.098	1152.06	1269.46	382.681	2120.22	Coding
2410024N13Rik	32541.7	61572.6	32316.9	22851.5	12590.1	47643.8	Multiple_Complex
Gm14731	33.1285	20.2521	16.6795	23.1029	53.4456	19.4271	Multiple_Complex
Scml2	30.91	37.5307	45.8866	31.779	96.3358	70.0348	Multiple_Complex
Mettl1	704.277	885.286	781.445	652.575	369.646	1606.83	Multiple_Complex
Cnnm2	198.088	259.574	232.325	162.017	135.298	474.413	Coding
Phkb	135.298	115.36	116.162	103.968	288.015	102.537	Multiple_Complex
Ccdc115	401.707	754.826	897.644	837.532	168.897	1112.82	Coding
Gm12084; RP23-313I4.1	7.6211	7.46426	7.06162	9.00047	19.5622	7.72749	Multiple_Complex
Hddc3	140.07	146.018	121.938	247.28	36.5044	121.095	Coding
Gm8258	196.72	333.144	235.568	317.365	608.874	191.341	Coding
Gm8849	135.298	174.853	174.853	126.238	126.238	364.557	Multiple_Complex
Cdk5	1379.57	1758.34	1448.15	1937.53	196.72	916.506	Coding
Sp110	1820.35	2610.3	3875.05	3541.14	4737.79	7538.18	Coding
Fthl17f	5113.16	14664.1	9607.86	4389.98	7696.57	15500.2	Coding
Uprt	18.8959	15.0324	14.723	17.2677	41.6429	17.3878	Coding
Rpl31	333.144	382.681	508.463	357.054	135.298	744.434	Coding
4930569F06Rik	19.0273	16.5642	12.7286	20.393	43.1115	18.8959	Coding
Zfp868	74.5429	85.6274	90.5097	91.1392	224.411	111.43	Multiple_Complex
Ackr2	16.5642	15.1369	16.7955	17.2677	40.2244	14.42	Coding
Tspyl1	1136.2	831.746	704.277	734.185	2149.82	1024	Coding
Slc5a4b	88.647	82.1393	64.8934	40.5042	157.586	59.7141	Coding
Pno1	2836.7	6382.92	6608.01	5007.93	5007.93	12077.2	Multiple_Complex
Sh3bp1	968.763	1389.16	1060.11	666.287	196.72	680.287	Coding
Smok2b	28.2465	19.8353	23.7524	20.1122	58.892	27.8576	Coding
H2-Eb1	40.5042	44.9422	43.7133	37.5307	103.968	95.0095	Coding
Slc35e3	136.239	100.427	112.986	120.259	261.379	72.0037	Coding
Adam24	12.1257	12.3805	11.7942	12.2101	32.2226	17.1484	Coding
Gadd45b	491.143	501.463	714.109	537.455	401.707	1278.29	Coding
Cd68	512	347.291	292.036	154.343	760.076	533.742	Multiple_Complex
Gm14103	18.6357	12.996	14.2215	14.3204	37.7918	16.3362	Multiple_Complex
Abcf3	464.65	630.346	608.874	321.795	68.1197	433.534	Multiple_Complex
Uba1y	32.2226	33.1285	86.2229	36.7583	30.6965	40.7859	Coding
Gm21897	14562.8	13493.7	18561.2	19484	39511.9	14462.2	Coding
Notch1	209.383	198.088	225.972	139.102	298.172	504.951	Multiple_Complex
2810428I15Rik	652.575	891.444	968.763	643.591	508.463	1734.13	Multiple_Complex
Actbl2	12.295	14.5203	11.0809	9.78112	29.6508	12.4666	Coding
AA414768	4973.34	4451.27	4904.87	5712.87	916.506	2105.58	Multiple_Complex
Qrsl1	344.892	191.341	330.842	504.951	79.8932	321.795	Multiple_Complex
Txnip	122.786	118.603	225.972	117.784	32	171.255	Multiple_Complex
Plk3	183.546	153.277	135.298	92.4115	168.897	349.706	Multiple_Complex
Usp30	163.144	123.64	198.088	127.116	46.2057	270.597	Coding
Coa7	3769.09	4359.66	4011.71	5996.9	1618	8422.31	Multiple_Complex
Ephx4	89.2636	91.7731	77.7085	126.238	232.325	93.7015	Coding
Oxct2b	101.829	68.1197	45.5696	37.7918	37.5307	33.5909	Coding
Gm13560	13.4543	8.51496	11.7942	18.1261	30.2738	12.6407	Multiple_Complex
Fam213b	652.575	704.277	689.784	885.286	245.572	200.854	Multiple_Complex
Akr1c13	63.1189	113.772	82.1393	51.6251	128	191.341	Multiple_Complex
Gm13170	333.144	359.538	335.461	288.015	770.686	252.476	Multiple_Complex
Akr1c21	58.0812	47.8352	30.0647	112.986	112.206	118.603	Multiple_Complex
Gm14502	31.779	19.5622	24.0839	17.6305	55.3304	23.2636	Multiple_Complex
Tor1b	182.278	249	263.197	149.086	120.259	436.549	Multiple_Complex
Rimbp3	23.5883	17.1484	16	13.9288	42.8137	18.2522	Coding
Gm17387	12.3805	12.8171	8.45614	9.64646	26.9087	12.042	Coding
Shkbp1	153.277	192.672	130.69	104.691	98.36	315.173	Multiple_Complex
Lrrc28	222.861	224.411	274.374	178.527	584.071	407.315	Multiple_Complex
Tars	1370.04	2033.85	1795.29	2134.97	4705.07	2486.67	Coding
Mlana	445.722	265.028	388.023	72.5046	537.455	560.278	Coding
Pcbp4	118.603	144.007	106.891	94.3532	27.2843	49.5221	Multiple_Complex
Rhox2c	125.366	215.269	81.0084	69.551	174.853	75.5835	Coding
Zdhhc13	648.067	572.051	467.882	885.286	1530.73	661.685	Multiple_Complex
Cd24a	105.42	99.7331	91.7731	113.772	270.597	165.421	Coding
Gm2854	25.9921	34.5353	23.1029	25.6342	58.892	16.4498	Coding
Gm13593	19.9733	16.2234	12.8171	12.8171	38.3193	17.8766	Multiple_Complex
Mettl18	58.0812	117.784	126.238	82.1393	24.2515	138.141	Coding
Abca3	206.5	170.072	174.853	119.428	55.3304	58.892	Multiple_Complex
3830403N18Rik	704.277	415.873	935.763	250.732	390.722	415.873	Coding
Tubb2b	145.009	142.025	97.0059	83.8652	22.6274	75.0614	Coding
Rhox2d	37.014	71.5064	32	19.0273	32.6724	29.6508	Coding
5033423K11Rik	12.8171	12.1257	9.12611	12.9063	30.0647	15.1369	Multiple_Complex
Spata31d1d	48.8403	32	25.9921	32.4467	78.249	28.6408	Coding
Mlx	1067.48	1652	1323.37	1067.48	481.036	2385.37	Multiple_Complex
Dhcr24	6208.38	8422.31	8422.31	4211.15	1038.29	7434.4	Coding
Gm20694	17.0299	11.3924	14.0257	13.4543	34.7755	15.5625	Multiple_Complex
Mcts2	67.1819	69.0706	60.1295	67.1819	173.645	108.383	Coding
Gm14942	25.8125	21.7057	18.8959	19.4271	52.3457	21.259	Multiple_Complex
Ankrd49	268.727	202.251	238.856	396.177	617.374	233.941	Multiple_Complex
Neu1	256	259.574	252.476	261.379	102.537	49.5221	Multiple_Complex
Lrrn3	13.2691	11.9588	9.44794	12.4666	28.84	11.8762	Coding
Defb30	20.8215	18.6357	19.4271	23.1029	50.2134	20.1122	Coding
Hsbp1l1	324.034	312.996	290.018	430.539	91.7731	133.436	Multiple_Complex
Rbm4	364.557	630.346	504.951	324.034	288.015	935.763	Coding
Srebf2	504.951	792.353	689.784	377.413	181.019	324.034	Multiple_Complex
Gm11408	306.555	252.476	263.197	240.518	652.575	266.871	Multiple_Complex
Adprm	340.144	385.343	335.461	512	121.938	694.581	Multiple_Complex
Gm12913; RP23-139C9.1	200.854	163.144	128	254.232	439.586	194.012	Multiple_Complex
Samd1	765.363	1663.49	1278.29	604.668	436.549	1448.15	Coding
Zbtb8a	57.2816	50.2134	58.4852	44.9422	134.364	66.257	Coding
Ang6	7.6211	11.4716	8.22491	10.1261	22.1618	8.57419	Coding
Tle4	6165.49	5184.54	5673.41	4329.55	1251.98	2179.83	Coding
Nme6	1499.22	1951	2418.67	2538.92	962.071	4096	Multiple_Complex
Rpe	734.185	814.629	776.047	754.826	1964.57	935.763	Coding
Ighv8-12	12.2101	8.57419	12.7286	7.26015	25.4572	18.3792	Coding
Gm4988	25.2813	18.3792	20.9663	29.446	54.1917	19.6983	Coding
Snrpc	2876.3	3350.13	3615.55	2225.63	2105.58	6653.97	Multiple_Complex
Ctsh	418.766	369.646	604.668	280.139	110.661	280.139	Multiple_Complex
Ppil2	1722.16	2936.74	2759.13	1640.59	367.093	2225.63	Multiple_Complex
Abcf2	2683.69	4482.23	4389.98	2683.69	544.958	4096	Coding
Gm22862	47975.2	156956	132902	62432.1	189259	194579	Multiple_Complex
Zfp748	634.73	596.344	657.114	407.315	140.07	948.826	Coding
Trmt61a	120.259	138.141	116.97	110.661	107.635	290.018	Coding
Tmem19	164.279	171.255	252.476	135.298	29.0406	224.411	Coding
Hey1	46.5271	59.3016	37.014	32.8996	24.0839	88.0347	Coding
Tfap2a	321.795	324.034	288.015	250.732	92.4115	89.2636	Multiple_Complex
Slc16a13	442.643	501.463	661.685	347.291	65.7993	481.036	Coding
Vkorc1	14868.8	11190.6	15076.4	10587	10226.3	29532.2	Coding
Gm14274	596.344	1418.35	1418.35	760.076	337.794	982.286	Multiple_Complex
Mir677	109.896	163.144	172.446	146.018	12.7286	123.64	Multiple_Complex
Ms4a10	263.197	133.436	132.514	124.5	116.162	62.6829	Coding
Fam173a	1782.89	1618	1686.71	2896.31	357.054	1770.57	Coding
Tspan1	286.026	136.239	230.72	372.217	82.7106	196.72	Multiple_Complex
Slc35f6; Mir5625	404.501	670.921	552.565	286.026	147.033	699.413	Multiple_Complex
Ipp	439.586	205.074	178.527	374.806	103.25	349.706	Coding
Olfr910	14.0257	13.9288	12.295	13.737	32.8996	13.2691	Coding
Slc5a6	837.532	588.134	916.506	604.668	136.239	448.822	Multiple_Complex
Thoc1	584.071	617.374	625.992	968.763	1663.49	754.826	Multiple_Complex
Slc44a3	28.443	32.4467	40.7859	26.7228	77.1717	33.1285	Coding
Sat2	58.892	37.7918	35.0174	42.2243	103.968	47.1766	Multiple_Complex
Gm12178	83.2859	106.153	166.572	99.7331	23.4254	99.7331	Multiple_Complex
Sgta	3983.99	3420.52	4153.18	2452.44	530.056	4770.75	Coding
D630023F18Rik	80.4489	74.5429	73.0089	69.0706	162.017	181.019	Coding
Bst2	2521.38	2385.37	2435.5	1606.83	519.147	3615.55	Coding
Tgif2-ps2	81.5719	99.7331	106.153	48.1679	68.5935	182.278	Coding
3110040M04Rik	34.7755	26.1729	51.6251	36.0019	41.9326	88.0347	Coding
Gm17434	17.1484	16	17.7531	14.5203	40.5042	18.0009	Coding
Rbm4	333.144	552.565	467.882	268.727	257.781	814.629	Coding
Prm1	62.2499	71.5064	66.257	58.0812	156.498	64	Coding
Zfp719	77.7085	109.137	102.537	105.42	249	188.706	Multiple_Complex
Gm14409	9475.59	8192	9345.14	6746.86	2179.83	14362.3	Coding
Mptx1	16.7955	15.8895	13.9288	16	37.7918	15.1369	Coding
Dusp4	657.114	464.65	776.047	270.597	174.853	560.278	Coding
Phf11d; Phf11c	508.463	568.1	596.344	617.374	765.363	1458.23	Multiple_Complex
Spata25	20.2521	16.3362	21.1121	15.6707	44.0173	18.2522	Multiple_Complex
Gm13349	125.366	166.572	168.897	225.972	385.343	143.013	Multiple_Complex
Lrrn4	617.374	508.463	564.175	385.343	190.019	948.826	Multiple_Complex
Smpd1	3666.02	3468.27	3236.01	3350.13	776.047	1332.57	Coding
Ddx20	714.109	843.357	903.888	694.581	126.238	1192.69	Multiple_Complex
Gm12238	3019.3	4904.87	2856.44	1458.23	2521.38	5832.91	Multiple_Complex
Ifng	16.2234	15.1369	14.5203	15.2422	37.7918	32	Coding
Gm15269; RP23-342I1.2	44.3235	34.5353	35.0174	45.2548	93.7015	36.5044	Multiple_Complex
Cd74; Mir5107	31.5594	56.493	55.3304	50.2134	119.428	66.257	Multiple_Complex
Klhdc10	259.574	319.573	263.197	300.246	694.581	296.112	Multiple_Complex
Eif2s3y	190.019	81.5719	166.572	282.088	76.1093	213.783	Multiple_Complex
Ceacam11	20.393	18.0009	20.2521	17.6305	45.2548	17.3878	Coding
Olfr303	14.5203	12.8171	11.6318	20.2521	33.1285	12.7286	Coding
Zfp568	1408.55	1552.09	1978.24	1428.22	190.019	1120.56	Multiple_Complex
Gm732	41.0696	34.2968	32.8996	29.0406	82.7106	35.5062	Coding
Rcor3	347.291	278.204	215.269	484.382	134.364	176.069	Coding
Gm23850	65.3448	99.7331	88.0347	183.546	82.1393	58.892	Multiple_Complex
Prap1	20.1122	28.84	24.761	20.9663	53.4456	18.7654	Coding
Trp53bp2	1136.2	1260.69	1530.73	831.746	337.794	584.071	Coding
Efhd1	44.9422	60.9688	60.9688	50.5626	127.116	49.18	Multiple_Complex
Efcab2	221.322	153.277	158.683	192.672	15.2422	186.108	Coding
Wdhd1	290.018	455.087	377.413	268.727	754.826	263.197	Multiple_Complex
Csf3r	2538.92	1807.78	2418.67	2210.26	501.463	1024	Multiple_Complex
Tcrg-V6	12.8171	13.6422	13.8326	11.7127	32.2226	15.0324	Coding
Them5	41.9326	30.91	60.9688	21.1121	78.249	36.2523	Coding
Rab20	2401.97	2936.74	2957.17	2256.7	648.067	4389.98	Coding
Olfr898	14.1232	16.6795	22.7848	17.3878	38.3193	12.4666	Coding
Gm14670	78.7932	102.537	87.4266	80.4489	218.275	112.206	Multiple_Complex
Gm3216	16.9123	15.1369	17.2677	14.8254	40.7859	28.6408	Multiple_Complex
Nid2	203.657	243.875	163.144	104.691	68.1197	95.6704	Coding
Vegfc	24.59	21.7057	23.5883	29.2426	58.0812	22.6274	Coding
Ighv1-54	13.9288	14.42	16.5642	14.42	34.5353	12.7286	Coding
Impdh1	533.742	792.353	648.067	344.892	130.69	666.287	Multiple_Complex
Mrps27	596.344	1152.06	935.763	508.463	233.941	942.272	Coding
Irak1bp1	32.4467	36.7583	35.0174	41.0696	92.4115	58.0812	Coding
Sdf2l1	1192.69	2336.28	1710.26	1618	729.114	3061.45	Coding
Glo1	7912.95	6165.49	5518.27	14263.1	4182.07	7434.4	Multiple_Complex
As3mt	68.1197	81.0084	73.0089	129.787	26.9087	56.1028	Coding
Zfp526	173.645	119.428	98.36	88.647	37.2715	73.5167	Coding
Mlh3	136.239	195.361	232.325	194.012	34.0598	266.871	Multiple_Complex
Olfr73	10.3388	9.84916	12.5533	12.5533	26.7228	10.7779	Multiple_Complex
Chuk	144.007	144.007	150.123	170.072	372.217	168.897	Multiple_Complex
Ighv1-36	15.7797	18.6357	12.042	16.9123	36.5044	14.2215	Coding
S100a6	53.0765	32.2226	40.5042	37.014	29.8571	88.0347	Coding
Cst9	19.4271	39.3966	16.1113	24.59	46.2057	54.1917	Coding
Cyp2s1	6700.25	6936.54	8364.13	5042.77	1710.26	3304	Multiple_Complex
Rhox2e	72.5046	122.786	45.5696	42.2243	86.8227	43.4113	Coding
Ormdl1	60.1295	68.1197	68.1197	90.5097	158.683	54.9482	Multiple_Complex
Pth2r	17.7531	20.6776	17.1484	18.3792	42.8137	15.7797	Coding
Mir3079	5.31474	5.31474	11.8762	11.9588	14.6213	5.35171	Multiple_Complex
Oxnad1	103.25	152.219	183.546	88.0347	40.5042	89.8845	Multiple_Complex
Gm7694	14.6213	15.2422	13.0864	13.4543	33.3589	13.2691	Coding
Vmn1r-ps40	17.6305	11.2356	12.2101	14.723	32.2226	13.2691	Multiple_Complex
Cul4b	5556.65	8023.41	5832.91	7131.55	13682.1	3875.05	Coding
Purg	89.2636	66.7178	70.5219	81.5719	176.069	64.8934	Coding
4930503E14Rik	75.0614	127.116	74.028	50.5626	30.6965	62.6829	Coding
Gal	45.8866	55.3304	45.2548	39.1245	112.206	51.6251	Coding
Pdgfra; Mir7025	91.7731	159.786	63.1189	98.36	35.7532	131.599	Multiple_Complex
Tas2r135	21.8566	19.6983	16.1113	16.2234	42.5179	16.3362	Coding
Gm13828	20.5348	19.0273	23.2636	24.9333	53.4456	24.9333	Multiple_Complex
Hs6st1	213.783	302.334	240.518	116.162	67.6492	294.067	Coding
Zw10	1009.9	1074.91	903.888	1060.11	2401.97	975.501	Coding
Gm11084	55.3304	63.1189	28.443	39.3966	28.84	89.2636	Coding
P4ha1	159.786	163.144	165.421	199.466	433.534	278.204	Coding
Gstm5	40.7859	39.1245	31.779	29.446	59.7141	88.0347	Coding
St8sia1	36.7583	32	27.4741	25.6342	74.028	36.2523	Multiple_Complex
Qtrt1	1562.89	1552.09	1734.13	2665.15	704.277	3147.52	Coding
Gm12397	749.612	861.078	897.644	377.413	170.072	724.077	Multiple_Complex
4930562F07Rik	19.2929	14.723	14.1232	13.0864	36.2523	16.2234	Multiple_Complex
Hist3h2ba	250.732	481.036	321.795	238.856	91.1392	410.148	Coding
Slc39a4	8135.41	9026.81	10085.5	5442.3	1332.57	9809.75	Coding
Serpinb9b	1520.15	2817.11	2817.11	4870.99	1937.53	1858.6	Coding
Cdc42ep5	210.839	178.527	230.72	156.498	41.0696	103.25	Coding
Gm6541	21.7057	18.3792	17.1484	17.3878	46.5271	25.6342	Multiple_Complex
	50.2134	37.5307	33.8246	28.6408	79.8932	27.8576	Coding
Bmpr1b	25.2813	24.59	21.7057	30.91	56.8859	19.8353	Coding
Tubg1	1341.84	1884.54	2210.26	1341.84	266.871	1770.57	Multiple_Complex
Kcnq1ot1	26.1729	24.59	30.6965	33.3589	64	22.4711	Multiple_Complex
Rab39	22.3159	19.5622	20.2521	28.443	54.5686	26.7228	Multiple_Complex
Tubb6	354.588	474.413	324.034	203.657	118.603	515.561	Coding
B3gnt5	134.364	199.466	176.069	216.767	58.4852	74.028	Multiple_Complex
Arv1	296.112	232.325	304.437	286.026	46.2057	410.148	Coding
Fam83b	97.6806	125.366	164.279	123.64	23.2636	86.8227	Coding
Apol7b	10.7779	16.1113	15.7797	15.8895	36.0019	25.9921	Multiple_Complex
Cox7b2	31.125	69.0706	49.5221	84.4485	26.7228	37.2715	Coding
Hist1h2ak	12765.8	15393.1	13969.6	5832.91	3350.13	13873.1	Coding
Gm2348	25.1067	20.9663	15.6707	20.8215	50.5626	28.2465	Multiple_Complex
Gaa	831.746	948.826	1074.91	564.175	552.565	1734.13	Multiple_Complex
Ddx19a	4067.71	4482.23	4576.41	2916.45	477.713	4482.23	Multiple_Complex
Egln1	4770.75	4211.15	4870.99	8306.36	2288.2	2977.74	Multiple_Complex
Med17	427.565	1024	891.444	526.394	385.343	1192.69	Coding
Myh10	814.629	989.119	879.171	770.686	209.383	374.806	Multiple_Complex
Gm17020	25.8125	27.6652	36.2523	37.2715	70.5219	25.9921	Multiple_Complex
Gm14499	28329.2	74761.1	42939	17682.1	46341	43538.4	Multiple_Complex
Swt1	484.382	556.408	568.1	797.865	1418.35	689.784	Multiple_Complex
Gm8974	1209.34	1552.09	1698.45	855.13	820.296	2610.3	Multiple_Complex
4932431P20Rik	24.0839	18.0009	17.1484	16.6795	44.3235	19.4271	Coding
Dnajb5	33.3589	28.6408	33.3589	21.4068	71.5064	43.1115	Multiple_Complex
Snhg7; Snora17; Snora43	183.546	156.498	184.823	192.672	445.722	247.28	Multiple_Complex
Sept3	59.7141	50.9143	89.2636	70.5219	163.144	102.537	Multiple_Complex
Gm11545	12245.8	16961.8	19484	10513.8	7281.4	26987.4	Multiple_Complex
Sh3d21	292.036	238.856	304.437	166.572	78.7932	126.238	Multiple_Complex
Mfap3l	14.1232	13.2691	14.5203	16.4498	35.261	16.5642	Multiple_Complex
Gm6264	207.937	324.034	257.781	282.088	390.722	657.114	Multiple_Complex
Vps45	337.794	294.067	288.015	290.018	106.153	548.748	Multiple_Complex
Myo1c	298.172	321.795	256	184.823	52.3457	182.278	Multiple_Complex
Fbxl20	148.056	237.207	232.325	235.568	238.856	501.463	Multiple_Complex
Gm14915	164.279	126.238	107.635	296.112	97.6806	165.421	Multiple_Complex
Gm11819	11.4716	11.9588	10.1965	14.2215	28.84	14.2215	Multiple_Complex
Tjp2	1144.1	1200.98	1217.75	1024	278.204	487.751	Coding
Gm14894	112.206	164.279	121.095	164.279	330.842	157.586	Multiple_Complex
Tppp2	17.5087	18.0009	16	17.6305	39.9466	15.5625	Coding
Hsd11b2	25.1067	50.5626	30.6965	39.3966	15.5625	17.0299	Coding
Gm14406	3516.68	3492.39	3717.2	2797.65	826.001	5442.3	Coding
Gm2274	424.612	776.047	477.713	333.144	195.361	369.646	Multiple_Complex
Zfp53	86.2229	100.427	109.896	105.42	238.856	106.891	Multiple_Complex
Myh9	625.992	621.668	613.109	455.087	153.277	256	Multiple_Complex
Gm2260	544.958	995.999	630.346	410.148	256	484.382	Multiple_Complex
Efnb2	6841.04	8539.88	7486.11	6653.97	1606.83	3615.55	Coding
Olfr622	9.51366	12.3805	11.0043	15.0324	28.0514	13.0864	Coding
Gldc	4451.27	6700.25	6653.97	2179.83	2256.7	6608.01	Coding
Gm11852	77.7085	59.3016	55.3304	32.4467	106.891	36.0019	Multiple_Complex
1700092M07Rik	73.5167	57.2816	78.249	71.5064	86.8227	170.072	Coding
Fbxo25	179.769	147.033	164.279	181.019	65.7993	310.834	Multiple_Complex
Ndrg1	238.856	280.139	263.197	162.017	84.4485	98.36	Multiple_Complex
Gm13664	13.4543	13.8326	8.87656	10.7779	27.0958	12.1257	Multiple_Complex
Dok1	202.251	274.374	252.476	194.012	41.3553	146.018	Multiple_Complex
Smpd4	182.278	230.72	254.232	141.044	45.5696	274.374	Multiple_Complex
AA792892; Gm6367; C87414; Gm6205	60.9688	89.8845	97.6806	65.3448	119.428	188.706	Multiple_Complex
Idua	37.2715	35.5062	38.3193	31.125	77.7085	80.4489	Multiple_Complex
Gm11980	19.9733	16.4498	15.6707	17.1484	40.5042	17.3878	Multiple_Complex
Cops8	2936.74	4770.75	4096	2521.38	754.826	3615.55	Coding
Ubald1	474.413	556.408	797.865	362.039	157.586	464.65	Multiple_Complex
Pnmt	15.5625	15.6707	15.2422	14.0257	36.5044	17.3878	Multiple_Complex
Tollip	1136.2	1112.82	1234.75	621.668	216.767	831.746	Coding
Tmem179b	7486.11	7804.01	10587	21173.9	9674.69	10513.8	Multiple_Complex
Sohlh2	79.3413	94.3532	100.427	82.1393	89.2636	207.937	Coding
Flot2	522.758	515.561	526.394	317.365	110.661	282.088	Multiple_Complex
Srp68	873.098	1260.69	1192.69	666.287	238.856	1296.13	Multiple_Complex
Eif2b2	948.826	1152.06	1278.29	643.591	315.173	1520.15	Multiple_Complex
Lipt2	192.672	233.941	164.279	268.727	78.7932	367.093	Coding
Jun	124.5	103.25	135.298	63.5579	85.6274	221.322	Coding
Gm5945	38.8542	31.779	16.3362	15.5625	14.6213	18.507	Multiple_Complex
Trpm6	221.322	195.361	225.972	252.476	71.5064	80.4489	Coding
Olfr1077-ps1	20.2521	15.7797	12.6407	10.5561	30.91	11.8762	Multiple_Complex
Gstm7	77.7085	63.1189	63.1189	64.8934	33.3589	131.599	Coding
Nudt16l1	885.286	1120.56	1120.56	948.826	94.3532	989.119	Coding
A530021J07Rik	26.7228	30.2738	30.91	24.9333	66.257	29.2426	Coding
Snord99; Snhg12; Snora61; Snora44	418.766	354.588	374.806	467.882	968.763	481.036	Multiple_Complex
Gm23935	239555	282913	179050	100721	80127	265803	Multiple_Complex
Osbpl6	304.437	328.557	552.565	337.794	153.277	617.374	Multiple_Complex
	52.7098	147.033	91.1392	74.028	73.0089	165.421	Coding
Mir30c-2	17.0299	15.0324	13.6422	39.1245	22.1618	18.507	Multiple_Complex
Snx22	70.5219	90.5097	112.986	60.5477	22.6274	56.1028	Coding
Sec23ip	335.461	333.144	374.806	367.093	814.629	330.842	Coding
Mael	374.806	530.056	765.363	639.145	159.786	797.865	Coding
Ell	252.476	382.681	310.834	158.683	82.1393	240.518	Coding
Rdh14	49.8665	48.1679	63.5579	52.7098	120.259	46.2057	Coding
Laptm4b	10085.5	4938.99	7967.99	11585.2	10015.9	2401.97	Multiple_Complex
Gm10092	58.892	31.5594	35.5062	54.1917	22.4711	18.3792	Coding
Hspa1b; Hspa1a	24.2515	24.0839	25.4572	21.259	58.0812	31.5594	Coding
Ano6	300.246	344.892	256	215.269	109.896	102.537	Multiple_Complex
1110012L19Rik	3396.89	3691.52	4182.07	2998.45	588.134	4870.99	Coding
Slc7a6	1770.57	1858.6	1845.76	1734.13	439.586	770.686	Multiple_Complex
Hmgcl	948.826	1226.22	1200.98	855.13	160.898	797.865	Multiple_Complex
Ttc32	40.5042	29.6508	34.2968	38.0546	18.6357	70.0348	Coding
Parp1; Mir6904	1152.06	2048	2179.83	935.763	613.109	1964.57	Multiple_Complex
Dhtkd1	75.0614	79.3413	91.1392	79.3413	75.0614	186.108	Multiple_Complex
Tmem62	4420.52	4482.23	5330.3	4705.07	826.001	2702.35	Multiple_Complex
Grb7	724.077	903.888	729.114	643.591	134.364	467.882	Multiple_Complex
Sipa1l1	162.017	183.546	159.786	154.343	49.8665	61.3929	Multiple_Complex
Eif3s6-ps2	7332.05	5752.61	6517.03	11828.7	16270.8	7181.15	Multiple_Complex
Fthl17b	21769.2	52864.1	29532.2	12854.6	33923.6	29328.2	Coding
B2m	1045.52	1652	1060.11	1833.01	451.944	849.223	Multiple_Complex
Gm14219	3795.3	3983.99	7804.01	2385.37	2957.17	4870.99	Multiple_Complex
2310011J03Rik	1136.2	1418.35	1408.55	699.413	362.039	1686.71	Coding
Lrp2	25180.2	29125.6	32541.7	23987.6	8480.89	11346.8	Multiple_Complex
Gzma	18.1261	15.1369	17.0299	17.5087	39.6706	17.5087	Coding
Prkch	31.3414	30.0647	29.2426	32.2226	29.446	71.0124	Coding
Gm5866	1105.13	685.019	837.532	843.357	177.294	576.03	Coding
Tmem261	2486.67	3350.13	2740.08	1884.54	776.047	4011.71	Coding
Gm13197	38.8542	32.8996	32	37.7918	82.7106	37.014	Multiple_Complex
Hist1h1a	256	321.795	298.172	249	65.7993	433.534	Coding
Shmt2	849.223	1488.87	1573.76	744.434	393.44	1370.04	Coding
Chic1	64	67.1819	70.0348	51.6251	153.277	106.153	Multiple_Complex
Ddb1	4544.8	6427.31	6382.92	2646.74	1618	4705.07	Coding
Prelid2	36358.4	27554.5	33689.2	45387.3	6984.79	25531.7	Multiple_Complex
Olfr764	9.00047	12.2101	13.3614	15.2422	11.0809	27.2843	Coding
Gm14659	16.7955	16	16.9123	24.2515	40.5042	16.4498	Multiple_Complex
Zfp799	18.507	25.2813	20.8215	20.6776	49.8665	23.5883	Multiple_Complex
Gm14305	44762.4	43841.2	52136.3	51418.5	8023.41	66913.1	Coding
Gm13468; RP23-103G12.1	257.781	436.549	497.999	298.172	424.612	826.001	Multiple_Complex
3010026O09Rik	238.856	326.288	337.794	390.722	48.5029	347.291	Multiple_Complex
Spata22; Olfr20	13.1775	14.2215	15.7797	16.7955	35.261	16.7955	Coding
Acsl5	98.36	166.572	85.0359	86.8227	42.8137	75.5835	Coding
Mcrs1	592.224	1097.5	809.002	739.292	257.781	1217.75	Coding
Dmkn	87.4266	115.36	109.137	62.2499	41.9326	37.7918	Coding
Csta1	73.5167	51.9842	57.2816	62.6829	24.9333	19.9733	Coding
Rlf	377.413	407.315	382.681	427.565	110.661	657.114	Coding
Acad11	43.4113	48.5029	50.2134	35.0174	25.1067	87.4266	Multiple_Complex
Gm14897	155.417	252.476	170.072	176.069	33.3589	181.019	Multiple_Complex
Ighv5-6	25.1067	18.3792	22.0087	20.9663	50.5626	24.2515	Coding
Lrrc59	14462.2	17928.9	17559.9	11346.8	2469.49	16728.3	Multiple_Complex
Trim7	31.779	25.6342	25.2813	22.3159	50.2134	60.9688	Multiple_Complex
Gm26897	130.69	100.427	91.7731	122.786	238.856	88.0347	Coding
Lst1	80.4489	51.2685	74.5429	99.0442	40.2244	139.102	Coding
Trappc2l	5442.3	4904.87	5330.3	5007.93	1370.04	8364.13	Coding
Tm9sf3	512	699.413	604.668	786.88	1438.15	596.344	Multiple_Complex
Mir299a	14.9285	12.8171	14.0257	15.1369	32.4467	13.6422	Multiple_Complex
Gm8069	5996.9	5955.47	6888.62	7434.4	3795.3	13124.7	Coding
1700064H15Rik	12.1257	10.6295	10.7779	11.1579	25.8125	11.3924	Coding
Pop4	5595.3	11505.2	8539.88	16384	5007.93	11113.3	Coding
Dapk1	749.612	831.746	843.357	461.44	200.854	455.087	Multiple_Complex
Diaph2	235.568	270.597	205.074	187.403	526.394	274.374	Multiple_Complex
Sgf29	362.039	261.379	352.139	369.646	254.232	714.109	Multiple_Complex
Rab11fip4	639.145	770.686	634.73	643.591	288.015	191.341	Multiple_Complex
Vmn1r222	20.6776	10.8528	16.3362	18.0009	37.014	18.6357	Coding
Gm19791	13.9288	10.6295	11.3137	12.8171	26.3549	9.71356	Multiple_Complex
Rnase12	33.1285	17.6305	13.8326	12.9063	16.9123	32.6724	Coding
Cdc6	1112.82	1323.37	1478.58	1209.34	418.766	508.463	Multiple_Complex
Bex6	20.2521	22.6274	37.7918	24.59	23.2636	54.5686	Coding
Gm13239	245.572	242.191	232.325	167.73	494.559	210.839	Multiple_Complex
Mau2	266.871	337.794	390.722	227.544	59.3016	317.365	Multiple_Complex
Tspan13	68.1197	68.1197	50.9143	56.1028	112.206	142.025	Coding
Cd59a	724.077	652.575	648.067	982.286	168.897	512	Multiple_Complex
Gm5071	14.5203	18.3792	20.8215	15.6707	41.0696	28.84	Multiple_Complex
Ptprf	308.687	354.588	344.892	184.823	104.691	162.017	Multiple_Complex
Gm7334	6122.9	5256.91	5996.9	7181.15	10015.9	14664.1	Coding
Gm21978	12.996	10.0561	14.1232	26.9087	9.57983	13.6422	Multiple_Complex
Ctf2	51.2685	57.68	42.5179	53.4456	121.938	86.8227	Coding
Ly6e	120.259	53.4456	128	48.8403	53.0765	104.691	Multiple_Complex
Itfg2	254.232	352.139	200.854	268.727	209.383	556.408	Multiple_Complex
Cdkn2d	20.5348	25.8125	22.1618	25.4572	49.8665	17.3878	Coding
Elk1	179.769	284.05	237.207	187.403	43.7133	265.028	Multiple_Complex
Slc16a6	179.769	333.144	292.036	191.341	359.538	560.278	Multiple_Complex
Gm8356	21.5557	23.9176	19.1597	25.8125	51.2685	22.6274	Coding
Hnf4aos	17.1484	16.4498	24.4201	15.5625	26.1729	42.8137	Multiple_Complex
Atp12a	171.255	158.683	144.007	122.786	34.2968	83.2859	Coding
Mvk	139.102	229.126	156.498	127.116	42.8137	130.69	Multiple_Complex
Mcm2	2091.03	3191.46	3125.78	1871.53	600.491	2957.17	Coding
Susd2	154.343	129.787	143.013	123.64	41.9326	56.8859	Coding
Maea	6208.38	6251.56	6080.61	4329.55	831.746	5148.73	Coding
Frs2	484.382	526.394	484.382	556.408	87.4266	319.573	Coding
Slc27a5	18.0009	18.0009	14.6213	14.9285	39.1245	23.2636	Multiple_Complex
Gm7903	22.0087	59.3016	28.0514	20.5348	32.4467	32.4467	Coding
Ankrd27	195.361	266.871	296.112	187.403	47.8352	198.088	Coding
Pltp	97.0059	126.238	108.383	66.257	41.9326	44.6318	Multiple_Complex
Gm21677; Gm21693; Gm21704	23.1029	16.5642	50.5626	18.7654	31.125	35.0174	Coding
Sema3b	101.829	113.772	103.25	75.5835	32.8996	42.8137	Multiple_Complex
Dusp1	119.428	102.537	83.8652	82.7106	36.7583	164.279	Multiple_Complex
Haus7	1530.73	2368.9	2164.77	2521.38	415.873	1686.71	Multiple_Complex
Oas1a	81.0084	137.187	90.5097	60.5477	33.3589	75.5835	Coding
Naaa	501.463	648.067	537.455	491.143	113.772	326.288	Multiple_Complex
Gm14385	17.7531	44.9422	20.8215	14.42	37.014	32.6724	Multiple_Complex
Crot	298.172	294.067	280.139	448.822	81.0084	238.856	Multiple_Complex
Olfr205	13.5479	8.05564	9.06307	25.9921	17.7531	17.2677	Coding
Gdpd3	49.8665	68.1197	65.3448	44.6318	53.4456	124.5	Coding
Tnfrsf10b	508.463	436.549	497.999	364.557	144.007	734.185	Coding
Cited2	319.573	321.795	276.282	184.823	82.1393	404.501	Coding
Anxa6	243.875	237.207	186.108	162.017	61.3929	107.635	Multiple_Complex
Zfp239	265.028	304.437	337.794	306.555	36.0019	319.573	Multiple_Complex
Pcm1	372.217	404.501	385.343	508.463	916.506	374.806	Multiple_Complex
0610007P14Rik	1332.57	1184.45	1509.65	2091.03	398.932	1136.2	Multiple_Complex
Uhrf1	344.892	639.145	337.794	317.365	152.219	415.873	Multiple_Complex
Tbck	347.291	393.44	388.023	296.112	58.892	254.232	Coding
Gtsf1	266.871	369.646	515.561	315.173	194.012	639.145	Coding
Gm13357	49.5221	66.7178	41.6429	95.0095	29.446	91.7731	Multiple_Complex
Fundc1	119.428	326.288	137.187	146.018	284.05	304.437	Multiple_Complex
Gm14597	32.4467	19.5622	19.8353	32.8996	53.8174	22.6274	Coding
Usp38	112.986	238.856	221.322	219.793	210.839	427.565	Coding
Supt5	2936.74	3492.39	3236.01	1884.54	604.668	2957.17	Multiple_Complex
Camsap2	324.034	442.643	455.087	439.586	71.0124	308.687	Multiple_Complex
Sva	11.3137	11.0809	14.0257	11.7942	23.4254	27.4741	Coding
Gm12425	22.1618	11.7127	15.7797	20.9663	38.8542	20.1122	Multiple_Complex
Spint5	1629.26	1016.93	1038.29	1871.53	3040.3	2385.37	Coding
Gm21803	10.4831	11.5514	11.1579	13.9288	26.1729	11.0809	Coding
Cldn9	89.2636	136.239	128	108.383	39.1245	186.108	Coding
Baiap2l1	3019.3	1910.85	2646.74	3373.43	552.565	2469.49	Multiple_Complex
Gm5819	367.093	337.794	421.679	198.088	206.5	613.109	Coding
Pcsk6	843.357	1067.48	855.13	621.668	288.015	421.679	Multiple_Complex
Mios	280.139	354.588	372.217	458.253	814.629	380.038	Multiple_Complex
Atp6ap1	1168.14	2019.8	1770.57	1060.11	519.147	2062.24	Multiple_Complex
Klhl11	96.3358	78.7932	81.5719	65.7993	183.546	88.647	Coding
Tmub2	333.144	481.036	512	202.251	178.527	548.748	Multiple_Complex
Rnasel	188.706	190.019	147.033	170.072	53.0765	76.1093	Multiple_Complex
Prr5	530.056	584.071	467.882	461.44	66.257	464.65	Coding
Fasn	3468.27	4973.34	3769.09	2179.83	1418.35	2288.2	Multiple_Complex
Ak2	2538.92	2452.44	2683.69	2179.83	448.822	1552.09	Multiple_Complex
Gm6305	136.239	227.544	210.839	110.661	79.3413	266.871	Multiple_Complex
Olfr437	26.3549	20.2521	20.6776	27.4741	50.5626	19.5622	Coding
Agfg1	14562.8	10884.6	13216	15936	2091.03	12245.8	Multiple_Complex
Acadm	2385.37	2452.44	2759.13	3929.15	1398.83	1136.2	Multiple_Complex
Nexn	98.36	67.1819	74.5429	93.0542	181.019	76.1093	Coding
Spr	1184.45	1184.45	1152.06	1629.26	209.383	1217.75	Coding
Wdr74	8480.89	12590.1	12944	7538.18	5442.3	18305.6	Coding
Taf6	1168.14	1226.22	1418.35	744.434	404.501	1746.2	Multiple_Complex
Plxnd1	46.2057	55.3304	87.4266	53.4456	42.8137	115.36	Multiple_Complex
Fcgr3	57.68	82.7106	59.3016	37.5307	36.0019	106.153	Multiple_Complex
Gm10478	123.64	103.25	91.7731	134.364	254.232	119.428	Multiple_Complex
Ugp2	855.13	1428.22	1192.69	1332.57	326.288	729.114	Multiple_Complex
Gm2310	200.854	160.898	191.341	280.139	359.538	98.36	Coding
Cmtm5	159.786	181.019	95.6704	76.1093	53.0765	128.89	Coding
Smim22	10085.5	5480.15	6038.61	6251.56	2486.67	9809.75	Multiple_Complex
Mbnl3	69.0706	55.7152	64.8934	73.5167	26.5382	22.1618	Multiple_Complex
7530416G11Rik	46.8507	32.2226	34.5353	38.8542	85.6274	40.5042	Multiple_Complex
Gm14079; RP23-139H14.3	102.537	102.537	146.018	97.0059	257.781	151.167	Multiple_Complex
Wdr81	67.6492	83.8652	90.5097	59.3016	34.0598	132.514	Multiple_Complex
Gm17571	10660.6	6208.38	7281.4	10960.3	15716.6	4904.87	Coding
Flii	284.05	288.015	304.437	191.341	64.4452	172.446	Multiple_Complex
Med29	3717.2	2916.45	3615.55	3541.14	1722.16	6472.02	Coding
Mfsd7a	47.5048	50.2134	79.8932	55.7152	31.5594	104.691	Coding
Gnai2	5042.77	5367.37	4182.07	3236.01	1152.06	2916.45	Coding
Clstn1	421.679	634.73	461.44	294.067	155.417	330.842	Multiple_Complex
Mgat4a	79.3413	65.7993	72.0037	119.428	37.014	42.8137	Multiple_Complex
Rpl36	48983.2	44762.4	50710.6	50710.6	15936	81245.5	Coding
Carkd	195.361	282.088	252.476	227.544	68.1197	364.557	Multiple_Complex
Ogdhl	102.537	167.73	131.599	82.1393	35.7532	109.896	Coding
Olfr591	15.0324	11.9588	18.0009	12.4666	32.2226	16	Coding
Fmnl2	2005.85	1871.53	1770.57	2418.67	704.277	837.532	Multiple_Complex
Mrgprb3	22.0087	12.5533	15.7797	15.6707	31.5594	10.6295	Coding
Cluh	2336.28	2503.97	2120.22	1217.75	613.109	1520.15	Multiple_Complex
Gm11331	27364.2	27175.1	52864.1	17682.1	20031.7	32995.9	Multiple_Complex
Raph1	439.586	390.722	263.197	522.758	194.012	177.294	Multiple_Complex
Stk16	680.287	867.067	879.171	689.784	257.781	1260.69	Multiple_Complex
Gm14418	16046.8	13777.2	16498	14664.1	3213.66	21618.8	Multiple_Complex
S100a11	5712.87	5042.77	5832.91	3326.99	1120.56	4153.18	Coding
Elp2	471.136	508.463	548.748	424.612	86.8227	630.346	Coding
Sntb1	19.9733	20.8215	20.8215	21.259	46.2057	19.5622	Multiple_Complex
Ighv1-78	10.7034	9.38268	12.295	8.39773	23.2636	12.2101	Coding
Alad	4420.52	4039.61	3717.2	3350.13	608.874	3061.45	Multiple_Complex
1500035N22Rik	21.259	15.6707	18.8959	18.3792	42.2243	20.6776	Coding
Olfr1357	9.91766	11.8762	11.7127	8.87656	22.4711	8.63383	Coding
Ino80c	3420.52	3743.05	4482.23	3983.99	2005.85	7332.05	Coding
Mylip	109.896	206.5	110.661	118.603	47.8352	155.417	Multiple_Complex
Pkp2	451.944	442.643	436.549	608.874	121.095	294.067	Coding
Slc8b1	494.559	436.549	430.539	326.288	73.0089	362.039	Multiple_Complex
Gm14784	28.0514	24.4201	44.3235	40.7859	69.0706	28.6408	Multiple_Complex
Gm13988	6653.97	6472.02	13124.7	4904.87	4770.75	7750.1	Multiple_Complex
Slc30a4	962.071	962.071	781.445	942.272	232.325	471.136	Coding
Yipf2	401.707	374.806	352.139	212.306	312.996	704.277	Multiple_Complex
Hist1h3h	481.036	526.394	448.822	390.722	166.572	770.686	Coding
Rec114	393.44	344.892	380.038	315.173	330.842	786.88	Multiple_Complex
Cpne8	826.001	522.758	519.147	995.999	508.463	280.139	Multiple_Complex
Ddx54	442.643	564.175	487.751	272.479	116.97	464.65	Coding
Nek6	390.722	333.144	278.204	298.172	106.153	150.123	Coding
Gm14708; RP23-224M8.3	968.763	1389.16	1675.06	1002.93	1260.69	2665.15	Multiple_Complex
Ptk2b	114.563	97.6806	78.7932	42.5179	33.1285	79.3413	Multiple_Complex
Tbccd1	89.8845	92.4115	106.891	122.786	31.5594	159.786	Multiple_Complex
Aga	82.7106	60.5477	68.1197	81.5719	170.072	111.43	Coding
Fbxo21	458.253	588.134	390.722	270.597	132.514	484.382	Multiple_Complex
Tex19.1	955.426	1160.07	1269.46	968.763	1112.82	2418.67	Coding
Ids	192.672	194.012	203.657	146.018	54.9482	284.05	Coding
C1s1	13.0864	11.4716	11.3924	15.1369	28.443	13.1775	Multiple_Complex
Scp2d1	16.9123	14.42	15.0324	14.3204	32.6724	12.8171	Coding
Gm9844	20738.2	23987.6	22073.1	22851.5	5404.7	11747	Multiple_Complex
Zfp369	52.3457	51.6251	66.257	53.8174	124.5	56.493	Multiple_Complex
Sox15	512	474.413	704.277	652.575	410.148	1168.14	Coding
Pstpip2	88.647	70.5219	72.5046	109.896	29.8571	43.7133	Coding
Wdr35	604.668	508.463	533.742	390.722	1160.07	873.098	Multiple_Complex
Defa24; Defa6	16.3362	16.1113	18.3792	21.8566	39.6706	17.2677	Coding
Ighv10-3	53.8174	52.7098	46.5271	43.1115	104.691	40.7859	Coding
Gm2888	21.8566	24.0839	22.9433	22.4711	48.1679	17.5087	Coding
Dok4	170.072	170.072	170.072	127.116	49.18	75.5835	Coding
Thop1	106.153	147.033	133.436	88.0347	44.9422	187.403	Multiple_Complex
Tmem97	2033.85	1951	2610.3	2134.97	461.44	2916.45	Coding
Rbbp9	288.015	704.277	319.573	333.144	265.028	442.643	Multiple_Complex
P2rx4	315.173	572.051	294.067	292.036	186.108	541.193	Multiple_Complex
Polr2l	71.0124	64	82.7106	151.167	56.8859	69.551	Coding
Rcor3	349.706	270.597	237.207	401.707	129.787	149.086	Coding
Lkaaear1	13.4543	11.4716	12.042	12.042	27.0958	11.7127	Coding
F730035P03Rik	16.5642	16.3362	17.5087	12.7286	34.0598	14.2215	Coding
Acsf2	1082.39	1360.57	1360.57	849.223	270.597	897.644	Multiple_Complex
Hist1h2ai	2033.85	2521.38	2179.83	1341.84	1060.11	3541.14	Coding
Gm13297	17.0299	16.4498	12.4666	19.9733	35.7532	16.3362	Multiple_Complex
Pold2	1389.16	1606.83	1652	1016.93	284.05	1398.83	Multiple_Complex
Borcs7	270.597	471.136	467.882	312.996	247.28	704.277	Multiple_Complex
Armc8	781.445	445.722	580.037	803.414	168.897	584.071	Coding
Gdpd1	128	119.428	112.206	91.1392	250.732	212.306	Multiple_Complex
Gm13228	172.446	467.882	300.246	284.05	541.193	588.134	Multiple_Complex
Dnph1	4803.93	5955.47	6793.79	3983.99	1871.53	8079.22	Coding
Ankrd28	195.361	268.727	233.941	200.854	42.5179	173.645	Multiple_Complex
Aktip	451.944	461.44	471.136	448.822	72.0037	333.144	Multiple_Complex
Hist1h3e	9541.5	8079.22	7486.11	8422.31	1964.57	11910.9	Coding
Rabl2	337.794	288.015	699.413	552.565	393.44	831.746	Multiple_Complex
Akr1b8	78478	76332	84110.6	114898	39239	35610.1	Multiple_Complex
6430503K07Rik	35.261	24.761	24.0839	30.6965	58.4852	22.1618	Multiple_Complex
Cbl	2628.46	2977.74	3019.3	2048	572.051	1937.53	Multiple_Complex
Gm2058	5293.48	4803.93	5673.41	5077.84	1541.37	2385.37	Multiple_Complex
Alkbh7	1269.46	995.999	995.999	1606.83	298.172	1031.12	Multiple_Complex
Gm15539	17.0299	20.6776	31.3414	45.8866	16.7955	33.3589	Multiple_Complex
Tma16	537.455	604.668	724.077	975.501	1562.89	1002.93	Multiple_Complex
Gtsf1l	4938.99	3326.99	3795.3	8135.41	2665.15	5148.73	Coding
Chchd5	1734.13	1184.45	1448.15	1499.22	1031.12	2936.74	Multiple_Complex
Zfp867	32.2226	31.5594	31.3414	34.5353	68.5935	25.9921	Coding
Mta2	1200.98	1200.98	1520.15	879.171	374.806	1722.16	Multiple_Complex
Olfr452	13.0864	13.5479	10.7034	26.9087	20.9663	10.2674	Coding
Syt9	29.8571	30.91	32.2226	44.3235	75.0614	36.7583	Multiple_Complex
Ap2a2	16046.8	14868.8	17682.1	12677.7	4904.87	7281.4	Multiple_Complex
Pdxk	16728.3	23010.4	28526.2	17438.6	7590.61	31000.4	Multiple_Complex
Gm13541	52.3457	52.7098	60.9688	46.2057	118.603	57.2816	Multiple_Complex
Timm21	372.217	504.951	424.612	639.145	116.162	519.147	Coding
Gm9990	48.8403	27.8576	22.4711	40.7859	64.8934	27.6652	Coding
Rbm19	212.306	232.325	292.036	157.586	54.9482	229.126	Coding
Ptpra	873.098	729.114	837.532	897.644	232.325	415.873	Coding
Gnmt	20.2521	14.723	15.5625	20.9663	39.1245	18.7654	Multiple_Complex
	564.175	548.748	588.134	298.172	195.361	744.434	Coding
Gm4868	41.6429	30.4844	36.2523	36.7583	79.3413	35.5062	Coding
Gm14976	10.3388	12.6407	31.779	15.7797	19.6983	19.0273	Multiple_Complex
Smoc1	298.172	280.139	312.996	190.019	238.856	564.175	Multiple_Complex
Ndufs8	9280.58	9152.82	10369.1	11425.7	4124.49	17318.2	Coding
Tmem43	362.039	333.144	494.559	304.437	177.294	634.73	Multiple_Complex
Prkag1	7643.41	8964.45	8248.98	5914.33	4803.93	14766.1	Coding
Rbms1	280.139	183.546	207.937	280.139	75.0614	138.141	Multiple_Complex
Wdr66	29.446	29.2426	29.2426	29.2426	65.3448	29.8571	Multiple_Complex
Asb12	25.2813	21.1121	20.393	20.9663	48.5029	22.3159	Coding
Slc51b	33.5909	45.5696	40.7859	50.2134	23.5883	12.4666	Coding
Ptp4a3	377.413	433.534	364.557	177.294	263.197	630.346	Coding
Atg14	1398.83	1398.83	1910.85	1192.69	335.461	1209.34	Coding
Gpx3	114.563	123.64	106.891	43.7133	115.36	195.361	Coding
Gm12578	13.1775	11.6318	15.0324	16.4498	29.8571	12.4666	Multiple_Complex
Serpinb6c	5673.41	6295.04	6936.54	9152.82	1964.57	4705.07	Coding
Arl11	18.2522	15.6707	17.1484	22.0087	38.3193	15.455	Coding
Ado	114.563	144.007	131.599	160.898	304.437	147.033	Multiple_Complex
A930003A15Rik	20.6776	19.2929	17.0299	18.0009	41.6429	19.4271	Multiple_Complex
Hist2h4	27364.2	36107.2	29737.6	19756	6936.54	25709.3	Coding
1700003E24Rik; BC061195	70.0348	62.6829	90.5097	38.0546	56.493	125.366	Multiple_Complex
Arg1	86.2229	95.6704	148.056	99.7331	47.5048	171.255	Coding
Esyt1	315.173	328.557	247.28	219.793	79.8932	167.73	Coding
Erlin2	982.286	1105.13	1045.52	709.176	190.019	879.171	Coding
	112.206	108.383	67.6492	106.891	216.767	114.563	Multiple_Complex
Rad18	648.067	749.612	666.287	885.286	143.013	580.037	Multiple_Complex
Zfp87	107.635	114.563	121.938	112.206	34.2968	178.527	Coding
Ift22	382.681	704.277	652.575	415.873	215.269	760.076	Coding
Gm16533	63.5579	79.8932	93.7015	151.167	49.18	77.7085	Multiple_Complex
Hgsnat	164.279	250.732	160.898	139.102	61.3929	123.64	Coding
Ms4a5	20.9663	19.8353	16.4498	19.8353	40.7859	16.3362	Coding
Alkbh3	77.1717	95.0095	99.7331	102.537	209.383	105.42	Multiple_Complex
Gm10974	247.28	195.361	288.015	342.509	467.882	141.044	Coding
Aldh7a1	44.9422	41.3553	38.8542	40.5042	93.7015	47.5048	Multiple_Complex
Kcnk5	124.5	164.279	162.017	99.0442	39.3966	95.6704	Coding
Ppm1l	107.635	130.69	177.294	116.162	43.7133	188.706	Multiple_Complex
Gm11060	922.88	820.296	1128.35	1488.87	1807.78	548.748	Coding
Gm14822	4240.45	2702.35	2936.74	4737.79	1200.98	2610.3	Multiple_Complex
Tsc2	149.086	219.793	198.088	113.772	49.5221	183.546	Coding
Snrnp25	5442.3	4124.49	4513.4	7181.15	1584.71	6746.86	Multiple_Complex
Med4	989.119	935.763	968.763	1082.39	2241.11	1120.56	Coding
Gm13080	765.363	849.223	689.784	792.353	167.73	484.382	Multiple_Complex
Iffo2	240.518	247.28	222.861	300.246	120.259	82.1393	Multiple_Complex
Taf5	116.97	116.97	137.187	198.088	39.3966	149.086	Coding
Defa22	16.1113	16.6795	13.4543	15.5625	34.7755	17.6305	Coding
Ncs1	16.1113	14.1232	14.8254	14.3204	33.1285	15.7797	Multiple_Complex
Smok4a; Gm8603	22.3159	25.8125	18.3792	22.9433	17.3878	45.8866	Coding
Hp	49.5221	38.5859	39.9466	32.8996	81.5719	31.125	Coding
Otud6b	13873.1	10513.8	11346.8	19893.4	29532.2	17928.9	Coding
Pigu	455.087	526.394	522.758	675.588	112.986	439.586	Multiple_Complex
Arfgap2	680.287	843.357	744.434	436.549	184.823	776.047	Multiple_Complex
Cenpm	359.538	359.538	442.643	474.413	199.466	729.114	Coding
Psmg4	13777.2	8779.97	10587	13034.1	2797.65	8659.09	Coding
Uqcc2	123.64	171.255	182.278	105.42	66.7178	235.568	Multiple_Complex
Plekhf1	104.691	86.8227	125.366	145.009	36.0019	71.5064	Coding
Gm14946	155.417	109.896	118.603	111.43	266.871	123.64	Multiple_Complex
1700022A21Rik	18.6357	16.6795	20.1122	19.5622	38.8542	14.5203	Multiple_Complex
Smg8	315.173	436.549	458.253	292.036	209.383	670.921	Coding
Abcb6	494.559	666.287	689.784	385.343	259.574	903.888	Multiple_Complex
Slc25a32	157.586	174.853	165.421	225.972	374.806	152.219	Coding
Cphx2; Cphx1	170.072	145.009	178.527	106.153	92.4115	278.204	Multiple_Complex
Parn	186.108	203.657	212.306	164.279	433.534	233.941	Coding
Supt20	2320.15	2486.67	3082.75	2592.27	694.581	1488.87	Multiple_Complex
Rab1b	3326.99	4039.61	3350.13	2336.28	1389.16	5293.48	Multiple_Complex
Hsd17b7	85.6274	75.0614	112.206	116.162	24.59	72.5046	Multiple_Complex
Mbd1	196.72	261.379	242.191	158.683	56.1028	159.786	Multiple_Complex
Got1l1	445.722	497.999	657.114	600.491	643.591	1217.75	Coding
Gm21857; LOC100861837; Mid1	60.1295	88.647	86.8227	154.343	58.892	71.0124	Coding
Samd8	809.002	657.114	648.067	1031.12	206.5	617.374	Multiple_Complex
Slc27a3	117.784	125.366	121.938	62.6829	42.8137	156.498	Multiple_Complex
St14	2241.11	2076.59	1937.53	1168.14	519.147	1562.89	Multiple_Complex
Cyb5r3	445.722	709.176	680.287	330.842	215.269	448.822	Multiple_Complex
Nuak1	328.557	372.217	242.191	290.018	661.685	310.834	Multiple_Complex
Kif20a	1897.65	2134.97	2665.15	1698.45	451.944	2091.03	Coding
Thoc6	1858.6	2241.11	1964.57	1910.85	504.951	2856.44	Multiple_Complex
Clic1	390.722	308.687	235.568	288.015	72.5046	257.781	Multiple_Complex
Naga	296.112	385.343	407.315	340.144	167.73	121.938	Coding
Gm15206	30.6965	26.7228	25.1067	62.6829	33.1285	28.6408	Multiple_Complex
Fkbp6	1234.75	1060.11	1360.57	1192.69	1260.69	2665.15	Coding
Hist1h3f	233.941	130.69	136.239	206.5	61.3929	225.972	Coding
Klk8	26.9087	24.761	25.6342	23.9176	55.7152	25.6342	Coding
Gm14997	12.295	13.6422	11.7127	14.5203	28.443	12.996	Multiple_Complex
Gm590	12.4666	12.6407	10.7779	10.6295	25.1067	11.0043	Coding
Duxbl2; Duxbl3	45.8866	45.8866	68.5935	41.9326	45.8866	103.25	Multiple_Complex
Gm14366	11.4716	14.0257	12.042	12.042	25.9921	10.3388	Multiple_Complex
Dnpep	770.686	891.444	962.071	744.434	265.028	1287.18	Coding
Cdk2	608.874	675.588	826.001	604.668	207.937	364.557	Multiple_Complex
Mir3471-1	23331.6	30152.7	30573.6	19484	54350.3	48983.2	Multiple_Complex
Zdhhc16	310.834	257.781	265.028	280.139	588.134	238.856	Coding
Trpv5	286.026	319.573	230.72	284.05	49.18	265.028	Coding
Epha2	112.986	154.343	149.086	69.551	51.9842	167.73	Multiple_Complex
Ptpn4	84.4485	103.968	121.095	127.116	240.518	128	Multiple_Complex
Rad9a	1698.45	1428.22	2019.8	1884.54	1323.37	3541.14	Coding
Cebpzos	4870.99	5792.62	5673.41	3956.48	995.999	4938.99	Multiple_Complex
Mapkapk2	1038.29	891.444	861.078	975.501	160.898	765.363	Multiple_Complex
Ptges	512	643.591	600.491	439.586	152.219	335.461	Multiple_Complex
Mrpl46	5873.48	5113.16	5077.84	10587	3281.18	6251.56	Multiple_Complex
Defa-rs1	164.279	115.36	213.783	195.361	104.691	308.687	Coding
Gm17377	1520.15	1234.75	1144.1	2683.69	968.763	1488.87	Multiple_Complex
Neurl2	119.428	77.1717	121.095	115.36	73.5167	207.937	Coding
Ccdc32	98.36	125.366	120.259	174.853	35.0174	116.162	Coding
Ndufaf6	544.958	385.343	364.557	530.056	103.968	481.036	Multiple_Complex
Ap3d1	1243.34	1389.16	1341.84	861.078	274.374	1045.52	Multiple_Complex
Olfr908	11.1579	8.28212	9.98664	9.31787	21.5557	11.2356	Multiple_Complex
Hist1h3g	177.294	195.361	162.017	200.854	51.2685	270.597	Coding
Lcp1	250.732	261.379	218.275	219.793	82.7106	102.537	Multiple_Complex
Gm12495	21.1121	17.0299	22.0087	19.4271	42.2243	17.8766	Multiple_Complex
Cebpa	1067.48	1332.57	1200.98	1192.69	359.538	592.224	Coding
Gm21742	23.1029	26.9087	44.0173	54.9482	62.2499	28.6408	Coding
Gm14903	13.0864	13.2691	12.8171	17.8766	29.446	12.2101	Multiple_Complex
Zdhhc23	38.5859	58.4852	61.8199	28.2465	25.9921	27.0958	Coding
Pdzk1	127.116	100.427	92.4115	154.343	53.4456	56.1028	Coding
Bmpr1a	359.538	357.054	328.557	481.036	90.5097	286.026	Multiple_Complex
Hist1h2bk	321.795	418.766	367.093	288.015	130.69	552.565	Coding
Gm9742	16.1113	21.4068	20.8215	21.7057	43.7133	21.259	Coding
Gm12481	58251.2	75281.1	73222.5	43538.4	17079.8	73731.8	Multiple_Complex
Rab8a	1675.06	1652	2105.58	2368.9	433.534	1606.83	Multiple_Complex
Gm10491	11993.8	17438.6	12765.8	9946.68	27554.5	14263.1	Coding
Gulo	5518.27	9152.82	10155.7	7131.55	3821.7	12854.6	Coding
Hhex	34.0598	31.779	28.443	36.5044	72.0037	35.5062	Coding
Xrcc1	1448.15	1663.49	1722.16	837.532	608.874	2091.03	Coding
Trav4n-4	54.9482	66.7178	59.7141	40.2244	110.661	44.3235	Multiple_Complex
Plac8	26.7228	33.1285	25.6342	29.6508	19.0273	56.1028	Multiple_Complex
Sf3a2	481.036	675.588	652.575	388.023	159.786	448.822	Multiple_Complex
Hadhb	504.951	661.685	792.353	694.581	148.056	548.748	Multiple_Complex
Cox7a2l	2836.7	4705.07	3258.52	2721.15	1009.9	3769.09	Coding
Spata31d1b	116.162	88.647	89.2636	56.493	183.546	101.125	Coding
G530012D18Rik	84.4485	55.7152	103.25	116.162	153.277	186.108	Coding
Gm20396	13.3614	9.78112	10.4831	12.1257	24.9333	12.295	Multiple_Complex
Gm25099	57.68	94.3532	60.1295	47.1766	30.2738	95.0095	Multiple_Complex
Plpp3	2048	1884.54	2272.4	1746.2	689.784	903.888	Multiple_Complex
Pla2g15	21321.2	18690.3	22226.6	23493.9	5634.22	12161.2	Coding
Hacd3	94.3532	86.8227	82.7106	92.4115	199.466	103.968	Coding
U2af2	948.826	861.078	729.114	652.575	190.019	580.037	Coding
Dvl3	333.144	354.588	328.557	240.518	73.5167	229.126	Multiple_Complex
Slc19a2	396.177	296.112	377.413	296.112	765.363	508.463	Multiple_Complex
Hist1h1b	159.786	174.853	172.446	139.102	35.0174	207.937	Coding
Sh3bgr	37.5307	28.443	23.2636	30.4844	62.2499	28.0514	Multiple_Complex
Gm26602; LOC100862144	160.898	93.7015	81.0084	139.102	222.861	98.36	Multiple_Complex
Trmt10b	278.204	372.217	388.023	333.144	173.645	608.874	Multiple_Complex
Chga	57.2816	85.6274	93.0542	59.7141	56.1028	142.025	Coding
Gm12398; RP23-304H5.2	18.8959	19.9733	21.5557	25.4572	46.5271	22.3159	Multiple_Complex
Mtmr10	127.116	188.706	168.897	190.019	51.2685	99.0442	Multiple_Complex
Cyb5d1	75.0614	95.0095	91.7731	89.2636	194.012	98.36	Multiple_Complex
Wdr54	33.3589	31.3414	34.2968	32.6724	74.5429	41.9326	Multiple_Complex
Ttl	270.597	385.343	396.177	487.751	128.89	533.742	Multiple_Complex
Creb1	699.413	749.612	749.612	831.746	186.108	445.722	Coding
Cnot6	995.999	867.067	903.888	1031.12	1978.24	792.353	Multiple_Complex
Olfr686	37.2715	19.6983	17.5087	28.0514	49.8665	26.7228	Coding
Dnajb13	13.737	14.3204	16.1113	14.1232	32.8996	18.6357	Multiple_Complex
Hspa2	18.3792	19.6983	19.2929	16.5642	41.6429	23.2636	Coding
Uqcrc1	13682.1	14562.8	16844.6	8422.31	3929.15	12503.1	Coding
Gm15250; RP23-22L6.2	188.706	163.144	200.854	127.116	359.538	171.255	Multiple_Complex
Gga2	2091.03	2435.5	2336.28	1428.22	600.491	1478.58	Multiple_Complex
Cldn34d	32	25.1067	28.84	47.1766	17.6305	53.8174	Coding
Muc13	40.7859	55.3304	40.7859	32.4467	73.0089	90.5097	Coding
Lnp	82.1393	72.5046	76.6386	101.125	168.897	67.1819	Multiple_Complex
Glmp	1488.87	1067.48	1360.57	1332.57	448.822	634.73	Multiple_Complex
Cd86	26.9087	28.6408	33.5909	26.9087	56.8859	60.9688	Multiple_Complex
Nt5dc1	156.498	194.012	237.207	268.727	56.8859	182.278	Multiple_Complex
Olfr385	15.455	11.3137	10.4831	15.6707	29.0406	20.5348	Coding
Ttll6	218.275	261.379	398.932	232.325	117.784	393.44	Coding
Avpi1	491.143	666.287	568.1	424.612	374.806	1031.12	Coding
Vmn1r29	11.2356	13.3614	13.737	28.6408	16.6795	12.4666	Coding
Dpp3	648.067	1105.13	948.826	685.019	247.28	744.434	Coding
Sugp1	1478.58	1573.76	1770.57	1200.98	310.834	1640.59	Coding
Cmss1	1675.06	1884.54	1937.53	1910.85	897.644	3304	Multiple_Complex
Acly	448.822	621.668	501.463	276.282	177.294	364.557	Multiple_Complex
Pxk	2256.7	2210.26	3541.14	2225.63	873.098	1782.89	Multiple_Complex
5031410I06Rik	27.6652	23.2636	25.1067	28.0514	56.1028	25.6342	Coding
Pigl	302.334	312.996	484.382	347.291	781.445	464.65	Multiple_Complex
Kdelr3	245.572	304.437	344.892	216.767	87.4266	382.681	Coding
Gm14237	572.051	613.109	592.224	530.056	344.892	1097.5	Multiple_Complex
Vmn1r202	10.2674	11.6318	10.5561	11.7942	23.2636	9.64646	Coding
Gm5150	17.8766	19.6983	22.9433	24.2515	20.9663	45.2548	Coding
Tbx15	146.018	249	143.013	121.095	67.1819	165.421	Multiple_Complex
Cxcl9	13.8326	16	14.0257	13.1775	15.5625	31.3414	Coding
Cox10	1192.69	1052.79	1176.27	989.119	187.403	1097.5	Multiple_Complex
Gm21860	29.8571	41.6429	14.8254	17.5087	19.1597	31.5594	Coding
Gm21748	29.8571	41.6429	14.8254	17.5087	19.1597	31.5594	Coding
Rcl1	427.565	533.742	512	568.1	104.691	390.722	Coding
Zfp335	218.275	302.334	302.334	194.012	89.8845	364.557	Coding
Ttc27	592.224	724.077	831.746	617.374	533.742	1379.57	Coding
Gpatch8	196.72	159.786	155.417	237.207	47.1766	153.277	Multiple_Complex
Papolg	552.565	724.077	515.561	699.413	1269.46	526.394	Multiple_Complex
Sdcbp2	256	290.018	286.026	276.282	71.5064	156.498	Coding
Tmem180	227.544	160.898	188.706	155.417	64.8934	96.3358	Multiple_Complex
Gm6958	10.6295	11.9588	14.723	15.6707	11.2356	26.9087	Multiple_Complex
Ccdc28a	126.238	157.586	129.787	117.784	32.2226	173.645	Multiple_Complex
Gm14761	12.3805	11.7127	15.455	15.455	30.0647	15.7797	Multiple_Complex
Olfr823	8.22491	8.69388	8.51496	10.9283	19.2929	8.81524	Coding
Havcr1	2368.9	1951	2256.7	3236.01	770.686	1675.06	Coding
Ttc39b	250.732	286.026	333.144	306.555	209.383	580.037	Multiple_Complex
Prmt3	158.683	174.853	162.017	178.527	377.413	207.937	Multiple_Complex
Gm10188	18.507	23.7524	33.8246	11.3924	15.455	16.3362	Coding
Nedd4	613.109	600.491	504.951	512	198.088	250.732	Multiple_Complex
Tmem212	15.6707	20.1122	15.7797	17.2677	38.5859	24.9333	Coding
Hspbp1	3373.43	3795.3	4359.66	3875.05	1234.75	5832.91	Coding
Drd1	26.9087	18.3792	18.1261	24.4201	45.2548	20.5348	Multiple_Complex
Tmem242	396.177	430.539	617.374	445.722	154.343	657.114	Coding
Mcm10	544.958	814.629	776.047	519.147	184.823	548.748	Multiple_Complex
Ech1	95.6704	73.0089	92.4115	116.97	32.6724	52.7098	Multiple_Complex
Npl	14664.1	16844.6	15716.6	18561.2	17079.8	35610.1	Coding
Gm20773	7.94474	9.64646	9.44794	9.71356	20.6776	12.8171	Coding
Gm20851	7.94474	9.64646	9.44794	9.71356	20.6776	12.8171	Coding
4930579K19Rik	42.8137	42.5179	33.1285	47.5048	35.261	85.0359	Multiple_Complex
Gm21847	115.36	146.018	209.383	229.126	64	148.056	Coding
Zfp459	286.026	261.379	362.039	198.088	135.298	448.822	Coding
Trav4-4-dv10	42.8137	53.4456	40.7859	32.4467	85.0359	36.0019	Coding
Rcor3	477.713	364.557	396.177	537.455	206.5	178.527	Coding
Cdkn1a	13969.6	11585.2	15716.6	9216.48	8599.28	23493.9	Coding
Zp2	109.896	101.829	124.5	184.823	46.2057	159.786	Coding
Cr1l	1820.35	1618	1509.65	2817.11	724.077	2320.15	Coding
1700123I01Rik	53.4456	74.028	156.498	95.6704	89.2636	70.5219	Multiple_Complex
Aldh9a1	235.568	310.834	280.139	191.341	66.7178	202.251	Coding
Serpinb1-ps1	16.1113	16.5642	15.3482	16.5642	34.7755	15.7797	Multiple_Complex
Atp1b1	3691.52	4269.94	3875.05	5113.16	1884.54	1675.06	Coding
Plcd1	300.246	448.822	410.148	284.05	108.383	263.197	Multiple_Complex
Gm6485	17198.6	12331	19484	21618.8	5184.54	13307.9	Multiple_Complex
Praf2	326.288	714.109	670.921	548.748	448.822	218.275	Coding
Gorasp1	94.3532	123.64	121.095	75.5835	43.7133	160.898	Coding
Dpp7	282.088	272.479	347.291	302.334	333.144	657.114	Multiple_Complex
Ccdc169	25.4572	25.6342	21.8566	25.9921	53.8174	26.1729	Coding
Cct6b	190.019	265.028	274.374	280.139	91.7731	127.116	Coding
Gm21962	14972.2	14664.1	18179.2	17318.2	33456.5	13587.6	Coding
Gtf2ird1	324.034	374.806	424.612	290.018	89.2636	256	Coding
Duxbl2; Duxbl3; Duxbl1	68.1197	67.1819	99.7331	62.6829	70.0348	151.167	Multiple_Complex
Gm21966	22.9433	20.5348	20.393	29.6508	22.3159	48.5029	Coding
Gm10595	22.9433	20.5348	20.393	29.6508	22.3159	48.5029	Coding
Crygs	83.2859	70.5219	79.8932	114.563	31.5594	125.366	Coding
Alkbh8	213.783	252.476	222.861	321.795	77.7085	162.017	Multiple_Complex
Plaur	347.291	477.713	369.646	272.479	136.239	526.394	Coding
Aifm1	227.544	328.557	263.197	380.038	110.661	177.294	Multiple_Complex
Gstm4	123.64	75.5835	148.056	123.64	42.2243	157.586	Coding
5430402E10Rik	13.5479	12.996	11.3137	12.996	26.7228	11.4716	Coding
Cog6	140.07	141.044	128	151.167	26.9087	108.383	Coding
Hormad1	1379.57	680.287	1296.13	404.501	1408.55	1332.57	Multiple_Complex
Ints4	685.019	968.763	1144.1	786.88	300.246	1217.75	Coding
Cmbl	739.292	916.506	792.353	1120.56	207.937	855.13	Coding
Dph7	52.3457	48.1679	39.1245	105.42	60.5477	50.9143	Multiple_Complex
Gm17186	19.5622	19.5622	19.5622	17.5087	42.8137	25.9921	Multiple_Complex
Gm20267	83.8652	60.5477	75.5835	73.5167	23.5883	38.8542	Coding
Bcs1l	362.039	274.374	310.834	357.054	71.0124	250.732	Multiple_Complex
Trap1	719.076	1074.91	1016.93	760.076	219.793	955.426	Multiple_Complex
Gm11143	13.0864	11.3137	11.9588	11.0809	25.9921	13.2691	Coding
Rtn4ip1	643.591	648.067	643.591	803.414	232.325	335.461	Coding
Pi4k2a	544.958	689.784	625.992	413.001	143.013	588.134	Multiple_Complex
Gm18354	12.2101	18.6357	12.7286	15.0324	31.125	16.3362	Multiple_Complex
Psmg3	90.5097	129.787	120.259	64	44.3235	143.013	Multiple_Complex
Gm8539	1924.14	1234.75	1360.57	2469.49	873.098	1112.82	Coding
1600002H07Rik	250.732	364.557	410.148	268.727	333.144	666.287	Multiple_Complex
Sympk	975.501	935.763	843.357	680.287	200.854	661.685	Multiple_Complex
Lrp5	294.067	235.568	230.72	166.572	63.5579	199.466	Coding
Akap8l	369.646	410.148	526.394	380.038	95.0095	377.413	Coding
Gm13769; Olfr1506	22.1618	21.4068	23.7524	19.9733	48.8403	29.446	Coding
Chsy1	76.6386	115.36	57.2816	118.603	41.6429	123.64	Coding
Gm17613; LOC100862014	38.3193	34.5353	42.8137	47.1766	88.647	47.1766	Coding
Vcpip1	396.177	364.557	349.706	413.001	719.076	232.325	Multiple_Complex
Ranbp17	140.07	191.341	222.861	342.509	110.661	222.861	Multiple_Complex
Atg4a; Atg4a-ps	108.383	125.366	107.635	93.0542	237.207	126.238	Multiple_Complex
Zrsr1	17.6305	27.2843	26.5382	18.6357	12.2101	38.3193	Coding
Gm6268	91.1392	55.3304	78.7932	47.8352	39.1245	33.5909	Multiple_Complex
Tkfc	100.427	138.141	94.3532	57.2816	43.7133	123.64	Coding
Gltp	2120.22	2418.67	2304.12	1168.14	699.413	2368.9	Coding
Mrps11	216.767	182.278	212.306	221.322	57.2816	294.067	Multiple_Complex
Dcaf4	588.134	704.277	982.286	588.134	290.018	1024	Multiple_Complex
Duxbl2; Duxbl3; Duxbl1	49.5221	50.2134	74.5429	46.5271	52.3457	111.43	Multiple_Complex
Fabp9	36.0019	24.761	30.91	34.7755	44.6318	69.551	Coding
Cxcl14	28.0514	18.8959	19.4271	18.507	25.6342	45.2548	Coding
Slc22a5	71.5064	86.8227	98.36	93.7015	23.4254	56.1028	Coding
Lrsam1	70.5219	69.0706	83.2859	58.0812	34.7755	121.095	Multiple_Complex
Olfr744	13.0864	16.5642	13.1775	16.7955	28.443	9.98664	Coding
B230377A18Rik	28.84	22.1618	18.0009	48.1679	23.7524	23.1029	Multiple_Complex
Ints7	162.017	232.325	215.269	122.786	61.3929	154.343	Multiple_Complex
Gm10217	6984.79	3929.15	4705.07	6888.62	9877.98	3691.52	Coding
Cdc34	8248.98	9152.82	9280.58	8422.31	2759.13	13216	Coding
Gm9992	126.238	62.2499	108.383	121.095	186.108	72.0037	Coding
Cldn6	347.291	310.834	321.795	257.781	125.366	130.69	Coding
1700003E24Rik; BC061195	82.7106	68.1197	85.6274	72.0037	58.0812	153.277	Multiple_Complex
Slc5a11	2336.28	2896.31	3902.01	2320.15	1052.79	1964.57	Multiple_Complex
Tnfaip1	337.794	439.586	352.139	172.446	137.187	312.996	Coding
Xab2	1031.12	1341.84	1389.16	910.175	300.246	995.999	Multiple_Complex
Gm10768; Abcc2	15.7797	13.2691	17.5087	14.0257	32.2226	15.455	Multiple_Complex
Gm11115	18.0009	16.6795	31.3414	13.0864	11.0809	18.0009	Coding
Tmem247	33.1285	30.2738	31.779	27.8576	22.4711	60.9688	Coding
Gpatch11	138.141	112.206	128	218.275	58.0812	133.436	Multiple_Complex
Cyb561d2	207.937	213.783	233.941	357.054	88.0347	206.5	Coding
Gm11882	25.1067	24.0839	28.84	17.0299	49.8665	25.8125	Multiple_Complex
Glyr1	2836.7	3019.3	3236.01	1314.23	1160.07	2076.59	Multiple_Complex
Sass6	276.282	282.088	296.112	359.538	65.7993	242.191	Coding
Gm17061	17.5087	14.2215	15.8895	17.6305	36.2523	24.761	Multiple_Complex
Hells	955.426	1082.39	803.414	1243.34	1910.85	685.019	Multiple_Complex
Rora	17.6305	11.9588	15.6707	18.507	33.1285	15.7797	Coding
Mir409	23.9176	15.1369	14.9285	12.2101	32	16	Multiple_Complex
Gm18360	10.4831	11.5514	10.2674	22.6274	22.6274	12.9063	Multiple_Complex
Olfr121	21.8566	19.6983	14.8254	16.6795	39.6706	23.2636	Coding
Gm17037; RP23-82A21.1	30.2738	22.9433	19.8353	18.1261	44.3235	19.0273	Multiple_Complex
Sh3tc1	147.033	162.017	131.599	128.89	34.5353	96.3358	Multiple_Complex
Mzb1	15.8895	16.2234	16.5642	17.6305	36.2523	18.6357	Coding
Ube3b	122.786	126.238	133.436	81.0084	36.2523	78.249	Multiple_Complex
Sap130	354.588	390.722	477.713	290.018	106.891	292.036	Multiple_Complex
Olfr994	12.6407	19.5622	10.3388	19.5622	9.57983	25.6342	Coding
B020004C17Rik	25.9921	54.9482	46.8507	16.5642	31.779	44.3235	Multiple_Complex
Tipin	5404.7	10513.8	9475.59	18690.3	13124.7	10369.1	Coding
Upf1	357.054	471.136	484.382	308.687	130.69	537.455	Coding
Kif18b	1234.75	1351.18	1408.55	770.686	497.999	1758.34	Multiple_Complex
Senp8	215.269	404.501	259.574	245.572	103.968	321.795	Coding
Tbc1d19	120.259	88.647	123.64	183.546	68.1197	196.72	Coding
Map4	461.44	634.73	576.03	349.706	172.446	372.217	Multiple_Complex
Ift43	188.706	135.298	105.42	198.088	85.0359	78.7932	Coding
Crip2	11505.2	9877.98	11828.7	11268.4	2977.74	6608.01	Coding
Slc2a3	1698.45	1833.01	2368.9	1629.26	922.88	754.826	Multiple_Complex
Gm12275	101.829	111.43	203.657	127.116	252.476	127.116	Multiple_Complex
Aldh3b2	126.238	116.162	88.647	95.6704	47.8352	45.2548	Coding
Clic4	9674.69	9809.75	11268.4	8599.28	3541.14	4672.57	Multiple_Complex
Gm25313	93.0542	99.7331	88.647	63.5579	35.0174	133.436	Multiple_Complex
Tns3	448.822	439.586	501.463	294.067	122.786	321.795	Multiple_Complex
Tmlhe	90.5097	173.645	93.7015	155.417	243.875	127.116	Coding
Iltifb	18.1261	16	15.0324	18.7654	34.0598	13.4543	Multiple_Complex
Trav13d-3	102.537	106.153	106.153	115.36	51.6251	187.403	Coding
Cnn2	168.897	221.322	219.793	170.072	56.1028	124.5	Coding
Vmn1r210	29.0406	56.1028	16.7955	39.6706	36.0019	27.2843	Coding
Gm10557	13493.7	15500.2	16961.8	18179.2	32768	13969.6	Multiple_Complex
Atp6ap1l	91.1392	88.0347	160.898	173.645	146.018	58.0812	Multiple_Complex
Gm8121	1052.79	1314.23	1082.39	1710.26	439.586	1686.71	Multiple_Complex
Bmp15	29.6508	24.0839	46.5271	36.2523	15.5625	49.5221	Coding
Zfp28	33.1285	26.7228	32.4467	30.6965	64	28.2465	Multiple_Complex
Gosr1	491.143	474.413	494.559	1024	393.44	652.575	Multiple_Complex
Trav13n-3	98.36	106.891	107.635	119.428	56.8859	192.672	Coding
Fam101b	2486.67	3902.01	3956.48	2538.92	989.119	3281.18	Multiple_Complex
Med31	455.087	548.748	556.408	477.713	252.476	885.286	Multiple_Complex
Nme5	29.0406	31.779	36.0019	29.8571	13.0864	51.6251	Coding
Mdm2	445.722	512	494.559	445.722	1052.79	675.588	Multiple_Complex
Capn1	263.197	270.597	230.72	147.033	79.3413	165.421	Coding
Ints6	989.119	1002.93	942.272	1314.23	2164.77	962.071	Multiple_Complex
Gm6741	266.871	393.44	232.325	572.051	268.727	265.028	Coding
Sfmbt2	284.05	418.766	268.727	203.657	250.732	115.36	Multiple_Complex
Sfxn4	73.0089	66.7178	68.5935	80.4489	159.786	101.829	Multiple_Complex
Ly6f	380.038	310.834	512	337.794	109.896	393.44	Coding
Zcchc8	1287.18	989.119	975.501	1428.22	342.509	837.532	Coding
Pi4k2b	328.557	445.722	324.034	374.806	792.353	608.874	Multiple_Complex
Gpr89	304.437	268.727	335.461	680.287	390.722	333.144	Multiple_Complex
Pgam5	174.853	240.518	219.793	139.102	108.383	326.288	Coding
Taf5l	138.141	210.839	213.783	128.89	62.2499	218.275	Coding
Tubb5	2998.45	2610.3	2164.77	2241.11	1120.56	1052.79	Multiple_Complex
Lonrf1	55.3304	74.5429	79.3413	59.3016	131.599	53.4456	Multiple_Complex
Il22	16.3362	13.2691	15.3482	16.5642	32.6724	15.7797	Coding
Epha4	666.287	922.88	709.176	739.292	1398.83	1573.76	Multiple_Complex
Sars2	230.72	259.574	245.572	187.403	89.2636	359.538	Coding
Ezh1	849.223	975.501	1341.84	600.491	442.643	1251.98	Multiple_Complex
Brwd3	294.067	418.766	310.834	296.112	556.408	167.73	Multiple_Complex
Slc44a1	630.346	592.224	608.874	661.685	209.383	298.172	Multiple_Complex
Sppl2a	344.892	393.44	359.538	407.315	781.445	342.509	Multiple_Complex
Pola2	885.286	1112.82	1305.15	792.353	333.144	739.292	Multiple_Complex
Gm12738	155.417	99.0442	128	109.896	259.574	143.013	Multiple_Complex
Styx	474.413	512	464.65	689.784	144.007	442.643	Multiple_Complex
Lgals9	749.612	1176.27	948.826	541.193	548.748	1398.83	Multiple_Complex
Cad; Mir6369	1438.15	1458.23	1595.73	770.686	477.713	1562.89	Multiple_Complex
Mia	27.4741	29.446	26.1729	19.5622	54.9482	30.6965	Multiple_Complex
Ube2cbp	80.4489	76.1093	91.7731	130.69	33.8246	118.603	Multiple_Complex
Rnf170-ps	63.5579	57.2816	82.7106	76.1093	148.056	77.7085	Multiple_Complex
Gm12957	15393.1	18433	15608	15500.2	3169.41	15393.1	Multiple_Complex
Fam168a	335.461	374.806	335.461	270.597	709.176	548.748	Multiple_Complex
Gm6280	12.7286	33.8246	31.3414	18.6357	15.0324	22.0087	Coding
Zfp296	219.793	266.871	266.871	249	51.6251	280.139	Coding
Olfr1273-ps	10.0561	8.63383	9.51366	11.4716	19.8353	8.05564	Multiple_Complex
Gm15780	14.2215	11.7942	11.6318	20.5348	27.8576	13.3614	Multiple_Complex
Mir7233; 4921513H07Rik	16.9123	13.6422	13.4543	15.2422	31.125	14.723	Multiple_Complex
Ighv8-13	17.0299	14.9285	14.9285	16.6795	33.8246	16.3362	Coding
Efcab7	37.2715	40.5042	39.1245	30.6965	23.2636	68.5935	Multiple_Complex
Gm13475	39.6706	45.5696	34.7755	38.3193	86.8227	56.8859	Multiple_Complex
AI464131	191.341	212.306	187.403	176.069	48.8403	123.64	Coding
Ggps1	274.374	377.413	324.034	442.643	164.279	564.175	Multiple_Complex
4930555F03Rik	17.3878	14.723	15.1369	16.2234	33.3589	15.455	Multiple_Complex
Eefsec	167.73	265.028	227.544	206.5	56.8859	243.875	Coding
Szrd1	7434.4	8364.13	9280.58	5293.48	2272.4	8779.97	Multiple_Complex
Lama5	739.292	935.763	837.532	600.491	209.383	617.374	Multiple_Complex
Pdcd4	1120.56	1992	1552.09	995.999	760.076	867.067	Multiple_Complex
Usp9y	82.7106	36.5044	63.5579	83.8652	36.2523	97.0059	Coding
Tpi1	652.575	621.668	537.455	709.176	242.191	290.018	Multiple_Complex
Ctsz	989.119	897.644	1468.37	1438.15	897.644	2210.26	Coding
Rtcb	1675.06	2797.65	2740.08	2401.97	729.114	2916.45	Multiple_Complex
Olfr659	14.2215	12.2101	13.6422	9.18959	24.4201	10.5561	Coding
Pes1	15181.2	19349.4	19484	14972.2	7332.05	27554.5	Multiple_Complex
Tubd1	86.8227	110.661	119.428	113.772	40.2244	164.279	Coding
Ddah1	8964.45	8539.88	9809.75	8841.04	3615.55	3743.05	Multiple_Complex
Vcpkmt	218.275	268.727	187.403	347.291	216.767	481.036	Coding
Snora34; Mir1291	47314.7	41189.8	24833.5	20594.9	23493.9	51418.5	Multiple_Complex
Trnt1	401.707	541.193	522.758	786.88	1136.2	670.921	Multiple_Complex
Folr2	53.8174	56.8859	78.249	79.8932	135.298	122.786	Coding
Nrep	56.493	43.1115	38.3193	39.1245	92.4115	48.5029	Multiple_Complex
E2f8	122.786	84.4485	94.3532	111.43	45.5696	46.2057	Multiple_Complex
Gm5615	10.4107	8.28212	8.1681	10.0561	18.0009	6.9644	Coding
Fthl17d	16498	34877.3	22073.1	9809.75	22851.5	23331.6	Coding
Dctpp1	16844.6	20311.4	19893.4	22226.6	6517.03	28924.4	Coding
Cyth2	760.076	903.888	867.067	541.193	213.783	689.784	Multiple_Complex
Mbip	2336.28	2005.85	1937.53	3492.39	910.175	2683.69	Coding
Impa2	263.197	324.034	218.275	183.546	92.4115	167.73	Coding
Dcaf10	120.259	120.259	114.563	144.007	261.379	123.64	Multiple_Complex
Olfr734	24.2515	18.507	27.4741	25.1067	42.8137	14.3204	Coding
Rhod	187.403	174.853	191.341	146.018	50.2134	237.207	Multiple_Complex
Larp4	10587	14164.6	16046.8	15286.8	26987.4	27554.5	Multiple_Complex
Cep55	242.191	340.144	382.681	298.172	106.891	433.534	Multiple_Complex
Fdx1	372.217	290.018	286.026	396.177	86.2229	272.479	Multiple_Complex
Decr2	240.518	296.112	292.036	352.139	74.5429	232.325	Multiple_Complex
Gm7356	17.8766	12.996	9.98664	16.4498	27.2843	12.042	Coding
Endog	181.019	182.278	200.854	203.657	41.0696	224.411	Coding
Mybl2	3082.75	4299.64	4359.66	2272.4	1552.09	2352.53	Multiple_Complex
Olfr1015	38.0546	43.7133	37.7918	33.1285	83.2859	55.3304	Coding
Taco1	149.086	143.013	132.514	132.514	127.116	288.015	Coding
Rcan1	1858.6	1217.75	1530.73	1428.22	625.992	2320.15	Coding
Pex19	621.668	739.292	820.296	448.822	215.269	765.363	Multiple_Complex
Limd1	72.5046	64.8934	70.0348	42.5179	23.2636	39.1245	Coding
Gm15081	39.1245	28.443	30.6965	34.7755	71.5064	41.6429	Multiple_Complex
Cwc27	364.557	380.038	367.093	666.287	192.672	427.565	Multiple_Complex
Blvrb	198.088	227.544	194.012	188.706	99.7331	347.291	Multiple_Complex
Tpp2	760.076	968.763	995.999	1176.27	1951	873.098	Coding
Gle1	274.374	324.034	367.093	296.112	86.8227	410.148	Multiple_Complex
Tuba3a	111.43	198.088	205.074	119.428	66.257	137.187	Coding
Krtap22-2	24.9333	14.723	11.8762	10.6295	13.6422	10.1261	Coding
Gm14322	14066.7	12416.8	15076.4	12161.2	4269.94	19215.7	Multiple_Complex
LOC100862019	14.42	14.723	14.5203	14.2215	29.0406	11.6318	Coding
Gm10573	14.42	14.723	14.5203	14.2215	29.0406	11.6318	Coding
Dhx37	170.072	219.793	181.019	116.97	54.1917	164.279	Coding
Pnliprp2	1089.92	1144.1	1332.57	929.3	302.334	814.629	Coding
Rhox7-ps1	65.7993	53.0765	43.7133	54.9482	106.153	44.0173	Multiple_Complex
Coro1c	455.087	491.143	537.455	362.039	128.89	333.144	Multiple_Complex
Rras	584.071	388.023	421.679	541.193	188.706	268.727	Multiple_Complex
Slc12a4	95.6704	100.427	99.7331	55.3304	30.6965	67.1819	Multiple_Complex
Nadk2	105.42	99.0442	128.89	134.364	250.732	148.056	Multiple_Complex
Kcnu1	45.5696	50.9143	51.6251	58.0812	24.59	19.1597	Coding
Flnb	4938.99	6208.38	5595.3	3615.55	1509.65	4359.66	Multiple_Complex
Gm14295	23493.9	21321.2	26068.1	26432	7643.41	34636.4	Coding
Ttc7b	760.076	903.888	903.888	689.784	270.597	458.253	Coding
Hba-a2; Hba-a1	58.0812	43.4113	78.7932	29.0406	64.4452	93.7015	Multiple_Complex
Ndufa11	1675.06	1398.83	1438.15	1052.79	464.65	1884.54	Coding
Gm10941	25.6342	22.0087	19.6983	16.7955	43.4113	22.0087	Multiple_Complex
Csnk1g2	526.394	719.076	537.455	410.148	165.421	537.455	Multiple_Complex
Ube2o	192.672	224.411	209.383	92.4115	121.095	290.018	Multiple_Complex
Stra13	2435.5	3717.2	3258.52	3191.46	1082.39	4420.52	Multiple_Complex
Gm12633	12.6407	25.6342	12.6407	14.0257	16.6795	28.6408	Multiple_Complex
Elmo2	113.772	121.938	129.787	83.2859	28.84	109.137	Multiple_Complex
Abhd12	94.3532	107.635	86.8227	90.5097	36.0019	44.3235	Multiple_Complex
Sh3bgrl2	1360.57	1323.37	1152.06	1640.59	380.038	968.763	Multiple_Complex
Cenpi	122.786	157.586	150.123	142.025	278.204	107.635	Multiple_Complex
Sept11	694.581	639.145	685.019	709.176	1370.04	560.278	Multiple_Complex
Xcl1	10.5561	11.4716	12.6407	12.2101	25.1067	13.3614	Coding
Ly6c2	129.787	81.5719	156.498	70.0348	61.3929	87.4266	Coding
Trip10	131.599	128.89	173.645	89.2636	44.3235	136.239	Coding
Hspb8	837.532	1082.39	1002.93	843.357	1168.14	2019.8	Multiple_Complex
Gm23467	12.8171	12.4666	13.4543	14.723	28.2465	14.0257	Multiple_Complex
Ptpn3	140.07	127.116	186.108	163.144	45.2548	109.137	Multiple_Complex
Gtpbp1	580.037	508.463	552.565	374.806	131.599	530.056	Coding
Lpcat4	263.197	200.854	243.875	167.73	75.0614	142.025	Multiple_Complex
Usp31	109.137	165.421	150.123	93.7015	89.8845	227.544	Multiple_Complex
Ptprj	153.277	149.086	160.898	103.968	37.5307	125.366	Multiple_Complex
Gm13655	206.5	210.839	242.191	252.476	50.2134	247.28	Multiple_Complex
Tbc1d7	182.278	294.067	280.139	227.544	125.366	398.932	Coding
Ppp1r14a	13124.7	8480.89	10884.6	7590.61	11036.5	20171.1	Coding
Dscc1	215.269	335.461	290.018	522.758	209.383	263.197	Multiple_Complex
Aimp2	5752.61	4124.49	5712.87	5914.33	1332.57	5752.61	Multiple_Complex
Ube2s	8023.41	12331	8364.13	8964.45	2916.45	11268.4	Coding
Clic3	340.144	263.197	337.794	352.139	111.43	176.069	Multiple_Complex
Gm9958	49.5221	31.125	38.8542	37.014	49.18	82.1393	Multiple_Complex
Morf4l1-ps1	24.0839	29.8571	30.4844	57.68	27.6652	26.7228	Multiple_Complex
Olfr12	30.2738	19.1597	20.9663	14.2215	41.3553	31.779	Coding
Gm20816	16.4498	18.1261	20.5348	37.5307	16	19.5622	Coding
Gm21180; Gm20816	16.4498	18.1261	20.5348	37.5307	16	19.5622	Coding
Tmem116	106.891	89.8845	96.3358	117.784	199.466	78.7932	Multiple_Complex
Car4	184.823	272.479	216.767	172.446	256	439.586	Multiple_Complex
Mllt1	512	648.067	519.147	342.509	181.019	625.992	Coding
Gap43	39.6706	26.5382	28.2465	30.0647	63.1189	31.125	Multiple_Complex
Tc2n	52.7098	55.7152	50.5626	42.2243	104.691	51.2685	Multiple_Complex
Gm694	77.1717	98.36	91.7731	68.1197	30.4844	47.1766	Coding
Pir	75.5835	74.5429	73.0089	87.4266	157.586	146.018	Multiple_Complex
Rtfdc1	2503.97	3040.3	3691.52	3373.43	786.88	3281.18	Multiple_Complex
Gm3259	33.5909	37.7918	48.1679	35.0174	51.6251	82.1393	Multiple_Complex
Gm14425	36.2523	29.6508	52.7098	82.7106	51.9842	74.028	Multiple_Complex
Garem	76.6386	83.2859	67.1819	76.1093	29.2426	35.0174	Coding
Htr1a	16.7955	14.5203	10.9283	14.3204	30.0647	20.2521	Coding
Slc35f2	4096	5042.77	4096	3875.05	1105.13	5220.6	Coding
Chchd1	7912.95	5220.6	6038.61	8539.88	2134.97	7643.41	Multiple_Complex
Trav4-3	24.9333	28.2465	32.4467	26.9087	59.7141	32.2226	Multiple_Complex
Mamdc2	16	17.1484	16.7955	18.6357	36.0019	17.6305	Coding
Olfr1499	10.2674	12.3805	7.26015	13.737	22.0087	12.8171	Coding
Brms1l	1200.98	1160.07	1120.56	1448.15	2241.11	765.363	Coding
Gm24300	9.84916	10.8528	12.1257	9.78112	21.1121	8.75435	Multiple_Complex
Dido1	102.537	107.635	103.25	84.4485	206.5	99.7331	Multiple_Complex
Puf60	2486.67	2797.65	2418.67	1552.09	719.076	2469.49	Coding
Gm12206	52.3457	66.257	82.7106	68.5935	66.257	136.239	Multiple_Complex
Gm5346	13.5479	10.4831	12.996	12.1257	26.3549	19.2929	Coding
Zfp931	1067.48	942.272	1136.2	955.426	224.411	1089.92	Multiple_Complex
Fmnl3	183.546	229.126	192.672	141.044	63.5579	123.64	Multiple_Complex
Rhoc	760.076	910.175	634.73	739.292	270.597	427.565	Multiple_Complex
M6pr	3236.01	4299.64	4182.07	3848.29	989.119	4640.29	Multiple_Complex
Traip	190.019	278.204	206.5	132.514	81.5719	174.853	Multiple_Complex
Gm17430	1360.57	1722.16	2091.03	1722.16	855.13	2817.11	Coding
Dnlz	608.874	448.822	572.051	458.253	135.298	588.134	Multiple_Complex
Myl12b	8964.45	7434.4	8480.89	9946.68	3061.45	4672.57	Multiple_Complex
Rhox2f	51.6251	91.1392	43.1115	41.3553	77.7085	39.9466	Coding
Gm2483	19.1597	20.9663	29.0406	25.9921	49.8665	30.2738	Multiple_Complex
Serpinb6b	69.0706	75.5835	78.7932	106.891	35.0174	44.6318	Multiple_Complex
Hist1h2bp	179.769	207.937	156.498	191.341	49.5221	230.72	Coding
Olfr1132	21.5557	10.3388	15.3482	22.3159	30.6965	14.723	Coding
Phf11a	57.2816	85.6274	72.0037	62.6829	68.1197	140.07	Coding
Gm7665	15936	13777.2	17079.8	10085.5	4451.27	11665.8	Multiple_Complex
Gm8813	38.8542	24.2515	32	45.8866	70.0348	39.1245	Multiple_Complex
Gm14515	27.8576	20.6776	27.8576	18.1261	48.8403	28.6408	Multiple_Complex
Htra2	968.763	1260.69	1379.57	1082.39	354.588	797.865	Multiple_Complex
Cmip	1105.13	975.501	995.999	837.532	352.139	508.463	Multiple_Complex
Vps11	471.136	670.921	572.051	413.001	207.937	744.434	Coding
Ccdc124	3019.3	3795.3	4513.4	3929.15	1438.15	5556.65	Coding
Ttyh3	221.322	382.681	298.172	210.839	117.784	354.588	Multiple_Complex
Gm3115	21.259	23.4254	16.3362	22.4711	41.6429	18.7654	Coding
Fads3	49.18	70.0348	47.5048	36.0019	19.1597	44.6318	Coding
Gm14744	13.737	15.2422	12.2101	14.2215	28.0514	12.4666	Coding
Teddm1a	23.5883	18.7654	14.3204	14.1232	35.0174	18.7654	Coding
Zfp35	69.0706	123.64	116.162	140.07	51.9842	158.683	Coding
Bap1	2556.58	3061.45	3104.19	1552.09	1074.91	3281.18	Coding
Nlrp5	89.8845	90.5097	114.563	97.6806	196.72	86.8227	Multiple_Complex
Pawr	177.294	139.102	142.025	200.854	50.9143	118.603	Coding
Arxes1	17.8766	48.5029	44.9422	38.5859	23.5883	25.9921	Coding
Mir300	10.3388	10.2674	10.7034	23.4254	18.0009	12.9063	Multiple_Complex
Nomo1	560.278	552.565	544.958	292.036	188.706	380.038	Multiple_Complex
Gm6954	7750.1	5256.91	6746.86	9674.69	2740.08	5595.3	Multiple_Complex
Vmn1r60	10.1261	13.3614	11.5514	9.57983	23.1029	12.042	Coding
Rogdi	2401.97	2304.12	2272.4	2062.24	643.591	1389.16	Coding
Bglap2	163.144	129.787	257.781	181.019	73.5167	164.279	Coding
Slc35e4	1097.5	1234.75	1209.34	903.888	617.374	1924.14	Coding
Lamtor5	16498	18951.2	17079.8	18179.2	7858.29	28924.4	Coding
Mob3b	110.661	114.563	134.364	139.102	43.4113	67.6492	Multiple_Complex
Rabggta	136.239	109.137	150.123	150.123	102.537	259.574	Coding
Zfp280c	117.784	150.123	121.095	200.854	80.4489	75.5835	Multiple_Complex
Rhox2h	83.2859	138.141	86.8227	50.2134	124.5	63.5579	Coding
Med10	7332.05	8364.13	13587.6	15716.6	11190.6	20031.7	Coding
Olfr196	10.9283	12.996	8.75435	10.7034	21.8566	10.4107	Coding
Gab2	68.1197	71.0124	71.0124	55.7152	24.0839	34.5353	Multiple_Complex
Obox4-ps37	10.6295	19.5622	11.3137	9.18959	17.0299	23.4254	Multiple_Complex
Leng9	187.403	126.238	123.64	179.769	77.1717	75.5835	Multiple_Complex
Bid	56.1028	64	82.7106	63.5579	100.427	140.07	Multiple_Complex
4930549C01Rik	47.1766	27.4741	31.3414	44.6318	70.0348	32	Coding
Vmn1r100; Vmn1r148	20.5348	21.7057	12.042	18.1261	37.014	23.4254	Coding
Obp1b	13.2691	11.5514	12.7286	13.3614	26.1729	12.2101	Coding
Fkbp11	1499.22	2272.4	2272.4	2452.44	639.145	2418.67	Coding
Elf1	232.325	280.139	209.383	213.783	72.0037	152.219	Coding
Gm14768	14.6213	12.9063	17.1484	13.5479	30.6965	17.2677	Multiple_Complex
Mrs2	259.574	280.139	333.144	421.679	108.383	254.232	Coding
Gata3; 9230102O04Rik	380.038	321.795	328.557	324.034	165.421	126.238	Multiple_Complex
Golt1b	2556.58	2702.35	2797.65	3541.14	739.292	3061.45	Multiple_Complex
Smap2	471.136	749.612	826.001	530.056	317.365	948.826	Multiple_Complex
Spats2	153.277	198.088	164.279	109.896	51.9842	131.599	Multiple_Complex
Usp28	114.563	116.162	144.007	84.4485	34.5353	120.259	Coding
LOC100861719	41.9326	34.0598	28.0514	46.5271	74.5429	37.5307	Coding
Gm13510	26.3549	35.0174	38.0546	46.2057	15.7797	21.1121	Multiple_Complex
Derl1	3258.52	3902.01	3640.7	4737.79	1200.98	4973.34	Coding
Gadd45g	127.116	86.8227	90.5097	67.6492	186.108	115.36	Multiple_Complex
Ly6a	42642.4	21321.2	52498.9	26068.1	22851.5	32768	Multiple_Complex
Cpn1	354.588	374.806	312.996	242.191	326.288	648.067	Multiple_Complex
Gm10135	39.6706	25.8125	38.3193	21.259	58.892	30.6965	Coding
Spin2e	14.1232	21.5557	15.5625	14.723	28.84	10.6295	Coding
Gm15006	11.8762	18.507	13.9288	14.1232	28.0514	12.295	Multiple_Complex
Gm11011	43.1115	25.1067	22.3159	37.5307	54.5686	24.2515	Coding
Mettl3	140.07	163.144	156.498	147.033	47.5048	212.306	Multiple_Complex
Ankrd13c	418.766	497.999	474.413	421.679	240.518	781.445	Multiple_Complex
Grhpr	760.076	572.051	734.185	588.134	166.572	675.588	Multiple_Complex
Atp11c	337.794	533.742	382.681	608.874	181.019	382.681	Multiple_Complex
BC028528	167.73	310.834	242.191	247.28	106.891	344.892	Multiple_Complex
Wbp2nl	20.1122	21.5557	34.7755	20.5348	16.9123	40.7859	Coding
Atf7ip2	364.557	315.173	364.557	600.491	183.546	344.892	Multiple_Complex
Maoa	112.206	86.2229	72.5046	82.1393	36.2523	49.18	Coding
Olfr884	9.57983	11.1579	10.4831	11.5514	11.3137	22.3159	Coding
Map2k4	1278.29	1389.16	1398.83	1428.22	290.018	1332.57	Multiple_Complex
Kif11	1067.48	1370.04	1160.07	1341.84	292.036	1120.56	Coding
Zfp30	24.761	23.7524	22.6274	19.9733	47.5048	24.2515	Multiple_Complex
Rps27rt	72214.5	67378.5	71220.3	46020.8	24322.4	89524.8	Coding
Usp22	592.224	588.134	613.109	474.413	145.009	433.534	Multiple_Complex
Slc30a9	110.661	88.0347	66.7178	79.8932	32.8996	116.97	Multiple_Complex
Trav3-1	22.0087	21.7057	19.6983	39.6706	43.7133	22.7848	Coding
Vmn2r20	13.2691	11.5514	10.8528	15.8895	24.4201	10.1261	Coding
Rnf213	165.421	306.555	326.288	198.088	114.563	207.937	Multiple_Complex
Tiparp	158.683	196.72	221.322	229.126	415.873	222.861	Multiple_Complex
Gm19846	55.3304	53.8174	60.5477	74.5429	114.563	45.2548	Coding
Vps33a	1858.6	2469.49	2628.46	1652	910.175	3082.75	Coding
Gm2411	20.393	20.2521	7.83536	12.5533	10.9283	11.7127	Coding
Slc25a41	47.8352	55.7152	60.5477	51.9842	44.6318	106.153	Coding
Olfr97	19.5622	16.2234	16.2234	18.507	35.261	15.5625	Coding
Tefm	1152.06	1428.22	1144.1	1686.71	714.109	2210.26	Coding
Defa21	14.5203	14.0257	12.8171	13.2691	29.0406	16.1113	Coding
Nthl1	259.574	330.842	290.018	274.374	68.5935	310.834	Coding
Zfp251	121.938	212.306	166.572	182.278	66.257	111.43	Multiple_Complex
Gm14401	7643.41	6562.36	7383.04	6472.02	2134.97	9541.5	Multiple_Complex
Zfp72	770.686	948.826	910.175	709.176	1746.2	975.501	Coding
Nkx6-2	80.4489	91.1392	74.028	98.36	87.4266	176.069	Multiple_Complex
Gm11460	165.421	359.538	229.126	268.727	186.108	128.89	Multiple_Complex
Hist2h2be	28.84	35.0174	44.0173	21.259	13.3614	35.7532	Coding
Gm12177; RP23-291B8.3	48.8403	50.2134	41.9326	26.9087	74.5429	79.3413	Multiple_Complex
Clec2f	512	377.413	421.679	792.353	340.144	770.686	Multiple_Complex
Mybl1	145.009	141.044	166.572	177.294	335.461	229.126	Multiple_Complex
2310035C23Rik	156.498	160.898	170.072	215.269	49.18	137.187	Multiple_Complex
3830406C13Rik	215.269	133.436	135.298	270.597	117.784	128	Multiple_Complex
Dync1h1	2592.27	2759.13	3040.3	1924.14	855.13	1795.29	Multiple_Complex
Sycn	27746.2	19893.4	20171.1	16612.7	7332.05	25709.3	Coding
Kat7	670.921	588.134	744.434	519.147	164.279	592.224	Multiple_Complex
Isca2	312.996	347.291	347.291	439.586	99.7331	418.766	Coding
Tjp3	144.007	134.364	155.417	128.89	41.3553	88.647	Coding
Snx8	263.197	276.282	315.173	280.139	127.116	458.253	Coding
Lamtor3	261.379	300.246	294.067	352.139	625.992	330.842	Multiple_Complex
Wdr45b	1314.23	1734.13	1845.76	1200.98	560.278	2019.8	Multiple_Complex
Ctdspl2	156.498	176.069	181.019	203.657	56.493	109.896	Multiple_Complex
Eif2b5	5955.47	7804.01	8364.13	6080.61	1924.14	6793.79	Coding
Dcaf15	298.172	340.144	324.034	312.996	89.8845	418.766	Coding
Tusc2	515.561	754.826	613.109	568.1	388.023	1082.39	Coding
Rufy2	63.5579	57.68	56.8859	68.1197	120.259	49.8665	Multiple_Complex
Pip4k2a	83.2859	52.7098	69.551	46.8507	24.9333	48.8403	Coding
Alg13	3373.43	5595.3	3902.01	4182.07	8306.36	4124.49	Multiple_Complex
Gm10600	39.3966	44.6318	43.7133	45.2548	89.2636	43.7133	Coding
Zscan25	294.067	238.856	326.288	232.325	130.69	433.534	Coding
Usb1	182.278	165.421	218.275	106.153	78.249	229.126	Multiple_Complex
Olfr876	10.5561	12.996	11.4716	15.455	26.1729	15.3482	Coding
Thrsp	95.0095	73.5167	64	55.7152	142.025	120.259	Coding
Mogat2	21.4068	34.0598	16.5642	15.6707	15.6707	31.5594	Multiple_Complex
Tmem38b	141.044	160.898	186.108	176.069	40.2244	153.277	Multiple_Complex
Olfr1223	18.3792	11.9588	19.5622	17.0299	32.6724	15.6707	Coding
Rtkn	326.288	261.379	308.687	146.018	151.167	385.343	Multiple_Complex
Poc1a	286.026	240.518	218.275	290.018	71.0124	199.466	Coding
Efhb	67.6492	83.2859	72.0037	118.603	64	149.086	Coding
Oas1g	56.8859	86.8227	77.1717	43.7133	28.84	53.4456	Multiple_Complex
Atp6v0a2	265.028	280.139	268.727	230.72	501.463	199.466	Multiple_Complex
Olfr1228; Olfr1220	28.2465	30.91	24.59	28.6408	56.8859	26.7228	Coding
E530001F21Rik	1458.23	1067.48	1360.57	1370.04	340.144	1097.5	Multiple_Complex
Pygb	65.7993	87.4266	75.5835	55.3304	32.2226	36.7583	Multiple_Complex
Gatc	508.463	522.758	588.134	680.287	157.586	670.921	Multiple_Complex
Gm5580	1499.22	2721.15	2256.7	1332.57	2401.97	3666.02	Multiple_Complex
Gm15292	27.2843	18.507	17.5087	27.2843	45.5696	27.8576	Coding
Gm13320; RP23-211O3.3	5996.9	3956.48	5113.16	10015.9	5220.6	4737.79	Multiple_Complex
Speer4f1	19.9733	21.7057	23.4254	26.1729	45.5696	20.9663	Coding
Mt2	3875.05	2592.27	2610.3	2418.67	1226.22	3983.99	Coding
Asf1b	4770.75	4870.99	4211.15	3848.29	1234.75	5480.15	Multiple_Complex
Ncapd2	330.842	421.679	367.093	237.207	128.89	240.518	Coding
Gsdma3	42.8137	45.5696	63.1189	46.2057	19.9733	28.443	Coding
Ndufa8	3769.09	3281.18	4420.52	4039.61	995.999	3236.01	Coding
Krtap4-7	20.393	16.5642	20.6776	39.3966	33.8246	19.5622	Coding
Commd2	576.03	680.287	639.145	873.098	245.572	916.506	Multiple_Complex
Pinlyp	290.018	252.476	319.573	250.732	77.7085	202.251	Coding
Mrps31	2288.2	2856.44	3147.52	3444.31	1389.16	4608.24	Coding
Commd5	5556.65	4329.55	4837.35	7858.29	2194.99	5148.73	Coding
R3hdm1	337.794	354.588	372.217	512	177.294	212.306	Multiple_Complex
Ppp1r3b; Gm20359	206.5	347.291	390.722	321.795	110.661	319.573	Multiple_Complex
Aamp	2856.44	3821.7	4299.64	3615.55	1031.12	3061.45	Coding
Gm8715	12.4666	10.1261	9.84916	11.5514	22.6274	11.6318	Multiple_Complex
Rabl3	1530.73	1541.37	1541.37	3213.66	1408.55	1964.57	Multiple_Complex
Bzw2	1200.98	1128.35	1351.18	1663.49	382.681	1184.45	Multiple_Complex
Lsg1	596.344	541.193	639.145	471.136	177.294	739.292	Multiple_Complex
Ighv1-22	7.94474	10.0561	9.31787	15.3482	11.5514	20.1122	Coding
Stard4	344.892	367.093	359.538	415.873	155.417	168.897	Multiple_Complex
Zfp616	19.0273	20.393	19.1597	18.507	38.8542	17.6305	Multiple_Complex
Ints1	613.109	729.114	666.287	364.557	270.597	803.414	Coding
Naa15	3691.52	4420.52	4039.61	4359.66	8248.98	3717.2	Multiple_Complex
Pgap1	1074.91	831.746	1200.98	885.286	296.112	797.865	Multiple_Complex
Gtf2b	2076.59	2610.3	2272.4	3956.48	1209.34	3019.3	Coding
Plekhh1	388.023	369.646	340.144	263.197	140.07	181.019	Multiple_Complex
Gm21955	17.7531	16.4498	16.3362	32.8996	14.723	29.446	Coding
Gm8439	18.6357	21.8566	20.2521	38.3193	17.1484	16.7955	Coding
Defa26	20.9663	18.507	20.9663	19.8353	42.2243	32.4467	Coding
Itga5	1009.9	1234.75	955.426	699.413	330.842	1105.13	Coding
Mypn	135.298	151.167	160.898	114.563	36.7583	128.89	Coding
Rhob	85.6274	98.36	84.4485	74.028	71.5064	166.572	Coding
Gm24950	1951	1234.75	1448.15	1296.13	491.143	1663.49	Multiple_Complex
Pus3	141.044	152.219	143.013	206.5	101.829	278.204	Multiple_Complex
Zfpl1	213.783	227.544	257.781	177.294	84.4485	315.173	Multiple_Complex
Hs1bp3	100.427	135.298	110.661	76.1093	35.5062	111.43	Coding
Gm3443	18.3792	14.8254	14.723	16	31.3414	13.6422	Coding
Taf2	770.686	826.001	831.746	666.287	186.108	689.784	Coding
Emp2	4011.71	3640.7	3691.52	5184.54	1910.85	2019.8	Coding
Gm1527	16.6795	25.2813	24.4201	15.8895	27.0958	41.3553	Coding
Scarna13; Mir3069	685.019	744.434	820.296	576.03	430.539	1234.75	Multiple_Complex
Stat3	680.287	749.612	719.076	537.455	240.518	393.44	Multiple_Complex
Zdhhc5	292.036	401.707	352.139	233.941	105.42	310.834	Multiple_Complex
Necap1	3104.19	2896.31	3821.7	3468.27	831.746	3082.75	Multiple_Complex
Gm11866	24.761	18.2522	17.2677	16.3362	37.5307	18.6357	Multiple_Complex
Fscn1	144.007	250.732	152.219	99.0442	101.125	156.498	Multiple_Complex
Pdgfrl	24.59	35.261	30.0647	25.1067	35.7532	59.3016	Multiple_Complex
Olfr1383	21.8566	28.443	16.1113	24.9333	45.5696	26.3549	Coding
H60a	13.1775	13.3614	9.57983	13.5479	12.9063	25.1067	Coding
Clcn5	172.446	245.572	205.074	165.421	98.36	92.4115	Multiple_Complex
Etohi1	8659.09	6517.03	7912.95	7231.1	1897.65	7643.41	Coding
Kbtbd6	70.5219	47.1766	36.0019	36.2523	25.9921	37.014	Coding
2410015M20Rik	16270.8	16844.6	15936	12944	5873.48	22693.6	Coding
BC021614	148.056	118.603	128.89	101.125	36.0019	143.013	Coding
Gm14783	19.5622	19.4271	26.1729	27.2843	45.5696	22.4711	Multiple_Complex
Depdc7	2683.69	3420.52	3468.27	5367.37	2320.15	2134.97	Multiple_Complex
Rap2a	122.786	120.259	139.102	107.635	109.137	242.191	Coding
Gm1840	3590.58	4153.18	4211.15	2164.77	1360.57	3236.01	Coding
Wbp5	1332.57	2401.97	3191.46	1652	1573.76	1530.73	Coding
Chmp7	349.706	439.586	436.549	501.463	130.69	533.742	Coding
Gm14018	1746.2	1520.15	1260.69	1663.49	596.344	843.357	Multiple_Complex
Gm14288; Gm14440	4608.24	3902.01	4770.75	4451.27	1160.07	5256.91	Coding
Gm8068	41.0696	35.0174	32.2226	53.8174	80.4489	46.8507	Coding
Sde2	6562.36	5595.3	6517.03	6888.62	1562.89	5367.37	Coding
Timm50	3040.3	3061.45	3541.14	3019.3	803.414	3666.02	Multiple_Complex
Gm14814; RP23-437A4.2	826.001	1418.35	1686.71	1251.98	1379.57	2469.49	Multiple_Complex
Ndufa7	652.575	455.087	504.951	404.501	176.069	613.109	Multiple_Complex
Gm7849; Gm7861	45.8866	37.7918	51.6251	80.4489	38.3193	83.2859	Coding
Asb13	184.823	238.856	254.232	199.466	58.4852	212.306	Multiple_Complex
Dnajc5g	101.829	93.7015	157.586	133.436	79.8932	205.074	Coding
Dnm2	1323.37	1595.73	1509.65	1082.39	410.148	1097.5	Multiple_Complex
Nkapl	25.2813	26.1729	22.0087	27.8576	51.2685	24.9333	Coding
Strip1	418.766	487.751	433.534	321.795	123.64	333.144	Coding
Epm2a	14.6213	16.4498	17.3878	13.9288	14.9285	31.3414	Multiple_Complex
Carf	49.18	61.3929	48.1679	72.5046	113.772	58.0812	Multiple_Complex
Gm13615	18.1261	16.2234	13.3614	11.9588	30.2738	17.2677	Multiple_Complex
Epas1	8659.09	9152.82	9946.68	5442.3	3169.41	6295.04	Multiple_Complex
Gpi1	1910.85	2194.99	2225.63	1251.98	661.685	1734.13	Multiple_Complex
Scly	126.238	184.823	203.657	143.013	54.5686	144.007	Multiple_Complex
U2af1	442.643	461.44	497.999	855.13	288.015	552.565	Coding
Olfr491	18.507	16.7955	13.6422	13.5479	32	18.0009	Coding
Zcchc7	56.8859	59.3016	69.551	77.1717	133.436	70.0348	Multiple_Complex
Atp1a1	16158.4	20738.2	18690.3	14066.7	4904.87	16961.8	Multiple_Complex
F11r	3516.68	3615.55	4672.57	3326.99	1770.57	1795.29	Multiple_Complex
Gm12171	65.3448	75.0614	66.7178	80.4489	37.014	27.6652	Multiple_Complex
Cirh1a	5996.9	7281.4	11747	9410.14	16498	12854.6	Coding
Hscb	1060.11	891.444	1287.18	1112.82	330.842	1323.37	Multiple_Complex
Rrm1	2164.77	3326.99	3147.52	2740.08	843.357	2998.45	Coding
Rnf32	61.3929	50.2134	56.1028	87.4266	31.3414	38.5859	Multiple_Complex
1810043H04Rik	4096	3444.31	3640.7	3420.52	1168.14	4938.99	Coding
Zfp560	61.3929	95.0095	86.2229	68.5935	79.3413	153.277	Multiple_Complex
Eral1	153.277	218.275	245.572	177.294	390.722	333.144	Multiple_Complex
Mark4	284.05	326.288	296.112	158.683	107.635	294.067	Coding
Zfp770	35.261	32.8996	43.7133	37.014	21.1121	63.5579	Multiple_Complex
Mfsd8	54.5686	76.6386	62.6829	83.8652	140.07	79.3413	Multiple_Complex
Gm18284	530.056	439.586	357.054	385.343	879.171	552.565	Multiple_Complex
Wrb	192.672	153.277	263.197	203.657	67.6492	205.074	Multiple_Complex
Gm15453	522.758	975.501	739.292	739.292	1428.22	760.076	Multiple_Complex
Gm8910	6122.9	8779.97	8023.41	4938.99	2936.74	9026.81	Multiple_Complex
Chmp2a	10734.7	10734.7	10734.7	15076.4	4011.71	14766.1	Coding
Mir376c	14.723	13.1775	9.18959	12.7286	25.1067	14.1232	Multiple_Complex
Triml2	413.001	501.463	754.826	770.686	261.379	564.175	Coding
Gm14393	13969.6	12245.8	14263.1	10960.3	4153.18	16961.8	Coding
Peak1	312.996	252.476	308.687	292.036	105.42	159.786	Multiple_Complex
Adrbk1	377.413	364.557	382.681	315.173	112.206	477.713	Multiple_Complex
Pecr	181.019	126.238	167.73	176.069	66.257	237.207	Coding
Marco	30.2738	23.2636	23.2636	25.2813	50.9143	24.761	Coding
Scd1	18053.6	22693.6	21618.8	17559.9	7804.01	10734.7	Multiple_Complex
Ap4b1	377.413	393.44	430.539	526.394	121.938	374.806	Coding
Rab4b; Mir3101	176.069	249	187.403	115.36	82.1393	155.417	Multiple_Complex
Fbxl6	146.018	168.897	209.383	190.019	83.8652	278.204	Coding
Cnot10	268.727	310.834	372.217	257.781	109.896	404.501	Coding
Tigar	3468.27	4451.27	5330.3	6080.61	2091.03	6608.01	Coding
Lpcat3	6427.31	8599.28	8902.53	6562.36	2856.44	4737.79	Multiple_Complex
Uap1	167.73	261.379	263.197	261.379	424.612	455.087	Multiple_Complex
Gm10521	19.4271	16.2234	13.8326	18.7654	34.2968	17.7531	Coding
	23.4254	32.4467	45.8866	29.8571	59.3016	29.6508	Coding
Alox5ap	59.7141	52.3457	24.761	79.3413	63.5579	38.8542	Coding
Zfp626	390.722	415.873	526.394	418.766	123.64	497.999	Coding
Rhoq	81.0084	60.5477	56.8859	52.3457	126.238	74.5429	Coding
Pabpc4	2076.59	3795.3	3326.99	1782.89	1807.78	3929.15	Multiple_Complex
Dcxr	4770.75	4672.57	3396.89	2418.67	1652	4240.45	Multiple_Complex
Otulin	280.139	296.112	254.232	304.437	76.6386	340.144	Coding
Hcfc2	73.0089	78.7932	69.0706	108.383	27.0958	78.7932	Multiple_Complex
Dkkl1	592.224	519.147	526.394	512	235.568	237.207	Multiple_Complex
Prcc	704.277	709.176	803.414	541.193	194.012	634.73	Coding
Mif	32541.7	30152.7	40622.7	28329.2	10226.3	38967.9	Coding
Herpud1	103.968	170.072	89.8845	176.069	106.153	221.322	Multiple_Complex
Abhd17a	942.272	1200.98	675.588	580.037	445.722	1060.11	Coding
Atp5k	4640.29	5330.3	4837.35	3444.31	1924.14	6608.01	Multiple_Complex
Oc90	41.9326	46.8507	53.4456	91.7731	43.7133	42.5179	Coding
Tbc1d20	564.175	657.114	588.134	359.538	199.466	625.992	Multiple_Complex
Tmsb15a	22.4711	27.8576	25.6342	22.9433	50.2134	25.6342	Coding
Tmem9	4182.07	3444.31	3640.7	3875.05	1082.39	2646.74	Multiple_Complex
Mcm6	2149.82	3258.52	2856.44	3795.3	1618	1541.37	Coding
Sfr1	11505.2	10369.1	11585.2	11747	2702.35	9877.98	Coding
[truncated: 24,597 more rows]
